# Supplementary material for: Congruence of Transcription Programs in Adult Stem Cell-Derived Jejunum Organoids and Original Tissue During Long-Term Culture
Source: Front Cell Dev Biol. 2020 Jul 2;8:375. doi: 10.3389/fcell.2020.00375 (PMC7343960; doi:10.3389/fcell.2020.00375)
Supplement: Supplementary file 1 [file Table_1.XLSX]

## Sheet: genelistAverageReplicates
Supplementary file 1. Gene expression dataset for organoids, tissue, and IPEC-J2 in FPKM.
GeneID|LOC	Org1-3_1	Org1-3_2	Org1-3_3	Org1-12_1	Org1-12_2	Org1-12_3	Tissue1	Org2-3_1	Org2-3_2	Org2-3_3	Org2-12_1	Org2-12_2	Org2-12_3	Tissue2	IPECJ2_1	IPECJ2_2	IPECJ2_3
PSMB1|XLOC_000001	164.504	136.931	104.759	230.445	138.177	231.756	340.156	121.474	177.989	102.728	223.506	386.08	221.733	215.126	285.591	338.399	269.015
DLL1|XLOC_000002	7.36822	6.63503	4.26964	3.7308	1.05243	0.711472	11.6507	2.11692	3.48172	1.10958	6.7143	4.8777	5.09794	10.0832	1.00022	0	0
ENSSSCG00000033475|XLOC_000003	0	0	0	0	0	0	0	0	0	0	0	0	0	0	0	0	0
ENSSSCG00000035944|XLOC_000004	0	0	0	0	0	0	0	0	0	0	0	0	0	0	0	0	0
TCTE3|XLOC_000005	0	0	0	0	0	0	0	0	0	0	0	0	0	0	0	0	0
PHF10|XLOC_000006	11.5403	6.91918	9.92882	9.00858	8.83295	3.61397	21.6057	7.22411	4.50237	6.71624	6.32943	20.6981	17.9959	13.206	5.62789	0	8.06285
WDR27|XLOC_000007	0	0	0	0	1.47437	0	0	0	1.50475	0	0	0	0	0	0	1.43333	0
THBS2|XLOC_000008	0	0	0	0	0	0	4.84106	0	0	0	0	0	0	2.90016	0	0	0
ENSSSCG00000031703|XLOC_000009	0	0	0	0	0	0	0	0	0	0	0	0	0	0	0	0	0
ENSSSCG00000004017|XLOC_000010	5.70263	4.0981	5.28612	4.46616	4.06542	6.2347	5.75921	6.35869	0.999369	4.23307	4.49761	3.37755	2.45406	0	0	1.10513	0.900635
UNC93A|XLOC_000011	20.5781	17.8611	7.64454	20.9222	34.5836	31.4669	9.94383	16.6782	19.0438	8.31209	18.7623	28.9576	23.9724	2.42251	0	0	4.77087
ENSSSCG00000022580|XLOC_000012	0	0	0	0	0	0	0	0	0	0	0	0	0	0	0	0	0
ENSSSCG00000037137|XLOC_000013	0	0	0	0	0	0	1.65516	0	0	0	0	0	0	1.95471	0	0	0
ENSSSCG00000034196|XLOC_000014	0	0	0	0	0	0	0	0	0	0	0	0	0	0	0	0	0
ENSSSCG00000004024|XLOC_000015	28.941	39.0374	20.8066	28.0556	34.1643	21.2998	123.737	12.7602	48.7482	30.8458	23.8663	96.3719	17.1165	60.7159	0	0	0
RPS6KA2|XLOC_000016	0	0	0	0	0	0	3.27638	0	0	0	0	0	0	12.4856	0	0	0
ENSSSCG00000032916|XLOC_000017	131.812	66.7214	111.345	84.9335	91.111	50.8498	137.396	57.7407	181.698	145.203	50.3611	212.562	57.8142	177.248	78.3815	19.3864	40.129
SFT2D1|XLOC_000018	91.4895	143.431	133.816	129.151	167.56	132.285	225.597	140.653	121.122	92.2609	121.449	131.886	136.027	208.076	143.458	127.256	147.081
PRR18|XLOC_000019	0	0	0	0	0	0	0	0	0	0	0	0	0	0	0	0	0
ENSSSCG00000036759|XLOC_000020	0	0	0	0	0	0	0	0	0	0	0	0	0	0	0	0	0
ENSSSCG00000034946|XLOC_000021	0	0	0	0	0	0	0	0	0	0	0	0	0	0	0	0	0
T|XLOC_000022	0	0	0	0	0	0	0	0	0	0	0	0	0	0	0	0	0
PDE10A|XLOC_000023	0	0	0	0	0	0	0	0	0	0	0	0	0	1.73155	0	0	0
ssc-mir-9831|XLOC_000024	0	0	0	0	0	0	0	0	0	0	0	0	0	0	0	0	0
U6|XLOC_000025	0	0	0	0	0	0	0	0	0	0	0	0	0	0	0	0	0
C6orf118|XLOC_000026	0	0	0	0	0	0	0	0	0	0	0	0	0	0	0	0	0
5S_rRNA|XLOC_000027	0	0	0	0	0	0	0	0	0	0	0	0	0	0	0	0	0
PRKN|XLOC_000028	0	0	0	0	0	0	6.24095	0	0	0	0	0	0	0	0	0	0
AGPAT4|XLOC_000029	0	1.76325	1.8046	6.28161	5.44531	7.44746	11.6407	1.86669	1.88762	1.8749	4.61006	18.3659	8.48209	16.5993	0	0	0
ENSSSCG00000032396|XLOC_000030	0	0	0	0	0	0	0	0	0	0	0	0	0	0	0	0	0
PLG|XLOC_000031	0	0	0	0	0	0	0	0	0	0	0	0	0	0	0	0	0
SNORA18|XLOC_000032	0	0	0	0	0	0	0	0	0	0	0	0	0	0	0	0	0
SLC22A2|XLOC_000033	0	0	0	0	0	0	0	0	0	0	0	0	0	0	0	0	0
TCP1|XLOC_000034	69.8434	54.67	62.4018	68.9327	62.9953	59.1563	61.8922	61.1976	56.979	66.4606	59.2253	80.9638	83.9086	53.0306	107.273	44.4133	60.0564
SNORA29|XLOC_000035	0	0	0	0	0	0	0	0	0	0	0	0	0	0	0	0	0
SNORA20|XLOC_000036	0	0	0	0	0	0	0	0	0	0	0	0	0	0	0	0	0
SOD2|XLOC_000037	53.5253	62.9732	45.0533	41.9164	47.0964	70.4932	67.5135	58.0604	63.6019	49.5565	41.6981	35.8384	41.4322	91.518	44.6046	24.592	32.2615
TAGAP|XLOC_000038	0	0	0	0	0	0	1.65458	0	0	0	0	0	0	3.92072	1.45462	0	0
RSPH3|XLOC_000039	0	3.84062	2.75844	5.11535	0	0	0	0	0	0	0	4.22327	0	0	0	4.42021	0
EZR|XLOC_000040	221.748	222.153	252.265	277.292	325.133	293.02	221.193	209.95	237.47	247.775	280.5	340.386	235.607	282.348	847.829	684.949	571.967
DYNLT1|XLOC_000041	17.4357	12.2232	13.4864	17.0648	16.0049	14.0913	23.2181	14.0669	11.445	12.1818	13.1579	15.624	11.4651	25.9026	16.603	16.2414	14.0689
ENSSSCG00000035802|XLOC_000042	0	0	0	0	0	0	0	0	0	0	0	0	0	0	0	0	0
SERAC1|XLOC_000043	4.01106	0	0	2.92513	1.88058	5.14798	4.3419	1.09337	0	1.76195	2.06569	0	3.42227	2.80253	3.15927	2.18809	4.85729
ENSSSCG00000040580|XLOC_000044	0	0	0	0	0	0	0	0	0	0	0	0	0	0	0	0	0
ENSSSCG00000038527|XLOC_000045	0	1.22536	0	1.105	0	0	0	0	0	0	0	0	0	0	0	0	0
TMEM242|XLOC_000046	25.6391	13.67	25.6682	11.0506	8.12929	15.5615	11.4026	22.8098	11.3458	13.5042	0	4.74654	15.6226	15.373	3.28126	22.2114	14.6113
ENSSSCG00000004069|XLOC_000047	0	0	0	0	0	0	0	0	0	0	0	0	0	0	0	0	0
NOX3|XLOC_000048	0	0	0	0	0	0	0	0	0	0	0	0	0	0	0	0	0
TFB1M|XLOC_000049	7.32037	5.70673	16.5281	3.92034	4.38256	7.87722	3.28846	8.01159	11.1045	9.55267	5.47237	9.31134	21.2743	1.88196	4.97086	8.61654	3.10207
ENSSSCG00000033953|XLOC_000050	0	0	0	0	0	0	0	0	0	0	0	0	0	0	0	0	0
ENSSSCG00000004071|XLOC_000051	7.77937	6.39454	8.9645	7.96851	9.02735	5.44593	1.44251	14.3438	3.92542	2.74423	11.4441	5.7927	3.07895	1.70726	2.4319	0	3.12205
ENSSSCG00000004072|XLOC_000052	0	0	0	0	0	0	0	0	0	0	0	0	0	0	0	0	0
RGS17|XLOC_000053	0	0.744651	0	0.707179	0	0	0.911864	0	0	0	0	0	0	0	0	0	0
MTRF1L|XLOC_000054	4.80533	9.41807	11.3027	4.34884	4.8703	10.6243	0	2.62974	5.17478	5.3118	15.1839	3.21457	2.75382	6.41381	2.05728	2.07795	8.52267
FBXO5|XLOC_000055	2.77359	2.17586	5.58177	3.03511	2.92901	2.48881	3.83465	7.01881	5.14804	5.64989	3.45503	3.09021	7.15052	1.40823	2.31694	0.8696	3.65489
ENSSSCG00000031720|XLOC_000056	0	0	0	0	0	0	0	0	0	0	0	0	0	0	0	0	0
ENSSSCG00000004081|XLOC_000057	0	0	0	0	0	0	0	0	0	0	0	0	0	0	0	0	0.350234
ENSSSCG00000034008|XLOC_000058	0	0	0	0	0	0	0	0	0	0	0	0	0	0	0	0	0
ENSSSCG00000021273|XLOC_000059	0	0	0	0	0	0	0	0	0	0	0	0	0	0	0	0	0
ENSSSCG00000031744|XLOC_000060	0	0	0	0	0	0	0	0	0	0	0	0	0	2.56506	1.73276	1.72794	1.42023
ENSSSCG00000004082|XLOC_000061	0	0	0	0	0	0	2.5872	0	0	0	0	0	0	3.00049	1.43129	2.90817	2.39108
RMND1|XLOC_000062	8.32604	1.35683	1.33163	3.71414	8.32944	5.94122	4.73339	1.45703	2.94978	1.50097	1.73592	3.85832	6.41696	1.82433	3.52247	0	4.04844
ZBTB2|XLOC_000063	4.00841	3.92554	2.87334	0.405249	4.93878	0	4.38134	4.11436	2.07681	1.06125	6.16203	1.36532	3.3388	6.35498	4.23646	1.23978	3.88897
SNORA23|XLOC_000064	0	0	0	0	0	0	0	0	0	0	0	0	0	0	0	0	0
ENSSSCG00000040966|XLOC_000065	0	0	0	0	0	0	0	0	0	0	0	0	0	0	0	0	0
ENSSSCG00000035574|XLOC_000066	0	0	0	0	0	0	0	0	0	4.15753	0	0	0	0	0	0	0
ENSSSCG00000032525|XLOC_000067	0	3.04449	0	0	3.10684	0	0	3.2937	0	3.32657	0	4.20871	0	0	0	0	0
ENSSSCG00000033578|XLOC_000068	0	0	0	0	0	0	0	0	0	0	0	0	0	0	0	0	0
LRP11|XLOC_000069	0	2.30926	1.90824	5.44317	3.06008	4.70337	3.77836	4.40982	1.09055	0	0	1.34224	4.07253	7.77229	0	0	0
NUP43|XLOC_000070	6.68079	6.41738	8.87679	8.29895	3.14978	3.61153	3.75311	6.83552	5.8936	5.88926	19.2984	3.08932	13.5571	12.3136	6.51966	2.63167	4.15284
LATS1|XLOC_000071	7.66928	15.5969	10.0834	7.58132	5.84621	9.5144	5.49742	7.20857	10.2119	10.1679	10.1441	4.91548	10.214	9.99157	10.7489	10.6683	4.59695
KATNA1|XLOC_000072	7.79148	18.3554	14.6499	8.50429	20.7071	15.591	29.526	3.43108	11.9387	22.454	21.6984	16.8903	19.7063	14.7211	19.5122	12.0523	18.8963
PPIL4|XLOC_000073	6.04875	5.93604	3.67666	7.43712	4.75598	5.33526	4.78409	9.4253	9.37633	4.58925	10.1198	6.80887	6.54935	5.23867	4.53556	11.0999	8.01447
ZC3H12D|XLOC_000074	1.5202	0	0	2.6177	5.91943	0.730941	9.62163	0	1.50307	1.55794	3.78313	0	0	7.84722	0	0	0
SHPRH|XLOC_000075	2.85679	3.34613	4.7806	3.22201	2.06084	3.53137	4.09979	2.6873	1.81216	4.04076	3.96166	1.01761	2.71338	3.28356	2.93379	2.65634	6.54852
FBXO30|XLOC_000076	5.63541	12.9751	7.66568	7.55784	11.6821	8.88959	4.28452	20.1833	8.4327	4.35762	10.7054	1.65528	9.29629	6.30778	4.58605	4.17073	3.24546
ENSSSCG00000033962|XLOC_000077	0	0	0	0	0	0	0	0	0	0	0	0	0	0	0	0	0
SF3B5|XLOC_000078	111.8	171.139	146.902	90.5134	86.3378	109.014	182.735	152.918	74.531	116.71	198.072	314.763	138.117	123.646	171.201	130.589	139.626
PLAGL1|XLOC_000079	0	3.77956	2.44971	0.897264	2.3578	0	3.58592	5.38499	0	4.10052	2.99186	2.86891	0	4.31196	17.7119	18.0297	25.893
ENSSSCG00000040918|XLOC_000080	0	0.926723	0.862227	0.843038	4.69799	0	0	0	1.04053	0	1.16615	0	1.99783	0	0	3.15435	1.9716
ENSSSCG00000039614|XLOC_000081	0	0	0	0	0	0	0	0	0	0	0	0	0	0	0	0	0
FUCA2|XLOC_000082	1.04409	3.09082	12.6405	8.52013	9.46192	8.07775	33.8036	3.51055	8.1278	5.82017	6.55969	11.5939	12.8815	33.9308	0	8.58284	5.03308
ADAT2|XLOC_000083	7.05996	15.6199	4.99135	4.91835	3.60812	5.88802	12.4091	5.93205	11.8168	13.8509	22.5218	9.13878	4.06421	14.0406	6.11134	3.0341	0
HIVEP2|XLOC_000084	2.27378	2.84332	4.46344	4.71499	3.7299	3.52607	4.46457	2.19316	1.69399	4.10449	2.19648	0	3.57092	4.50996	0.556181	0.797952	1.29907
NMBR|XLOC_000085	0	0	0	0	0	0	0	0	0	0	0	0	0	0	0	0	0.442381
U6|XLOC_000086	0	0	0	0	0	0	0	0	0	0	0	0	0	0	0	0	0
CITED2|XLOC_000087	18.1615	13.9635	17.9501	7.49722	9.37775	12.7534	10.2062	20.4588	17.8819	16.0168	1.07425	15.2056	2.78304	40.685	30.5495	21.3388	29.3212
TXLNB|XLOC_000088	0	0	0	0	0	0	0	0	0	0	0	0	0	0	0	0	0
REPS1|XLOC_000089	6.46553	9.29222	14.5074	10.0671	6.65981	9.62562	11.2649	9.40288	18.6598	19.6742	19.0709	11.0662	15.6097	6.99324	8.73139	9.3826	16.3689
NHSL1|XLOC_000090	6.14274	10.5879	10.4698	12.1819	19.079	16.6633	14.1324	15.6978	12.4405	20.398	10.1603	6.68257	5.1746	14.9316	3.60501	5.98472	2.48838
SNORA70|XLOC_000091	0	0	0	0	0	0	0	0	0	0	0	0	0	0	0	0	0
U6|XLOC_000092	0	0	0	0	0	0	0	0	0	0	0	0	0	0	0	0	0
ENSSSCG00000004151|XLOC_000093	0	0	0	0	0	0	0	0	0	0	0	0	0	0	0	0	0
PERP|XLOC_000094	156.303	177.965	182.98	224.824	192.381	206.434	129.694	265.667	294.006	222.4	171.309	125.496	169.567	94.8052	357.513	460.256	426.13
OLIG3|XLOC_000095	0	0	0	0	0	0	0	0	0	0	0	0	0	0	0	0	0
IFNGR1|XLOC_000096	10.8702	7.30602	12.6823	11.7047	14.9169	17.2172	33.2781	11.5044	17.0096	16.3498	7.39305	11.064	8.84425	23.3082	0.575376	0	0.456049
IL22RA2|XLOC_000097	0	0	0	0	0	0	0	0	0	0	0	0	0	8.51727	0	0	0
IL20RA|XLOC_000098	3.29104	4.0749	3.04039	15.7194	19.8731	16.5331	1.92415	13.0708	8.1983	14.7451	35.096	29.3292	38.9582	1.06788	0	0	0.567608
U6|XLOC_000099	0	0	0	0	0	0	0	0	0	0	0	0	0	0	0	0	0
MAP3K5|XLOC_000100	4.11794	6.42898	3.88594	6.50173	5.9397	6.62847	2.8664	4.76622	8.92796	5.57656	6.36284	1.89754	9.99265	2.39115	11.3663	8.1677	6.4882
MAP7|XLOC_000101	34.7189	32.6501	20.6644	26.1606	34.7426	32.2834	25.1294	26.5727	25.922	30.8485	34.834	25.7215	22.7535	23.6122	11.9497	20.4857	11.0815
BCLAF1|XLOC_000102	20.1539	32.5136	22.5012	31.1273	29.5854	17.4695	25.002	20.1747	27.4865	26.0868	44.2102	10.7346	31.0871	30.3209	24.2785	40.7781	43.8227
MTFR2|XLOC_000103	10.1173	7.11093	9.48011	22.9451	21.9385	16.3977	5.74612	15.0204	8.27293	13.1719	10.9293	12.1363	9.65247	11.6475	11.0158	4.63861	2.93446
SNORA70|XLOC_000104	0	0	0	0	0	0	0	0	0	0	0	0	0	0	0	0	0
AHI1|XLOC_000105	1.76746	1.78158	0.525473	1.90907	4.47381	2.52215	1.90363	3.96818	0.500221	0	0	2.84082	4.01407	0.773431	8.54353	2.7943	2.80521
HBS1L|XLOC_000106	26.9436	25.7573	36.6868	34.8705	48.0001	43.5722	35.0927	18.421	21.3619	27.4689	34.4194	22.4728	25.8651	31.4845	32.6969	15.8652	22.3911
ALDH8A1|XLOC_000107	0	0	0	0	0	0	0	0	0	0	0	0	0	0	0	0	0
SGK1|XLOC_000108	51.4857	36.7763	42.0905	44.2352	41.3722	44.5434	77.8989	46.0944	29.1555	51.1506	26.6887	42.6174	43.6706	88.6329	30.2378	27.0841	43.8806
SLC2A12|XLOC_000109	0	1.71351	0	4.66584	0.568394	0.634456	1.9605	0	0	3.74958	2.11435	0	1.21676	0	0	0	2.57414
SLC18B1|XLOC_000110	4.10649	1.51453	1.42726	3.74403	2.05832	0.564275	16.3568	4.02234	2.29383	2.85397	2.57636	1.21468	1.70651	6.56119	0	0	1.04385
VNN2|XLOC_000111	0	0	0	0	0	0	0	0	0	0	0	0	0	0	0	0	0
ENSSSCG00000004180|XLOC_000112	0	0	0	0	0	0	0	0	0	0	0	0	0	0	0	0	0
VNN1|XLOC_000113	0	0	0	3.69397	0	0	4.6769	0	0	0	0	0	0	0	0	0	0
U6|XLOC_000114	0	0	0	0	0	0	0	0	0	0	0	0	0	0	0	0	0
TAAR1|XLOC_000115	0	0	0	0	0	0	0	0	0	0	0	0	0	0	0	0	0
TAAR2|XLOC_000116	0	0	0	0	0	0	0	0	0	0	0	0	0	0	0	0	0
ENSSSCG00000037870|XLOC_000117	0	0	0	0	0	0	0	0	0	0	0	0	0	0	0	0	0
ENSSSCG00000004184|XLOC_000118	0	0	0	0	0	0	0	0	0	0	0	0	0	0	0	0	0
TAAR5|XLOC_000119	0	0	0	0	0	0	0	0	0	0	0	0	0	0	0	0	0
ENSSSCG00000037590|XLOC_000120	0	0	0	0	0	0	0	0	0	0	0	0	0	0	0	0	0
ENSSSCG00000040065|XLOC_000121	0	0	0	0	0	0	0	0	0	0	0	0	0	0	0	0	0
STX7|XLOC_000122	40.1547	40.8752	32.4906	51.5818	34.1453	30.8651	16.8236	23.9293	46.477	42.6676	14.6965	21.5462	27.1766	30.3598	21.984	36.813	31.6569
U1|XLOC_000123	0	0	0	0	0	0	0	0	0	0	0	0	0	0	0	0	0
MOXD1|XLOC_000124	0	0	0	0	0	0	0	0	0	0	0	0	0	0	0	0	0
CTGF|XLOC_000125	4.06013	7.4548	4.38035	3.51711	5.4097	1.42504	1.50909	8.68971	1.986	11.5422	0	2.23945	1.51436	2.97561	61.6584	100.579	119.566
ENSSSCG00000004197|XLOC_000126	0	0	0	0	0	0	0	0	0	0	0	0	0	0	0	0	0
MED23|XLOC_000127	9.11772	13.9406	11.967	6.76214	10.7127	9.01928	6.25428	7.95881	6.50822	14.3609	4.21657	3.26365	11.9816	6.95278	3.82292	8.58011	11.2573
7SK|XLOC_000128	0	0	0	0	0	0	0	0	0	0	0	0	0	0	0	0	0
EPB41L2|XLOC_000129	0.694447	0.674964	1.31565	1.11656	1.40418	1.35264	10.9843	1.78524	3.22649	0	0.784836	1.69499	4.05087	9.19724	4.58132	5.60697	1.80941
SAMD3|XLOC_000130	0	0	0	0	0	0	0	0	0	0	0	0	0	1.93281	0	0	0
TMEM244|XLOC_000131	0	0	0	0	0	0	0	0	0	0	0	0	0	0	0	0	0
ARHGAP18|XLOC_000132	18.2145	20.5657	20.5912	13.0055	13.2915	6.36266	37.36	24.1317	19.7077	26.2611	17.362	12.8535	15.9777	19.8913	22.5515	13.1407	8.79771
PTPRK|XLOC_000133	15.1699	17.04	16.5605	10.9885	6.02221	14.1396	12.4749	8.90037	13.676	12.1378	14.4661	2.54315	16.2402	8.00006	75.8021	79.2763	64.374
ENSSSCG00000031145,THEMIS|XLOC_000134	0	0	0	0	0	0	1.71511	0	0	0	0	0	0	1.18615	0	0	0
C6orf58|XLOC_000135	0	0	0	0	0	0	0	0	0	0	0	0	0	0	0	0	0
U6|XLOC_000136	0	0	0	0	0	0	0	0	0	0	0	0	0	0	0	0	0
ENSSSCG00000038602,KIAA0408|XLOC_000137	0	0	0	0	0	0	0.979078	0	0	0.898079	0	0	0	1.06064	0	0.659532	0
ECHDC1|XLOC_000138	15.8007	21.5203	14.3677	20.0774	16.112	26.7267	24.3869	9.19492	13.39	8.95225	10.0175	5.58768	8.53102	10.2397	30.8047	21.7981	14.5093
ENSSSCG00000031772|XLOC_000139	0	0	0	0	0	0	0	0	0	0	0	0	0	0	0	0	0
ENSSSCG00000040231|XLOC_000140	0	0	0	0	0	0	0	0	0	0	0	0	0	0	0	0	0
HDDC2|XLOC_000141	6.88912	13.4551	16.4007	12.1927	13.8386	7.53714	16.2144	14.6984	10.7033	33.5915	12.9619	4.85258	7.93848	13.731	26.5293	6.28456	17.9613
7SK|XLOC_000142	0	0	0	0	0	0	0	0	0	0	0	0	0	0	0	0	0
ENSSSCG00000036671|XLOC_000143	0	0	0	0	0	0	0	0	0	0	0	0	0	0	0	0	0
ENSSSCG00000027613|XLOC_000144	0	0	0	0	0	0	0	0	0	0	0	0	0	0	0	0	0
U6|XLOC_000145	0	0	0	0	0	0	0	0	0	0	0	0	0	0	0	0	0
ENSSSCG00000039357|XLOC_000146	0	0	0	0	0	0	0	0	0	0	0	0	0	0	0	0	0
ENSSSCG00000004235|XLOC_000147	0	0	0	0	0	0	0	0	0	0	0	0	0	0	0	0	0
SERINC1|XLOC_000148	46.4437	41.9915	62.3451	45.0744	43.7549	47.2397	64.6446	55.4101	63.5981	50.1655	36.9146	31.4278	26.4328	63.457	48.8314	90.8217	92.3035
ENSSSCG00000037157|XLOC_000149	0	0	0	0	0	0	0	0	0	0	0	0	0	0	0	0	0
TBC1D32|XLOC_000150	1.36869	2.26036	0.845291	0	0.927751	1.56151	5.47067	0	1.34319	8.37713	4.94589	0	2.03496	0	0.745111	2.17308	1.32922
ENSSSCG00000004243|XLOC_000151	0	0	0	0	0	0	0	0	0	0	0	0	0	0	0	0	0
MAN1A1|XLOC_000152	4.40375	2.90231	4.10532	3.36256	3.71538	6.58256	28.9263	6.63382	3.33249	3.30251	0.930485	0.870305	0	19.2702	29.8281	33.9485	36.6234
FAM184A|XLOC_000153	0	0	0.535512	0	0	0	0	0	0	0	0	0	0	0	0	0	0
ENSSSCG00000004246|XLOC_000154	4.76537	0	0	0	0	0	0	7.62599	0	0	2.99521	0	5.41821	0	8.47334	2.1511	0
ENSSSCG00000039084|XLOC_000155	0	0	4.87849	3.07163	0	0	0	0	0	0	4.28649	0	0	4.57161	3.52888	0	0
CEP85L|XLOC_000156	0	0	0	0	0	0	0	0	0	0	0	0	0	0	0.933822	0	0
GOPC|XLOC_000157	13.3858	7.77795	13.9015	15.0014	13.6927	3.716	14.2514	9.71255	16.6476	7.06764	15.5263	2.95133	15.5211	14.0663	6.37198	14.604	22.5529
ROS1|XLOC_000158	0.371147	0	0	1.88238	0.370614	1.92198	13.8656	0.778258	1.22381	0.818554	0	0	0.378468	17.2277	0	0	0
U6|XLOC_000159	0	0	0	0	0	0	0	0	0	0	0	0	0	0	0	0	0
GPRC6A|XLOC_000160	0	0	0	0	0	0	0	0	0	0	0	0	0	0	0	0	0
FAM162B|XLOC_000161	0	0	0	0	0	0	0	0	0	0	0	0	0	0	0	0	0
ENSSSCG00000004261|XLOC_000162	0	0	0	0	0	0	0	0	0	0	0	0	0	0	0	0	0
ZUFSP|XLOC_000163	8.49608	13.0991	3.20843	6.64123	7.11454	3.14908	3.92758	6.36159	8.45463	4.0839	4.91335	0	9.51957	7.47108	4.07884	11.2414	9.38208
PTP4A1|XLOC_000164	128.638	134.833	102.643	151.214	120.59	147.243	84.3817	97.5461	100.839	108.552	116.893	66.7148	112.917	74.2475	180.694	477.427	591.234
PHF3|XLOC_000165	13.7077	12.0745	13.2655	10.5372	7.22303	10.0502	9.35354	14.7694	10.6773	11.4846	9.6859	2.25333	10.9695	6.21317	16.6449	10.9408	16.3111
ENSSSCG00000036232|XLOC_000166	0	0	0	0	0	0	0	0	0	0	0	0	0	0	0	0	0
U6|XLOC_000167	0	0	0	0	0	0	0	0	0	0	0	0	0	0	0	0	0
ADGRB3|XLOC_000168	0	0	0	0	0	0	0	0	0	0	0	0	0	0	0	0	0
ENSSSCG00000004463|XLOC_000169	0	0	0	0	0	0	0	0	0	0	0	0	0	0	0	0	0
FAM135A|XLOC_000170	10.5296	16.2867	15.1464	13.1898	10.7361	17.9897	12.6638	13.4019	18.32	17.4114	4.0631	4.80102	7.24572	27.1267	14.9347	40.1792	45.065
SMAP1|XLOC_000171	26.7238	27.453	39.8037	19.9089	33.5283	21.812	17.4718	20.832	20.1779	36.302	18.1172	26.2119	38.1542	12.7081	12.6291	35.5535	24.4817
OGFRL1|XLOC_000172	3.63023	1.3392	1.61999	2.79279	3.14363	0.515341	1.59732	7.45361	13.3143	6.24359	7.42222	5.00175	5.50326	5.26618	3.66902	4.54457	2.16129
ENSSSCG00000032539,RIMS1|XLOC_000173	0	0	0	0	0	0	0	0	0	0	0	0	0	4.07246	2.08315	21.9164	28.438
U6|XLOC_000174	0	0	0	0	0	0	0	0	0	0	0	0	0	0	0	0	0
ENSSSCG00000033341|XLOC_000175	0	0	0	0	0	0	0	0	0	0	0	0	0	0	23.4702	29.8957	90.0259
KCNQ5|XLOC_000176	0	0	0	0	0	0	0	0	0	0	0	0	0	0	6.16676	20.2114	15.1702
ENSSSCG00000004284|XLOC_000177	0	0	0	0	0	0	0	0	0	0	0	0	0	0	0	0	0
DDX43|XLOC_000178	0	0	0	0	0	0	0	0	0	0	0	0	0	0	0	0	0
CYB5R4|XLOC_000179	1.49454	3.69255	6.93259	5.34769	4.46271	4.3969	3.47405	6.619	3.24863	2.93387	5.57775	1.8902	5.59869	11.6439	5.7144	10.2928	4.34328
MRAP2|XLOC_000180	0	0	0	0	0	0	0	0	0	0	0	0	0	2.33581	0	0	0
ENSSSCG00000031194|XLOC_000181	0	0	0	0	0	0	0	0	0	0	0	0	0	0	0	0	0
NT5E|XLOC_000182	0.870213	1.70077	0.813614	0	0.861766	0	15.9287	0	1.85587	0.941937	1.08463	0	0	3.37236	0	0	0
SNORD22|XLOC_000183	0	0	0	0	0	0	0	0	0	0	0	0	0	0	0	0	0
HTR1E|XLOC_000184	0	0	0	0	0	0	0	0	0	0	0	0	0	0	0	0	0
ZNF292|XLOC_000185	4.06221	5.54723	3.92514	8.87595	5.65167	6.62126	3.17638	9.5078	9.31343	8.24923	5.1863	3.14468	4.45659	4.0453	3.05676	2.56693	1.666
SMIM8|XLOC_000186	0	0	1.85515	0	0	2.29359	2.37905	4.71425	0	2.32334	2.56685	4.63397	11.1108	0	3.4692	1.60748	6.75071
C6orf163|XLOC_000187	0	0	0	0	0	0	0	0	0	0	0	0	0	0	0	0	0
ENSSSCG00000004302|XLOC_000188	0	0	0	0	0	0	0	0	0	0	0	0	0	0	1.18097	1.01247	0
SLC35A1|XLOC_000189	3.4408	18.4941	7.93594	15.6758	19.0851	3.83673	16.2151	9.69563	15.3834	23.0025	12.9121	8.56224	13.3381	15.8465	24.2254	29.816	29.7234
ORC3|XLOC_000190	3.90602	9.60909	8.99423	10.6599	4.03514	5.84935	4.68656	7.32547	7.30317	1.53427	8.29963	2.09012	5.73669	7.72149	18.8166	7.41489	6.2431
ENSSSCG00000038663|XLOC_000191	0	0	0	0	0	0	0	0	0	0	0	0	0	0	0	0	0
SPACA1|XLOC_000192	0	0	0	0	0	0	0	0	0	0	0	0	0	0	0	0	0
ENSSSCG00000029003|XLOC_000193	0	0	0	0	0	0	0	0	0	0	0	0	0	0	0	0	0
ENSSSCG00000038261|XLOC_000194	0	0	0	0	0	0	0	0	0	0	0	0	0	0	0	0	0
ENSSSCG00000035549,PNRC1|XLOC_000195	29.1545	14.3387	35.7594	49.3998	39.0531	45.4505	31.6864	36.1571	30.9311	46.2213	27.9097	25.8444	40.4548	31.3818	13.4766	18.6124	22.1031
PM20D2|XLOC_000196	15.8584	12.4195	12.8001	20.2963	22.2862	25.7346	10.9511	31.9467	19.2292	30.6921	14.6582	5.05876	8.3571	13.617	1.70734	10.9417	5.63168
U6|XLOC_000197	0	0	0	0	0	0	0	0	0	0	0	0	0	0	0	0	0
ANKRD6|XLOC_000198	0	3.00629	1.47203	3.71199	1.57774	3.60474	14.0892	0	0	0.73979	1.92873	0	1.74966	5.09693	13.6417	12.2935	14.5877
Telomerase-vert|XLOC_000199	0	0	0	0	0	0	0	0	0	0	0	0	0	0	0	0	0
CASP8AP2|XLOC_000200	6.8356	6.88035	6.75544	3.93217	4.34184	5.85418	3.57572	3.4529	2.96047	4.38733	5.01305	1.81658	3.69323	2.95609	3.32204	2.1547	3.81302
GJA10|XLOC_000201	0	0	0	0	0	0	0	0	0	0	0	0	0	0	0	0	0
ENSSSCG00000040939|XLOC_000202	0.398854	0	0	0.370419	0	0.466338	0	0	0	0.461888	0	0	0	0	0	0	0
ENSSSCG00000034849|XLOC_000203	0	0	0	0	0	0	0	0	0	0	0	0	0	0	0	0	0
MANEA|XLOC_000204	6.65977	9.33936	10.4183	5.64096	6.11622	5.10296	5.23786	12.1292	7.44692	11.6707	2.07492	3.94867	6.27539	4.85853	9.88592	9.71669	8.97586
UFL1|XLOC_000205	18.3513	22.8246	16.5543	10.7937	12.3602	12.1559	26.0722	20.4161	16.9833	17.6928	22.3635	5.34492	15.0216	12.6819	7.0226	9.34393	6.35992
FHL5|XLOC_000206	0	0	0	0	0	0	0	0	0	0	0	0	0	0.896171	0	0	0
ENSSSCG00000037906|XLOC_000207	0	0	0	0	0	0	0	0	0	0	0	0	0	0	0	0	0
KLHL32|XLOC_000208	0	1.91961	1.17119	1.73649	0	0.764962	0	0	2.78366	0	1.99558	0	1.79964	0	0	0	0
7SK|XLOC_000209	0	0	0	0	0	0	0	0	0	0	0	0	0	0	0	0	0
U6|XLOC_000210	0	0	0	0	0	0	0	0	0	0	0	0	0	0	0	0	0
MIR2113|XLOC_000211	0	0	0	0	0	0	0	0	0	0	0	0	0	0	0	0	0
POU3F2|XLOC_000212	0	0	0	0	0	0	0	0	0	0	0	0	0	0	0	0	0
ENSSSCG00000038757|XLOC_000213	14.1194	3.21313	3.96001	11.0258	9.94965	8.68116	7.92329	12.6167	7.50848	2.47894	12.3754	0	13.2015	4.30671	6.40237	12.2367	10.9648
ENSSSCG00000033772|XLOC_000214	0	0	0	0	0	0	0	0	0	0	0	0	0	0	0	0	0
PRDM13|XLOC_000215	0	0	0	0	0	0	0	0	0	0	0	0	0	0	0	0	0
ENSSSCG00000032685|XLOC_000216	0	0	0	0	0	0	0	0	0	0	0	0	0	0	0	0	0
5S_rRNA|XLOC_000217	0	0	0	0	0	0	0	0	0	0	0	0	0	0	0	0	0
GRIK2|XLOC_000218	0	0	0	0	0	0	0	0	0	0	0	0	0	0	0	0	0
ENSSSCG00000032719|XLOC_000219	0	0	0	0	0	0	0	0	0	0	0	0	0	0	0	0	0
LIN28B|XLOC_000220	0	0	0	0	0	0	0	0	0	0	1.53933	0	0	0	9.52664	5.92657	7.44972
ENSSSCG00000038975|XLOC_000221	0	0	0	0	0	0	0	0	0	0	0	0	0	0	0	0	0
PRDM1|XLOC_000222	0	0	0	0	0	0.554742	1.72543	0	0	0	0	0	0.548778	4.39579	0	1.62772	2.72817
ENSSSCG00000032933|XLOC_000223	0	0	0	0	0	0	0	0	0	0	0	0	0	0	0	0	0
CRYBG1|XLOC_000224	11.237	8.56939	12.579	14.2574	9.62909	17.1138	18.9736	8.37023	11.7	10.8309	18.8952	6.96981	16.818	26.6406	18.9913	13.1541	15.9024
QRSL1|XLOC_000225	10.3753	15.464	7.75619	13.0062	13.1781	19.5512	18.4017	13.1048	12.9961	7.07198	13.6293	5.04214	11.1447	27.6617	9.62965	5.40712	7.40437
ENSSSCG00000037071|XLOC_000226	0	0	0	0	0	0	0	0	0	0	0	0	0	0	0	0	0
C6orf203|XLOC_000227	16.6784	21.2543	15.2188	21.9929	23.4932	18.2971	56.0455	43.3601	33.3465	49.5951	20.5292	31.5953	22.7354	20.1025	8.16069	10.3361	8.26959
SOBP|XLOC_000228	0	0	0	0	0	0	1.12231	0	0	0	0	0	0	0	0	0	0
ENSSSCG00000040159|XLOC_000229	0	0	0	0	0	0	0	0	0	0	0	0	0	0	0	0	0
NR2E1|XLOC_000230	0	0	0	0	0	0	0	0	0	0	1.28884	0	0	0	0.950909	0	0
AFG1L|XLOC_000231	3.88496	5.14449	2.98777	5.69905	6.32366	6.00087	11.802	9.22388	6.63242	3.33242	0	2.11953	0	5.77519	3.09678	4.28666	0.602262
FOXO3|XLOC_000232	7.21145	12.2145	10.0849	14.1059	10.9789	11.1362	8.99073	7.54248	10.6256	11.4143	8.38734	1.91989	10.2095	7.96039	5.81957	4.00179	3.53093
ENSSSCG00000004388,ENSSSCG00000038818|XLOC_000233	0	0	0	1.33449	0	1.94429	5.00941	0	0	0	8.78393	0	3.98176	2.33314	0	0	0
ENSSSCG00000004389|XLOC_000234	0	0	0	0	0	0	0	0	0	0	0	0	0	0	0	0	0
CEP57L1|XLOC_000235	1.36259	1.32324	0	0	1.38917	3.10751	1.69592	0	0	0	1.72546	0	0	1.84562	0	0	0
ENSSSCG00000004415|XLOC_000236	0	0	0	0.375707	0	0	0	0	0	0	0	0	0	0	0	0	0
ENSSSCG00000035239|XLOC_000237	0	0	0	0	0	0	0	0	0	0	0	0	0	0	0	0	0
SMPD2|XLOC_000238	20.7109	18.7193	12.3859	13.8808	17.1797	21.3406	36.1687	16.0091	27.0892	11.6232	9.86557	13.8548	16.2337	18.3658	31.9742	13.6548	11.3224
ENSSSCG00000033916|XLOC_000239	0	0	0	0	0	0	0	0	0	0	0	0	0	0	0	0	0
FIG4|XLOC_000240	5.23137	8.60553	4.43178	11.0075	7.82683	2.86131	9.77074	2.7539	4.52608	5.22314	4.58687	2.99602	11.0858	7.49257	1.65323	4.5887	9.32609
ENSSSCG00000004406|XLOC_000241	0	0	0	0	0	0	0	0	0	0	0	0	0	0	0	0	0
CDC40|XLOC_000242	15.2498	16.8505	14.3699	16.7866	15.7009	10.2833	8.68908	13.6994	19.9211	13.4219	17.1043	4.19528	17.3946	7.946	7.95088	10.1773	8.25218
ENSSSCG00000004396|XLOC_000243	0	0	0	0	0	0	0	0	0	0	0	0	0	0	0	0	0
ENSSSCG00000035433|XLOC_000244	0	0	0	0	0	0	0	0	0	0	0	0	0	0	0	0	0
ENSSSCG00000004392|XLOC_000245	68.8683	52.1827	63.9723	54.1051	69.8025	79.9214	39.014	66.2309	47.2179	56.6071	87.4539	47.7662	64.7842	45.6015	70.2321	60.3841	61.7452
GTF3C6|XLOC_000246	4.74203	4.6782	4.3703	5.7814	8.06641	9.03749	18.5597	0	3.58923	7.21649	15.9649	7.45346	15.9191	16.3449	9.49594	6.33796	3.18028
RPF2|XLOC_000247	12.6921	9.11212	9.67454	14.0851	15.5087	11.5092	11.8975	11.6842	12.0024	9.01519	2.8899	20.8505	22.798	2.97102	10.9765	15.5112	11.1197
MFSD4B|XLOC_000248	18.7431	13.1102	68.4177	31.5859	26.8223	25.5647	18.0396	31.7831	21.08	34.3576	5.49728	7.34124	13.252	11.9836	2.77756	2.11352	0.885509
U6|XLOC_000249	0	0	0	0	0	0	0	0	0	0	0	0	0	0	0	0	0
WISP3|XLOC_000250	0	0	0	0	0	0	1.52041	0	0	0	0.732086	0	1.38893	0	0	1.02011	0
FAM229B|XLOC_000251	0	0	0	0	0	0	0	0	0	0	0	0	0	0	0.621828	0	0
MARCKS|XLOC_000252	17.3952	28.8091	22.4355	27.8127	20.2956	8.09191	54.7747	16.311	16.625	10.2788	23.1857	13.879	21.5667	38.6745	85.5174	113.736	104.033
ENSSSCG00000040108|XLOC_000253	0	0	0	0	0	0	0	0	0	0	0	0	0	0	0	0	0
NT5DC1|XLOC_000254	34.6783	31.241	28.5741	49.766	46.767	39.2024	32.6913	36.0403	36.9667	30.1067	37.4045	36.6749	39.2858	19.9099	4.93771	9.4206	7.79261
DSE|XLOC_000255	11.5721	6.02619	11.6345	8.29105	10.7781	14.1844	7.08533	9.94941	9.89234	7.53236	9.67111	7.13627	4.33332	6.05963	16.1749	6.10254	10.1753
CALHM6|XLOC_000256	2.8224	3.47139	5.80937	3.92889	1.43604	2.40132	1.6689	1.63836	1.63455	1.61112	6.26341	6.60496	7.90379	11.0226	0	0	0
CALHM5|XLOC_000257	0	0	0	0	0	0	0	0	0	0	0	0	0	1.29471	0	0	0
ENSSSCG00000004445|XLOC_000258	0	0	0	0	0	0	0	0	0	0	0	0	0	0	0	0	0
ENSSSCG00000004446|XLOC_000259	24.4687	25.0163	27.8821	24.6595	20.8508	19.6582	16.063	23.57	20.919	20.8382	24.539	35.6995	29.9908	19.0834	33.4632	15.5698	19.9583
ENSSSCG00000025656|XLOC_000260	0	0	0	0	0	0	0	0	0	0	0	0	0	0	0	0	0
ENSSSCG00000023415|XLOC_000261	0	0	0	0	0	0	0	0	0	0	0	0	0	0	0	0	0
ENSSSCG00000040797|XLOC_000262	0	0	0	0	0	0	0	0	0	0	0	0	0	0	0	0	0
ENSSSCG00000039505|XLOC_000263	0	0	0	0	0	0	0	0	0	0	0	0	0	0	0	0	0
LGSN|XLOC_000264	0	0	0	0	0	0	0	0	0	0	0	0	0	0	0	0	0
SNAP91|XLOC_000265	0	0	0	0	0	0	0	0	0	0	0	0	0	0	0	0	0
ME1|XLOC_000266	2.04686	6.30746	1.89773	37.6157	24.8427	22.4094	1.84699	2.52901	5.65976	5.21588	41.7262	33.0869	61.0665	0	41.7163	37.1664	34.4276
PGM3|XLOC_000267	31.7319	36.6694	36.4833	22.7693	39.8471	19.9309	21.4568	23.5934	34.6882	39.3223	22.5939	26.542	20.7419	43.5888	98.8769	55.4447	60.1134
UBE3D|XLOC_000268	5.8722	11.5049	5.61982	7.12739	0	6.67412	2.32295	6.25749	8.40853	6.70306	9.91821	7.79721	6.77432	0	21.3976	9.41899	4.64794
ENSSSCG00000034941|XLOC_000269	0	0	0	0	0	0	0	0	0	0	0	0	0	0	0	0	0
ENSSSCG00000032485|XLOC_000270	0	0	0	0	0	0	0	0	0	0	0	0	0	0	0	0	0
IBTK|XLOC_000271	18.3713	22.1682	28.3948	20.211	22.0907	19.1944	8.44727	26.7448	22.8113	36.5771	13.7243	13.1149	22.8605	17.7449	16.479	11.1599	9.41068
ENSSSCG00000031482|XLOC_000272	0	0	0	0	0	0	0	0	0	0	0	0	0	0	0	0	0
FAM46A|XLOC_000273	19.1694	14.1478	13.9671	17.9726	15.8303	19.5923	21.2014	27.7095	25.3292	23.9246	17.8013	10.5239	27.099	13.1622	3.15686	10.3606	11.1493
ENSSSCG00000039755|XLOC_000274	0	0	0	0	0	0	0	0	0	0	0	0	0	0	0	0	0
ELOVL4|XLOC_000275	0	0	0	3.2587	0	0	0	0	0	0	1.57972	4.27761	2.77462	0	0	0	3.37648
LCA5|XLOC_000276	0	1.10065	0	0.655734	0	1.31055	0	0	0	0.715779	0.894849	0	1.29677	0	0	1.91415	1.59481
HMGN3|XLOC_000277	64.3712	64.2423	60.7234	67.0909	52.226	77.0375	46.0653	59.355	47.4726	66.4639	97.1822	127.694	89.2859	67.141	0	0	0
PHIP|XLOC_000278	5.65201	3.66837	3.4547	3.02414	5.28632	6.38772	3.48555	2.67249	4.1735	5.83038	1.79187	1.20995	0.531077	1.91335	1.6428	4.2982	4.56289
ENSSSCG00000004475|XLOC_000279	0	0	0	0	0	0	0	0	0	0	0	0	0	0	2.57609	0	0
ENSSSCG00000038755|XLOC_000280	0	0	0	0	0	0	0	0	0	0	0	0	0	0	0	0	0
IMPG1|XLOC_000281	0	0	0	0	0	0	0	0	0	0	0	0	0	0	0	0	0
FILIP1|XLOC_000282	0	0	0	0	0	0	0	0	0	0	0	0	0	1.45496	0	0	0
TMEM30A|XLOC_000283	67.1789	51.5358	65.143	74.4814	74.6461	69.4587	54.5356	91.5697	67.041	75.299	42.2965	31.3867	67.6471	53.1836	73.3139	130.149	135.684
COX7A2|XLOC_000284	477.175	506.948	568.597	669.261	737.516	844.263	916.725	631.646	686.845	725.224	665.667	849.491	648.479	964.936	684.596	661.942	607.591
COL12A1|XLOC_000285	0	0	0	0	0	0	3.96503	0	0	0	0	0	0	1.39002	1.70417	0.233942	0.971501
U6|XLOC_000286	0	0	0	0	0	0	0	0	0	0	0	0	0	0	0	0	0
ENSSSCG00000034949|XLOC_000287	0	0	0	0	0	0	0	0	0	0	0	0	0	0	0	0	0
SLC17A5|XLOC_000288	31.7783	9.07973	21.4507	21.0348	22.8485	23.1022	10.9828	19.3845	12.0398	17.8252	30.6759	16.9014	40.9035	11.571	9.69791	29.7133	19.7778
EEF1A1|XLOC_000289	6856.78	7225.92	7192.35	4359.75	4082.66	4107.99	3246.68	5267.82	4980.37	4799.45	4008.86	3681.37	3817.37	2809.21	6113.55	6175.19	5335.24
CGAS|XLOC_000290	1.80848	5.3615	5.20439	1.66728	5.56517	1.99798	10.5859	7.91282	5.97875	0	6.9586	9.71989	4.30239	2.43352	0	0	0
ENSSSCG00000035076|XLOC_000291	0	0	0	0	0	0	0	0	0	0	0	0	0	0	0	0	0
ENSSSCG00000031966|XLOC_000292	0	0	0	0	0	0	0	0	0	0	0	0	0	0	0	0	0
ENSSSCG00000005790|XLOC_000293	0	0	0	0	0	0	0	0	0	0	0	0	0	0	0	0	0
ENSSSCG00000008882|XLOC_000294	0	0	0	0	0	0	0	0	0	0	0	0	0	0	0	0	0
SETBP1|XLOC_000295	0	0.762557	0	0	0.388712	1.25065	0.904502	0.403209	0.396439	0.831156	0.489795	0	0.438852	0.516368	4.81376	4.49548	5.35602
7SK|XLOC_000296	0	0	0	0	0	0	0	0	0	0	0	0	0	0	0	0	0
SLC14A2|XLOC_000297	0	0	0	0	0	0	0	0	0	0	0	0	0	0	0	0	0
SLC14A1|XLOC_000298	0	0	0	0	0	0	0	0	0	0	0	0	0	0	0	0	0
SIGLEC15|XLOC_000299	0	0	0	0	0	0	0	0	0	0	0	0	0	0	0	0	0
HAUS1|XLOC_000300	19.0882	29.9292	10.3927	5.05435	14.2549	14.4706	10.1331	30.8762	9.18174	12.3411	14.024	44.065	26.059	22.7854	27.523	21.6748	30.1046
C18orf25|XLOC_000301	6.09742	3.99866	9.42311	11.7042	3.38509	5.2488	4.65701	9.20521	6.04184	8.25763	6.75974	2.44397	8.23723	4.32474	7.45119	13.8074	13.2341
RNF165|XLOC_000302	0	0	0	0	0	0	0	0	0	0	0	0	0	0	0	0	0
KATNAL2|XLOC_000303	0	1.6813	1.62503	0	0	0	0	0	0	0	0	0	0	0	0	0	0
CTIF|XLOC_000304	5.36969	4.77095	3.18075	3.27878	5.29411	3.31085	5.25449	3.4694	3.68972	3.35604	2.01203	1.61715	1.23761	4.17477	14.8577	13.032	15.4367
SNORA25|XLOC_000305	0	0	0	0	0	0	0	0	0	0	0	0	0	0	0	0	0
LIPG|XLOC_000306	21.918	28.8383	13.0684	14.2182	8.05899	9.39417	0	12.8257	21.1077	13.7959	19.3811	4.90696	16.7984	1.22144	249.567	96.6174	101.317
SCARNA17|XLOC_000307	0	0	0	0	0	0	0	0	0	0	0	0	0	0	0	0	0
SCARNA18|XLOC_000308	0	0	0	0	0	0	0	0	0	0	0	0	0	0	0	0	0
U6|XLOC_000309	0	0	0	0	0	0	0	0	0	0	0	0	0	0	0	0	0
ENSSSCG00000038388|XLOC_000310	0	0	0	0	0	0	0	0	0	0	0	0	0	0	0	0	0
ENSSSCG00000037915|XLOC_000311	0	0	0	0	0	0	0	0	0	0	0	0	0	0	0	0	0
ENSSSCG00000004518|XLOC_000312	9.96539	7.41232	2.36729	4.51093	5.14658	14.5187	18.8407	8.60288	6.30265	0	15.8577	18.7491	8.33424	0	14.9503	0	3.78124
MAPK4|XLOC_000313	0	0	0	0	0	0	0.759435	0	0	0	0	0	0	1.77499	0	0	0
ME2|XLOC_000314	55.134	48.7508	51.9507	43.8671	48.8749	41.8474	68.1739	78.4779	77.8651	82.2208	45.6047	27.5863	49.211	67.1105	35.0138	21.2937	26.6666
ENSSSCG00000024479,SMAD4|XLOC_000315	27.5166	36.9356	49.8496	32.1929	20.4346	32.2501	30.9305	43.6889	38.427	35.978	33.2136	19.8375	38.2154	17.7018	28.7002	23.1253	29.3129
U2|XLOC_000316	0	0	0	0	0	0	0	0	0	0	0	0	0	0	0	0	0
DCC|XLOC_000317	0	0	0	0	0	0	0	0	0	0	0	0	0	0	0	0	0
POLI|XLOC_000318	3.38427	0	2.08074	0	2.48989	3.79884	1.35899	1.26517	0	2.52788	3.6008	1.42904	2.61348	1.26036	1.93752	2.85274	0.791641
C18orf54|XLOC_000319	2.65154	3.59758	2.21104	1.63933	2.91159	0.782088	2.19056	3.992	4.67369	0	2.29898	0	2.16765	3.46617	7.02544	4.596	2.61967
ENSSSCG00000038606|XLOC_000320	0	0	0	0	1.11645	2.48998	0	0	1.26664	0	4.18003	2.59717	2.40532	1.43627	0	0	0
ENSSSCG00000039443|XLOC_000321	0	0	0	0	0	0	0	0	0	0	0	0	0	0	9.30812	26.6539	46.7346
RAB27B|XLOC_000322	16.3914	15.6674	12.0112	15.1374	20.684	22.1711	16.4637	20.9079	45.512	23.4593	15.2617	6.55627	17.6706	32.8138	2.62556	9.95966	11.8204
ENSSSCG00000040748|XLOC_000323	0	0	0	0	0	0	0	0	0	0	0	0	0	0	0	0	0
WDR7|XLOC_000324	3.17819	4.61945	4.21944	5.15245	3.6783	6.74386	4.11215	3.57839	4.27245	5.07846	5.21095	3.21131	4.09152	5.42436	4.35287	6.43836	5.31424
ST8SIA3|XLOC_000325	0	0	0	0	0	0	0	0	0	0	0	0	0	0	0	0	0
ONECUT2|XLOC_000326	3.07745	2.25441	1.46591	5.47986	6.03948	5.72446	0.855797	1.59201	7.32113	2.4566	2.85693	0	4.21039	2.93965	1.43872	1.48025	0.61928
ENSSSCG00000033063|XLOC_000327	0	0	0	0	0	0	0	0	0	0	0	0	0	0	0	0	0
MTFMT|XLOC_000328	20.2801	6.06186	11.5929	5.65176	27.1713	11.5422	14.4661	6.87501	18.0281	16.0103	7.8089	7.98247	9.44498	2.72863	7.08863	12.5653	8.8828
SPG21|XLOC_000329	25.6805	27.9604	30.3135	44.0683	29.5956	27.367	51.0738	20.0557	43.1943	36.9471	11.4401	37.9654	19.9064	55.6687	35.0285	25.353	31.0091
ENSSSCG00000037998|XLOC_000330	0	0	0	0	0	0	0	0	0	0	0	0	0	0	0	0	0
PIF1|XLOC_000331	0	1.53673	3.10197	8.29431	3.09356	8.04867	1.63648	7.72121	9.40918	3.24575	17.6697	2.38384	3.71496	0	1.45772	3.13477	0
RBPMS2|XLOC_000332	3.72396	0	1.81026	0	1.78442	0	0	0	0	0	0	5.04039	0	2.27056	0	0	0
OAZ2|XLOC_000333	26.7966	37.4543	51.3834	47.697	31.2558	57.3372	56.5139	53.9344	30.5756	30.5466	39.4594	59.3916	51.8516	43.336	42.3567	89.1505	60.8788
PCLAF|XLOC_000334	68.1005	60.5759	65.8949	83.5021	67.3698	115.301	84.4745	60.3547	48.3926	51.7291	111.306	93.4168	120.312	66.6173	87.9453	51.5183	66.3271
CSNK1G1|XLOC_000335	6.53727	7.88672	13.8225	8.20075	9.75029	7.25245	5.83882	17.1342	8.21275	8.59219	6.14371	8.56543	10.8401	9.60789	8.80463	9.32659	19.9088
PPIB|XLOC_000336	60.4831	67.8695	78.2539	37.5395	35.5876	30.7624	38.9611	45.6866	41.8326	44.3703	49.5907	73.9789	38.3945	67.4287	30.831	32.6884	30.1979
ENSSSCG00000034124|XLOC_000337	52.4184	34.3633	52.9431	57.4672	89.4728	47.1252	63.1091	65.8807	45.4151	105.572	49.219	46.2344	44.6174	52.6672	51.0293	76.2991	57.9107
DAPK2|XLOC_000338	0	0	0	0	0	0	5.8591	0	0	0	0	0	0	1.32114	0	0	1.27426
HERC1|XLOC_000339	1.57376	1.70469	1.28152	1.59855	1.18236	1.93146	3.9155	2.56793	1.8942	1.07263	2.2374	0.522118	1.34633	1.82834	2.8356	5.08126	5.19103
CA12|XLOC_000340	3.57575	3.46882	0	6.44883	10.522	3.96131	6.12457	0	15.306	5.55334	4.50797	0	6.0455	0	0	0	0
ENSSSCG00000023158|XLOC_000341	19.0056	27.6843	24.0568	32.9343	32.7742	43.4267	27.5615	25.6837	29.4853	20.5326	32.873	46.8052	35.244	28.1211	41.8784	47.6979	39.5187
ENSSSCG00000012839|XLOC_000342	0	0	0	0	0	0	0	0	0	0	0	0	0	0	0	0	0
ENSSSCG00000004572|XLOC_000343	0	0	0	0	0	0	0	0	0	3.63078	0	5.98181	0	0	0	0	0
VPS13C|XLOC_000344	2.31319	3.56197	2.95175	3.89312	3.28513	2.2496	1.69395	5.89962	6.02822	6.59081	4.3885	1.68469	3.59989	2.6437	8.19543	10.9495	10.6259
uc_338|XLOC_000345	0	0	0	0	0	0	0	0	0	0	0	0	0	0	0	0	0
RORA|XLOC_000346	0	0.886504	0	0	0	2.0078	1.35061	0	0	0.65159	0	0	1.00466	0	0	0.746356	0.754263
ICE2|XLOC_000347	5.29519	3.72038	2.09432	5.04942	2.92548	2.64232	2.6974	6.91753	2.71438	4.36934	0.95281	3.88856	2.74852	1.49398	9.28365	4.22743	3.53815
ANXA2|XLOC_000348	549.935	602.731	647.397	1061.68	1106.38	1078.34	646.166	914.836	973.33	948.746	920.142	1198.3	847.545	728.664	4225.76	2387.47	1907.65
ENSSSCG00000039280|XLOC_000349	0	0	0	0	0	0	0	0	0	0	0	0	0	0	0	0	0
BNIP2|XLOC_000350	0.676906	1.33045	0.615626	3.59219	0.684293	0.76307	3.19098	1.52219	2.33192	3.80914	0.858452	2.24	3.58462	2.60785	11.0122	6.51772	3.49544
ENSSSCG00000004583|XLOC_000351	30.1999	27.3244	15.2837	40.426	36.3283	37.4872	54.4948	42.1955	44.9062	22.5647	31.1437	48.0639	27.3744	20.9889	40.6096	39.0029	25.149
MYO1E|XLOC_000352	12.8689	10.4009	17.8329	17.5395	12.7157	24.2091	8.54679	10.1593	8.13004	13.8716	13.4382	16.4662	22.3965	9.7827	86.6775	86.0546	76.5085
ENSSSCG00000035260|XLOC_000353	0	0	0	0	0	0	0	0	0	0	0	0	0	0	0	0	0
SLTM|XLOC_000354	11.9026	13.9045	8.69319	8.79803	16.5932	13.043	8.618	13.3077	19.0604	10.6318	14.6523	12.3371	18.6505	18.3591	8.91003	11.8275	17.2102
ADAM10|XLOC_000355	65.3761	54.6034	60.1501	53.4503	48.8484	49.1154	37.9442	45.5536	39.1495	44.9115	40.9672	16.4701	35.5496	21.0835	23.3829	37.7848	39.3462
ENSSSCG00000004594|XLOC_000356	0	0	0	0	0	0	0	0	0	0	0	0	0	0	0	0	0
ALDH1A2|XLOC_000357	0	0	0	0	0	0	1.19319	0	0	2.20618	0	0	0	1.36116	151.843	15.1332	12.6104
ZNF280D|XLOC_000358	5.38479	4.24467	4.87637	3.75657	1.8108	0.623132	3.0422	1.40316	1.88976	2.50314	1.37279	0	4.11391	2.63023	0	1.76302	5.08554
MNS1|XLOC_000359	1.00071	0.977315	2.26919	0.939557	1.55738	0.584816	0.635241	0	0.578815	0.580349	0	0.611142	0	2.05083	3.81417	4.38141	3.34411
7SK|XLOC_000360	0	0	0	0	0	0	0	0	0	0	0	0	0	0	0	0	0
RFX7|XLOC_000361	3.35268	7.1662	7.45573	4.07338	5.72203	6.77546	5.71341	11.2027	6.42773	6.51521	6.1444	2.08539	4.86315	5.09014	1.16496	1.81655	2.48942
NEDD4|XLOC_000362	2.91152	3.30491	1.76071	2.49547	3.81226	4.36359	2.43058	6.63604	9.39131	6.42784	3.60658	0.573274	2.65502	3.83696	10.7931	8.12252	7.56021
PRTG|XLOC_000363	0	0	0	0	0	0	0	0	0	0	0	0	0	0	0	0	0
PYGO1|XLOC_000364	0	1.31471	0	0	0	0	1.52025	0	0	0	0	0	0	0	1.20771	3.4603	2.88951
DNAAF4|XLOC_000365	0	0	0	0	0	0	0	0	0	0	0	0	0	0	0	0	0
CCPG1|XLOC_000366	4.86535	7.04297	9.46565	5.75224	9.02782	3.37769	5.38445	8.46368	4.40936	6.20562	3.38464	3.56261	4.65835	13.9014	14.9501	37.2473	45.5595
ssc-mir-628|XLOC_000367	0	0	0	0	0	0	0	0	0	0	0	0	0	0	0	0	0
RAB27A|XLOC_000368	2.00253	4.6692	4.37168	5.34674	2.23753	1.77014	17.5481	8.25494	3.48883	11.7329	7.97869	7.69778	9.72721	22.6344	15.977	10.3554	15.0391
ENSSSCG00000024983|XLOC_000369	24.2584	30.4837	24.7385	16.2567	15.4468	26.0371	13.4783	24.2882	26.2298	20.9388	15.3326	13.4062	21.7264	12.7432	17.3774	23.3262	19.0986
WDR72|XLOC_000370	6.65195	6.50726	0.880035	0.871223	0	1.05981	0	2.16282	1.05051	1.06134	1.19776	0	2.1343	0	0	3.87384	2.60662
ONECUT1|XLOC_000371	0.796511	0.779382	0	0	0	0	0	0	0	0	0	0	0	0	0	0	1.82134
FAM214A|XLOC_000372	2.88554	0	1.06923	6.32314	2.43118	3.89961	6.60051	3.2804	0.845639	4.13243	1.45581	0.790152	3.18252	5.87586	0.51091	3.97094	11.8106
ENSSSCG00000004620|XLOC_000373	53.9734	33.0707	29.06	44.9201	36.4054	21.8197	22.0039	38.4685	37.7638	40.9367	25.4021	26.4202	13.9683	30.4547	68.1252	74.7643	83.6343
MYO5C|XLOC_000374	3.94247	3.06149	3.74833	4.12295	1.12144	1.9478	1.87673	3.30116	2.10682	1.44976	2.90746	0.49444	4.98382	2.0685	5.53973	8.36517	5.19731
GNB5|XLOC_000375	0	0	0	0	3.51586	0	5.60781	0	0.931855	0	0	0	0.974314	1.96247	6.71583	2.18464	1.07048
ENSSSCG00000004623|XLOC_000376	0	0	0	0	0	0	0	0	0	0	0	0	0	0	0	0	0
LEO1|XLOC_000377	7.58957	8.84295	5.01778	18.3251	14.9447	4.16466	15.8672	7.30961	6.85914	7.20541	15.3462	8.68069	8.90981	14.7766	11.3947	12.0149	12.8629
LYSMD2|XLOC_000378	0	6.79571	4.07862	0	6.77968	0	0	0	0	3.80891	5.00218	0	3.84497	8.98076	6.35377	4.53358	11.8349
ENSSSCG00000031840|XLOC_000379	0	0	0	0	0	0	0	0	0	0	0	0	0	0	0	0	0
DMXL2|XLOC_000380	0.625972	0	0.286925	0.284322	0	1.04671	0.376743	1.38462	0.69595	0	2.21842	0.35859	3.22505	0.412474	5.35431	7.55039	4.96189
CYP19A1|XLOC_000381	0	0	0	0	0	0	0	0	0	0	0	0	0	0	0	0	0
TNFAIP8L3|XLOC_000382	0	0	0	0	0	0	1.24021	0	0	0	0	0	0	0.734841	0	0	0
SPPL2A|XLOC_000383	26.9687	33.0841	34.2584	42.0728	63.1271	61.5304	81.3848	56.1441	66.0356	36.5566	58.8454	23.6352	39.1886	92.2872	18.5946	24.1404	24.6274
TRPM7|XLOC_000384	9.17328	9.85399	7.9941	10.4062	12.6233	8.79351	12.3072	11.7817	10.0141	13.5002	11.4981	2.49256	12.7215	13.1472	7.74077	9.90758	10.3038
U6|XLOC_000385	0	0	0	0	0	0	0	0	0	0	0	0	0	0	0	0	0
USP50|XLOC_000386	0	0	0	0	0	0	0	0	0	0	0	0	0	0	0	0	0
ENSSSCG00000034366|XLOC_000387	0	0	0	0	0	0	0	0	0	0	0	0	0	0	0	0	0
GABPB1|XLOC_000388	2.44909	5.88811	6.44113	3.32131	2.49152	6.85304	6.98309	2.82974	14.4959	2.78433	6.23178	2.93038	10.8028	8.06818	9.07092	3.77823	7.8928
HDC|XLOC_000389	0	0	0	0	0	0	1.03203	0	0	0	0	0	0	0.587622	0	0	0
ATP8B4|XLOC_000390	0	0	0	0	0	0	0	0	0	0	0	0	0	0	0	0	0
FAM227B|XLOC_000391	0	2.06005	0	0	0	0	0	0	0	0	0	0	0	0	0	0	1.50601
COPS2|XLOC_000392	27.5809	32.411	28.8984	22.6694	26.5924	19.1956	22.245	31.4043	48.7277	19.2029	35.1489	15.3974	16.9021	26.078	30.6694	35.0025	27.3942
SECISBP2L|XLOC_000393	6.64568	7.34363	6.40451	8.79798	10.3324	12.2319	15.7043	11.5119	7.55897	9.41771	10.7829	2.6176	5.8097	22.8176	17.4635	31.4797	31.4062
CEP152|XLOC_000394	2.14621	3.01462	2.85876	2.50846	2.94392	0.48923	0.514821	3.51581	2.12992	1.83052	1.65149	2.17165	1.99773	1.21929	2.03528	1.6958	1.98183
FBN1|XLOC_000395	0	0	0	0	0	0	3.46842	0	0	0	0	0	0	2.40414	0	0	0.219205
MYEF2|XLOC_000396	3.58885	7.24113	4.22061	10.278	3.47381	7.00954	0	9.39874	6.16538	3.59225	22.3959	0	6.41904	0	24.0429	18.1849	10.6407
SNORA70|XLOC_000397	0	0	0	0	0	0	0	0	0	0	0	0	0	0	0	0	0
SLC30A4|XLOC_000398	6.27564	3.56705	2.84789	9.16104	7.91669	13.4959	10.5149	7.76981	9.08731	8.72594	2.27279	0.712725	0.67872	7.61817	1.02414	1.96314	7.19226
ENSSSCG00000036905|XLOC_000399	0	0	0	0	0	0	0	0	0	0	0	0	0	0	0	0	0
GATM|XLOC_000400	1.66686	1.62878	0.508886	0	0	0	6.32477	1.874	2.48659	0.615001	0	0	0.584881	0	0	0	0
SLC28A2|XLOC_000401	0	0	0	7.75473	17.7523	9.71451	92.9851	0	0	0	0	11.0721	0	46.214	0	0	0
ENSSSCG00000004674|XLOC_000402	0	7.55409	3.82114	3.02241	1.75318	2.59835	0	0	2.49327	1.32596	11.9452	9.72645	10.6714	0	0	1.30185	0
DUOXA1|XLOC_000403	0	0	0	6.05088	0	0	0	0	0	0	0	0	10.6636	0	0	0	0
DUOX2|XLOC_000404	2.72534	0.542596	0	12.6305	21.5227	27.9135	0	2.6288	2.24602	4.63485	33.547	30.6628	61.9306	3.4936	0	0	0
ENSSSCG00000040862|XLOC_000405	0	0	0	0	0	0	0	0	0	0	0	0	0	0	0	0	0
ENSSSCG00000037543|XLOC_000406	0	0	0	0	0	0	0	0	0	0	0	0	0	0	0	0	0
SPG11|XLOC_000407	7.61904	6.41442	3.66677	5.18459	4.58145	7.22542	5.79654	3.82803	8.06725	6.58162	6.62015	8.55702	8.63314	5.79266	5.70745	14.8516	11.7698
FRMD5|XLOC_000408	0	0	0	0.719493	0	0	0	0	0.706081	0	0.824099	0	0	0	0	0	2.80537
MFAP1,SERINC4|XLOC_000409	11.507	11.5836	9.53073	7.94422	10.9658	10.1615	12.3306	8.28801	12.7606	12.4971	10.5833	10.5054	7.94602	12.167	5.33615	9.90834	9.76989
MIR1282|XLOC_000410	0	0	0	0	0	0	0	0	0	0	0	0	0	0	0	0	0
ELL3|XLOC_000411	0	0	0	0	0	0	0	0	1.74315	0	2.10324	2.35007	0	0	0	0	0
5S_rRNA,CATSPER2|XLOC_000412	0.837627	2.35708	1.53981	0	0	0	0.934688	0	0	0	1.04096	0	0.897987	1.0763	0.727773	0	4.03465
STRC|XLOC_000413	0	0	0	0.611644	0	0	0	0	0	0	0	0	0	0	0	0	0
PPIP5K1|XLOC_000414	5.79326	5.60391	3.91021	8.82846	4.65583	9.88698	3.01634	6.12433	4.40589	4.55067	6.56286	0.729478	5.06452	6.63291	1.15296	1.90383	4.40921
TP53BP1|XLOC_000415	2.03241	5.09142	1.87954	2.9071	2.4367	2.65367	4.30324	1.75902	2.5373	3.0931	6.62864	2.79358	3.20965	2.71567	3.40073	11.2905	12.5772
ENSSSCG00000004709|XLOC_000416	0	0	2.40997	2.27358	5.13683	0	0	5.37597	0	0	3.26945	0	3.04712	0	0	2.2693	0
ENSSSCG00000036032|XLOC_000417	6.86724	6.82641	13.0124	6.19588	7.01928	7.67578	0	3.76812	3.68854	7.56171	0	0	3.88795	0	3.67311	3.16552	15.6952
LCMT2|XLOC_000418	11.1168	5.48098	9.0556	8.15729	12.7407	7.75623	5.99756	5.67874	1.94686	11.7144	11.6239	5.22741	10.7545	2.38457	14.5741	12.0784	9.99933
TGM7|XLOC_000419	0	0	0	0	0	0	0	0	0	0	0	0	0	0	0	0	0
TGM5|XLOC_000420	0	0	0	0	0	0	0	0	0	0	0	0	0	0	0	0	0
EPB42|XLOC_000421	0	0	0.49552	0.488964	1.07586	0	0	0.588746	0	0.588982	0	0	0	0	0	0.462209	0
ssc-mir-9838|XLOC_000422	0	0	0	0	0	0	0	0	0	0	0	0	0	0	0	0	0
UBR1|XLOC_000423	6.50136	2.89073	6.35963	6.877	4.54275	2.01679	7.05901	8.6659	5.31346	7.36422	5.17605	0.7253	3.49771	6.51766	6.72554	9.63884	11.7799
TTBK2|XLOC_000424	1.0309	0.501266	2.36111	0.458791	0	0.551235	0	1.1131	2.75649	0.557222	0	0	1.13529	0.662195	1.84322	0.437086	1.4603
CDAN1|XLOC_000425	5.96031	5.77657	3.88417	4.32375	2.9003	2.01526	2.11052	7.82415	2.9606	7.17424	2.45154	0	3.44199	2.52382	5.555	1.91146	4.72027
ENSSSCG00000038659|XLOC_000426	0	0	0	0	0	0	0	0	0	0	0	0	0	0	0	0	0
LRRC57|XLOC_000427	7.84678	9.84055	6.19376	7.99438	2.21613	7.36709	3.87077	8.77504	4.97573	2.46625	1.38464	3.87984	5.99721	1.43491	11.6913	5.52865	10.7762
ZNF106|XLOC_000428	8.90875	4.4759	3.28976	5.22306	4.70186	8.98686	6.95644	4.59638	6.4136	7.06459	9.79587	4.32604	6.69344	7.21708	6.85664	3.87275	6.22238
TMEM87A|XLOC_000429	31.5229	37.6148	17.8156	23.8583	30.2659	25.5531	16.1994	41.2704	35.7705	25.7732	41.3742	17.9774	13.1914	13.7568	31.7737	30.3869	40.7937
PLA2G4F,VPS39|XLOC_000430	8.90941	6.44932	6.68465	14.081	14.5272	11.9762	11.4201	8.16535	16.3585	15.6233	6.82107	9.68313	20.236	12.7169	7.60859	12.7114	13.1616
PLA2G4D|XLOC_000431	0	0	0	0	0	0	0	0	0	0	0	0	0	0	0	0	1.05571
PLA2G4E|XLOC_000432	0	0	0	0	0	0	0	0	0	0	0	0	0	0	0	0	0
EHD4|XLOC_000433	27.4201	32.9467	26.7056	18.6177	18.4731	24.0887	30.446	26.648	37.7902	26.1371	15.3901	13.0161	31.9608	10.7168	28.6244	45.6278	45.7179
SPTBN5|XLOC_000434	0	0	0	0	0	0	0	0	0	0	0	0	0	0	0	0	0
ENSSSCG00000033197|XLOC_000435	0	0	0	0	0	0	0	0	0	0	0	0	0	0	0	0	0
ENSSSCG00000039919|XLOC_000436	0	0	0	0	0	0	0	0	0	0	0	0	0	0	0	0	0
ENSSSCG00000040414,RPAP1|XLOC_000437	4.09718	4.82838	4.73476	4.27961	8.80211	3.69543	11.4736	4.87385	5.58677	6.83445	3.03317	3.6017	5.643	11.6078	4.97784	6.06302	6.49635
U6|XLOC_000438	0	0	0	0	0	0	0	0	0	0	0	0	0	0	0	0	0
NDUFAF1|XLOC_000439	8.27781	8.91234	11.1826	12.5291	11.6346	12.6238	18.7735	10.2677	11.278	6.77657	29.0622	10.1337	33.8892	9.91122	6.38427	20.7724	8.58206
OIP5|XLOC_000440	9.16073	12.7747	7.16836	16.4449	3.89901	4.3165	7.38764	2.92054	7.3274	7.25247	14.6176	7.6732	12.7677	1.64219	5.30093	14.8174	8.86903
ENSSSCG00000035779|XLOC_000441	0	0	0	0	0	0	0	0	0	0	0	0	0	0	0	0	0
EXD1|XLOC_000442	0	0	0	1.58041	0	3.8792	2.61738	0	0	0	0	5.47448	2.48589	2.91172	0	1.46214	0.747246
INO80|XLOC_000443	4.39456	5.12408	6.58067	5.12894	2.30361	4.74545	5.14923	4.2328	5.53342	5.72646	2.21439	4.21231	3.99506	2.9193	5.60787	3.50807	4.83727
U6|XLOC_000444	0	0	0	0	0	0	0	0	0	0	0	0	0	0	0	0	0
RHOV|XLOC_000445	0	0.956412	0.925777	2.61048	1.9499	2.07297	1.1148	3.06908	0.999618	4.164	6.18069	16.6361	2.29592	0	0	0.860657	0.714296
ENSSSCG00000004760|XLOC_000446	29.4653	33.0323	53.2343	46.3885	45.2493	43.3086	63.2257	20.6636	17.9223	17.2186	10.2173	26.264	23.4435	128.499	0	0	0
ENSSSCG00000005612|XLOC_000447	0	0	0	0	0	0	0	0	0	0	0	0	0	0	0	0	0
DNAJC17|XLOC_000448	5.91735	17.1129	31.604	16.1905	14.7296	13.4584	15.1397	7.81111	30.8344	8.07705	32.4874	16.7769	16.4932	11.2938	20.2772	2.79657	3.91965
RMDN3|XLOC_000449	4.09322	2.66384	2.60499	12.2742	6.8309	7.32266	21.9537	5.47482	4.23517	7.31525	5.18718	3.85341	11.3376	18.3179	7.21855	8.40691	0.995955
SNORA26|XLOC_000450	0	0	0	0	0	0	0	0	0	0	0	0	0	0	0	0	0
SNORA26|XLOC_000451	0	0	0	0	0	0	0	0	0	0	0	0	0	0	0	0	0
CCDC32|XLOC_000452	9.75543	9.5609	13.9291	13.34	12.3887	18.7072	30.992	18.3258	31.4808	15.9453	33.94	29.7681	31.2112	24.4322	4.4309	10.4761	13.3984
U6|XLOC_000453	0	0	0	0	0	0	0	0	0	0	0	0	0	0	0	0	0
C15orf52|XLOC_000454	0.571771	0	0	0	0	0	1.92256	0	0.562922	0	0	0	0.621993	1.50757	3.19539	11.3364	17.5038
PLCB2|XLOC_000455	0	0	0	0	0	0	0.936824	0	0	0	0	0	0	5.51577	0	0	0
ANKRD63|XLOC_000456	0	0	0	0	0	0	5.14923	0	0	0	0	0	0	0	0	0	0
BMF|XLOC_000457	2.37614	4.75706	5.36881	4.18641	4.71072	0	14.1219	7.31306	4.14292	3.58515	5.91766	3.72108	3.34632	8.85116	0.630143	4.79658	1.96271
SRP14|XLOC_000458	6.44162	6.32836	2.92095	3.94402	8.69886	9.72121	8.87563	3.74567	2.48984	4.87999	6.75546	6.09871	8.27282	6.9695	7.88789	4.93771	16.6131
GPR176|XLOC_000459	1.54279	0	0	1.33684	0	1.57834	0	0	0	0	0	0	3.35627	0	0	11.8751	0
FSIP1|XLOC_000460	0	0	0	0	0	0	0	0	0	0	0	0	0	0	1.69789	0	0
RASGRP1|XLOC_000461	2.8525	1.82472	0.528391	0.421007	0.464791	0	4.67929	0	1.03816	1.56121	0	0.546976	0	4.40953	1.04076	16.0492	24.3121
U6|XLOC_000462	0	0	0	0	0	0	0	0	0	0	0	0	0	0	0	0	0
MEIS2|XLOC_000463	0	0	0	0	3.24509	3.30656	3.74745	1.17198	2.32843	0	3.80964	0	1.20074	2.80457	0	3.94307	5.0926
ENSSSCG00000040129|XLOC_000464	0	0	0	0	0	0	0	0	0	0	0	0	0	0	0	0	0
ENSSSCG00000040326|XLOC_000465	0	0	0	0	0	0	0	0	0	0	0	0	0	0	0	0	0
DPH6|XLOC_000466	3.64049	11.1318	0.731767	3.08834	7.1587	3.85493	8.09497	4.73726	11.535	19.4951	10.3101	0	16.7706	1.96488	1.99875	4.35815	0
ENSSSCG00000033875|XLOC_000467	0	0	0	0	0	0	0	0	0	1.3857	0	0	0	0	0	0	0
ENSSSCG00000030003|XLOC_000468	0	0	0	0	0	0	0	0	0	0	0	0	0	0	0	0	0
U6|XLOC_000469	0	0	0	0	0	0	0	0	0	0	0	0	0	0	0	0	0
AQR,ZNF770|XLOC_000470	9.12002	16.2071	11.9776	10.7232	10.2123	4.4895	7.99777	8.4325	6.64645	7.4635	11.5272	4.30365	8.28277	8.60356	10.1917	9.75802	8.54615
ACTC1|XLOC_000471	0	0	0	0	0	0	12.4335	0	0	0	0	0	0	20.5431	0	0	0
GJD2|XLOC_000472	0	0.886545	0	0	0	0	0	0	0	0	0	0	0	1.15065	0	0	0
ENSSSCG00000004806|XLOC_000473	7.4238	13.3438	9.64312	23.9927	15.87	20.9767	3.02318	18.4732	14.7531	18.9843	23.0989	14.5608	14.0552	8.26593	13.4355	7.81657	10.2016
SCG5|XLOC_000474	3.36146	6.11758	0	0	1.65755	5.40275	1.76516	5.04221	0	3.61752	2.07642	4.27376	1.8343	8.01724	0	2.92537	3.39806
GREM1|XLOC_000475	0	0	0	0	0	0	25.2633	0	0	0	0	0	0	49.9958	0	0	0
PGPEP1L|XLOC_000476	0	0	0	0	0	0	0	0	0	0	0	0	0	0	0	0	0
U6|XLOC_000477	0	0	0	0	0	0	0	0	0	0	0	0	0	0	0	0	0
SYNM|XLOC_000478	1.17743	0.569754	1.117	1.04959	0.585601	0	11.0543	1.22577	2.38867	3.7739	4.49872	0	1.38317	4.71983	0	0.500669	2.11785
LRRC28|XLOC_000479	31.7415	25.989	27.2415	24.5396	20.1221	29.7394	11.8305	24.0605	26.6432	33.4231	26.1636	18.1482	30.5596	17.4021	23.6019	20.5676	29.0559
MEF2A|XLOC_000480	13.9271	16.3523	8.58768	7.89282	13.6207	8.77925	9.81358	8.11493	10.0719	7.209	9.14209	5.00929	10.6471	9.21127	10.9169	13.394	19.9839
ENSSSCG00000004821|XLOC_000481	2.04409	4.70181	2.53726	4.33876	2.74909	3.75987	6.9819	6.10855	3.77218	2.26017	3.41633	3.33293	3.79941	0.871672	1.71519	6.07292	3.22633
ENSSSCG00000038358|XLOC_000482	0	0	0	0	0	0	0	0	0	0	0	0	0	0	0	0	0
ALDH1A3|XLOC_000483	0	0	0	0	0	0	48.3728	0	0.817998	0	0	0	0	30.8777	0	0	0
LRRK1|XLOC_000484	2.2288	3.75285	4.40265	6.2799	2.83657	6.06221	6.45404	1.95241	3.8491	4.71682	1.66778	1.29176	3.51608	7.60779	2.75021	7.75389	8.82766
U6|XLOC_000485	0	0	0	0	0	0	0	0	0	0	0	0	0	0	0	0	0
GABRB3|XLOC_000486	0	0	0	0	0	0	0.671819	0	0	0	0	0	0	0	0	0	0
ATP10A|XLOC_000487	0	2.02119	0	0.636107	0	0	0.754801	0	0.731042	1.51288	8.12126	1.07079	2.48758	0.945056	27.3865	18.4116	25.1666
UBE3A|XLOC_000488	11.2387	18.4492	16.4347	18.5689	16.8307	12.2679	19.8272	18.4915	16.8235	12.837	18.5909	10.4015	16.5228	25.1405	29.5993	26.0654	27.0412
NDN|XLOC_000489	0	0	0	0	0	0	7.59311	0	0	0	0	3.32325	0	6.06716	0	0	0
MAGEL2|XLOC_000490	0	0	0	0	0	0	0.824104	0	0	0	0	0	0	0	0.807965	0.798692	0
U6|XLOC_000491	0	0	0	0	0	0	0	0	0	0	0	0	0	0	0	0	0
OTUD7A|XLOC_000492	0	0	0	0	0	0	0	0	0	0	0	0	0	0	0	0	0
ENSSSCG00000038208|XLOC_000493	0	0	0	0	0	0	0	0	0	0	0	0	1.20124	0	0	0	0
ENSSSCG00000039035|XLOC_000494	0	0	0	0	0	0	1.05324	0	0	0.938851	0	0	1.73914	0	0.805425	1.48249	0
ENSSSCG00000004843|XLOC_000495	0	0	0	0	0	0	0	0	0	0	0	0	0	0	0	0	0
ENSSSCG00000019509|XLOC_000496	0	0	0	0	0	0	0	0	0	0	0	0	0	0	0	0	0
MTMR10|XLOC_000497	9.98071	4.25071	7.40967	6.21212	6.84749	6.82483	11.5626	4.64055	7.16166	12.379	9.33768	6.03183	5.82438	11.8657	16.3388	12.2978	8.07076
ENSSSCG00000035491|XLOC_000498	0	0	0	0	0	0	0	0	0	0	0	0	0	0	0	0	0
MCEE|XLOC_000499	3.20226	6.27879	7.24146	4.42149	4.34295	6.62901	4.51981	1.85301	4.90799	1.8252	8.7297	1.87053	2.30916	4.88408	2.34773	6.42098	5.01947
APBA2|XLOC_000500	0	0	0	0	0	0	0	0	0	0	0	0	0	0	0	0	0
TARSL2|XLOC_000501	0	1.44956	0	0	0	0	0	0	0	0.812185	0.938909	0.979277	0	0	0	0	0.53771
TM2D3|XLOC_000502	17.6936	17.6207	11.6191	0	13.3037	24.2154	13.1235	49.9525	7.34893	13.8094	12.4205	20.574	3.76535	15.4293	5.39162	2.86217	14.0402
U6|XLOC_000503	0	0	0	0	0	0	0	0	0	0	0	0	0	0	0	0	0
PCSK6|XLOC_000504	2.81919	3.43297	2.71469	6.78444	4.16225	0	10.0923	4.28514	5.71315	4.41152	13.2039	12.2455	16.024	3.66707	71.1995	97.0142	100.736
SNRPA1|XLOC_000505	24.8295	32.6532	48.1838	39.196	52.3913	35.6064	45.6427	56.2454	34.8823	40.5243	51.0599	91.3972	54.8696	53.7601	32.1338	22.8613	26.6099
ENSSSCG00000040252|XLOC_000506	2.06995	4.02298	5.67193	1.90164	7.27835	5.80988	0	8.2419	4.65132	5.81785	9.09583	3.73067	2.29081	1.36387	0	3.31553	2.08026
ENSSSCG00000040521|XLOC_000507	0	0	0	0	0	0	0	0	0	0	0	0	0	0	0	0	0
ENSSSCG00000039717|XLOC_000508	0	0	0	0	0	0	0	0	0	0	0	0	0	0	0	0	0
ENSSSCG00000036442|XLOC_000509	0	0	0	0	0	0	0.493994	0	0	0.434739	0.473009	0	0.800591	1.03053	0	0	0.278993
MBP|XLOC_000510	20.5412	30.9622	22.9884	17.8564	22.792	13.1572	33.3557	18.9915	20.4977	23.5421	16.233	8.83099	28.5154	22.5259	22.6059	31.3013	25.6481
ENSSSCG00000036663|XLOC_000511	0	0	0	0	0	0	0	0	0	0	0	0	0	0	0	0	33.8286
ZNF516|XLOC_000512	5.50972	2.16242	4.86241	4.90929	2.8329	6.70234	8.16057	2.83378	3.81052	5.94047	3.37435	3.69826	5.23467	7.16827	5.79066	2.51006	8.49446
ZADH2|XLOC_000513	9.92321	12.106	10.7489	5.22783	9.61997	6.29672	14.1388	8.20023	9.11727	7.74886	8.26115	10.1562	4.56279	17.97	3.52224	7.51389	4.59262
FAM69C|XLOC_000514	0	0	0	0	0	0	0	0	0	0	0	0	0	0	0	0	0
CYB5A|XLOC_000515	72.3354	78.0151	96.1537	72.4916	72.8185	70.5528	140.033	83.822	96.759	86.8441	111.106	46.822	119.616	177.384	87.3053	49.4376	115.485
FBXO15|XLOC_000516	0	2.12807	0	0	0	0	0	0	0	0	0	0	0	0	0	0	0
NETO1|XLOC_000517	0	0	0	0	0	0	0	0	0	0	0	0	0	0	0	0	0
CBLN2|XLOC_000518	0	0	0	0	0	0	1.56686	0	0	0	0	0	0	0	0	0	0
RTTN|XLOC_000519	3.28328	0.454512	1.73505	0.422957	5.57682	2.02808	3.21507	1.03697	1.55398	2.06276	3.50282	0.573889	3.62473	1.20828	2.76895	2.68471	1.92901
CD226|XLOC_000520	0	0	0	0	0	0	0.738538	0	0	0	0	0	0	1.53794	0	0	0
TMX3|XLOC_000521	15.1021	14.3179	10.1341	14.4925	9.61751	12.7257	5.30045	13.8968	7.23425	14.1777	7.06675	7.43813	18.2839	8.66413	11.6349	14.856	14.6652
ENSSSCG00000033308|XLOC_000522	0	0	0	0	0	0	0	0	0	0	0	0	0	0	0	0	0
ENSSSCG00000037349|XLOC_000523	0	0	0	0	0	0	0	0	0	0	0	0	0	0	0	0	0
DSEL|XLOC_000524	0	0	0	0.491546	0	0	0.626098	0	0	0	0	0	0	0	1.34859	9.40059	9.36022
CDH19|XLOC_000525	0	0	0	0	0	0	0	0	0	0	0	0	0	0.680737	0	0	0
ENSSSCG00000033560|XLOC_000526	0	0	0	0	0	0	0	0	0	0	0	0	0	0	0	0	0
ENSSSCG00000033903|XLOC_000527	0	0	0	0	0	0	0	0	0	0	0	0	0	0	0	0	0
VPS4B|XLOC_000528	38.4815	46.135	32.4573	44.7767	44.5086	35.1671	47.4206	69.461	36.8506	54.9963	41.6878	29.3727	42.6845	50.8119	38.632	57.7894	40.8578
KDSR|XLOC_000529	25.5126	18.8139	14.5953	7.72797	18.2044	9.52972	11.8838	22.7802	12.7703	6.63718	9.10208	14.3318	17.5328	13.4805	38.6882	19.9608	23.8149
U6|XLOC_000530	0	0	0	0	0	0	0	0	0	0	0	0	0	0	0	0	0
ENSSSCG00000039179|XLOC_000531	0	0	0	0	0	0	0	0	0	0	0	0	0	0	0	0	0
PIGN|XLOC_000532	14.2016	13.1887	6.30424	9.5888	20.1608	12.5194	15.78	12.9626	10.2044	17.6968	13.2079	3.59234	14.1087	11.5725	13.1624	22.6995	36.2476
RNF152|XLOC_000533	0	0	0	0	0	0	0	0	0	0	0	0	0	0	0	0	0
ENSSSCG00000034988|XLOC_000534	0	0	0	0	0	0	0	0	0	0	0	0	0	0	0	0	0
7SK|XLOC_000535	0	0	0	0	0	0	0	0	0	0	0	0	0	0	0	0	0
MC4R|XLOC_000536	0	0	0	0	0	0	0	0	0	0	0	0	0	0	0	0	0
ENSSSCG00000034264|XLOC_000537	0	0	0	0	0	0	0	0	0	0	0	0	0	0	0	0	0
CCBE1|XLOC_000538	0	0	0	0	0	0	0	0	0	0	0	0	0	0	0	0	0
LMAN1|XLOC_000539	40.9938	38.4786	43.8603	33.5886	32.293	22.9846	41.8578	45.9074	32.58	32.2299	33.125	22.3952	29.8016	53.3895	24.3769	33.1364	48.0635
CPLX4|XLOC_000540	0	0	0	0	0	0	0	0	0	0	0	0	0	0	0	0	0
RAX|XLOC_000541	0	0	0	0	0	0	0	0	0	0	0	0	0	0	0	0	0
ALPK2|XLOC_000542	0	0	0	0	0.345162	0	0.451064	0	0	0	0	0	0	0	0	0	0
7SK|XLOC_000543	0	0	0	0	0	0	0	0	0	0	0	0	0	0	0	0	0
ENSSSCG00000004921|XLOC_000544	33.3483	33.3159	29.8192	42.2735	39.4622	46.9737	35.2278	61.7711	50.663	42.1074	25.7719	7.61755	30.0901	54.8737	14.4429	15.3276	26.2204
SLC51B|XLOC_000545	12.6434	20.8621	5.87434	29.9311	60.5374	49.3834	287.32	28.6441	50.1995	43.9149	16.2911	0	11.7349	301.847	0	0	0
KBTBD13|XLOC_000546	0	0	0	0	0	0	0	0	0	0	0	0	0	0	0	0	0
U5|XLOC_000547	0	0	0	0	0	0	0	0	0	0	0	0	0	0	0	0	0
U5|XLOC_000548	0	0	0	0	0	0	0	0	0	0	0	0	0	0	0	0	0
HACD3|XLOC_000549	36.8269	63.8648	64.4848	41.2259	37.5507	36.961	19.631	76.9665	39.8041	31.1371	53.3363	14.9936	52.1417	3.75856	42.082	63.9143	59.3422
U6atac|XLOC_000550	0	0	0	0	0	0	0	0	0	0	0	0	0	0	0	0	0
SLC24A1|XLOC_000551	0	0.684624	0	0	0	1.533	0	0	0.706405	0	1.77841	0	0	0	0	0	0
RAB11A|XLOC_000552	38.0527	45.9476	35.7613	37.9152	45.3882	39.5601	35.0133	61.5679	52.003	44.6918	27.9037	30.2299	38.3888	47.887	44.267	58.2613	46.7205
DIS3L|XLOC_000553	1.51839	3.00717	0.730644	0.687012	1.54493	2.47146	5.40599	0.827402	1.6069	0.838046	0.971232	1.04319	6.08755	5.12538	1.41662	5.53105	1.14798
MAP2K1|XLOC_000554	25.8158	32.9982	35.1572	62.606	68.6593	80.3534	40.0151	44.9233	45.9823	44.9141	34.0636	27.8554	36.0527	43.0628	34.1877	32.8263	45.4502
ZWILCH|XLOC_000555	4.73975	13.1493	10.9062	16.5661	21.3041	14.7976	9.84453	9.55262	15.3911	9.5667	5.96999	12.8751	23.7818	6.23714	12.7653	9.46515	6.41073
SMAD6|XLOC_000556	0	0	0	0	3.1729	3.2371	3.33361	0	0	3.29184	0	0	0	8.38243	0	14.7885	3.03215
SMAD3|XLOC_000557	20.7978	12.2851	20.1523	11.6255	17.1114	15.6227	7.79082	23.1564	19.3987	15.0705	11.9338	8.49757	13.4947	8.21179	38.1573	80.5136	86.1471
IQCH|XLOC_000558	0	0	0	0	0	0	0	0	0	0	0	0	0	0	0	0	0
C15orf61|XLOC_000559	18.3803	9.151	9.48253	7.9458	17.8325	9.36501	28.7299	0	0	9.4921	45.6381	0	10.8307	11.7754	0	0	44.5275
MAP2K5|XLOC_000560	9.15237	4.88777	14.3838	9.48446	6.6554	15.2393	8.56757	8.18409	12.1644	8.4487	11.3827	8.04469	14.931	9.77442	11.3851	8.7773	19.2236
SKOR1|XLOC_000561	0	0	0	0	0	0	0	0	0	0	0	0	0	0	0	0	0
PIAS1|XLOC_000562	8.40461	1.47509	4.5246	8.92664	4.37382	13.3375	10.5367	13.3782	20.6117	16.4196	6.95477	3.75378	7.25015	11.7037	11.7268	30.2397	31.538
FEM1B|XLOC_000563	4.14729	12.2426	6.15827	9.0747	8.88899	9.2923	9.65299	11.953	10.7229	13.4895	10.4147	6.55929	4.56064	6.68385	0.82097	0	0
CORO2B|XLOC_000564	0	0	0	0.753429	0	0	0.94991	1.75354	0	0.906004	0	0	0	0	0	0	0
SPESP1|XLOC_000565	0	0	0	0	0	0	0	0	0	0	0	0	0	0	0	0	0
NOX5|XLOC_000566	0	0	0	0	0	0	0	0	0	0	0	0	0	0	0	0	0
ENSSSCG00000040442|XLOC_000567	0	0	0	0	0	0	0	0	0	0	0	0	0	0	0	0	0
GLCE|XLOC_000568	19.1728	18.4082	12.9383	11.5568	19.1262	16.6955	4.63913	8.04261	10.0055	11.4103	6.36326	11.1429	15.8265	4.29127	6.25491	7.24268	10.3973
PAQR5|XLOC_000569	3.88847	7.64231	0	3.35457	3.05963	3.24866	0	3.86168	3.91749	3.25771	0	5.48223	12.7712	0	26.1361	0	23.2962
ENSSSCG00000004969|XLOC_000570	9.70341	9.73233	9.90684	20.5088	8.78674	9.69153	6.02361	13.6076	9.62578	3.3045	16.4806	7.41153	9.61373	3.37833	30.6273	17.2241	14.531
ENSSSCG00000004970|XLOC_000571	1133.28	1058.99	1166.34	837.887	734.769	773.993	543.036	919.383	964.448	929.625	809.531	1336.73	682.995	436.855	633.396	604.655	525.403
ENSSSCG00000033617|XLOC_000572	0	0	0	0	0	0	0	0	0	0	0	0	0	0	0	0	0
SNORA70|XLOC_000573	0	0	0	0	0	0	0	0	0	0	0	0	0	0	0	0	0
LRRC49|XLOC_000574	0	1.00533	0.937737	0	0	0	0	0	0	0	0	2.50713	0	0	0	0	0
U6|XLOC_000575	0	0	0	0	0	0	0	0	0	0	0	0	0	0	0	0	0
THSD4|XLOC_000576	0	0	0	0	0	0	2.68515	0.824019	0	0	0	0	0	2.11376	0.575287	4.74727	5.30746
NR2E3|XLOC_000577	0	0	0	0	0	0	0	0	0	0	0	0	0	0	0	0	0
SENP8|XLOC_000578	8.53558	17.7103	16.9376	22.9129	0	9.55685	0	9.22628	9.30364	9.37205	10.7035	0	0	0	27.5063	17.3048	13.8103
ENSSSCG00000004985|XLOC_000579	11.9222	11.6861	11.2478	14.1356	21.3511	9.54229	6.2178	13.5057	9.90127	14.4793	5.4048	23.2827	10.7803	12.1872	17.2652	8.90698	21.9328
PNN|XLOC_000580	21.1219	35.7618	23.7742	39.3824	41.141	42.2027	23.6607	24.7482	28.2406	30.2608	39.8567	27.2697	47.7315	29.6881	16.5195	18.8461	34.1889
ENSSSCG00000004983|XLOC_000581	21.4671	15.5278	17.5837	22.6576	21.6525	21.1442	30.994	25.915	14.2041	21.467	12.7862	20.2014	26.7646	55.2746	11.2521	17.3759	15.6906
5S_rRNA|XLOC_000582	0	0	0	0	0	0	0	0	0	0	0	0	0	0	0	0	0
U6|XLOC_000583	0	0	0	0	0	0	0	0	0	0	0	0	0	0	0	0	0
LRFN5|XLOC_000584	0	0	0	0	0	0	0	0	0	0	0	0	0	0	0	0	0
SCARNA11|XLOC_000585	0	0	0	0	0	0	0	0	0	0	0	0	0	0	0	0	0
ENSSSCG00000031927|XLOC_000586	0	0	0	0	0	0	0	0	0	0	0	0	0	0	0	0	0
C14orf28|XLOC_000587	1.17021	2.31287	3.20515	4.33981	3.53416	2.65249	1.36277	1.37235	4.15118	2.68838	0	0	1.27109	1.49406	0	1.82	1.53112
TOGARAM1|XLOC_000588	1.40094	1.37146	2.51534	2.44951	4.84707	3.03277	2.19584	1.04298	4.13046	1.04522	3.48202	1.13362	2.54134	4.20496	5.16449	2.91711	7.20522
PRPF39|XLOC_000589	11.6793	16.8284	13.1204	17.4246	17.3587	8.27801	13.6105	10.9163	23.6077	13.5938	9.31301	9.34561	17.6169	12.1398	5.47967	18.9921	18.4553
SNORD127|XLOC_000590	0	0	0	0	0	0	0	0	0	0	0	0	0	0	0	0	0
FANCM|XLOC_000591	3.2284	3.15017	1.67844	2.13849	4.25278	1.58681	0.568755	2.6949	3.20072	2.10757	4.67022	3.29686	3.57282	2.46766	3.45059	1.08545	1.8225
U6|XLOC_000592	0	0	0	0	0	0	0	0	0	0	0	0	0	0	0	0	0
ENSSSCG00000038273|XLOC_000593	0	0	0	0	0	0	0	0	0	0	0	0	0	0	0	0	0
U6|XLOC_000594	0	0	0	0	0	0	0	0	0	0	0	0	0	0	0	0	0
ENSSSCG00000036694|XLOC_000595	0	0	0	0	0	0	0	0	0	0	0	0	0	0	0	0	0
Metazoa_SRP,ssc-mir-1285|XLOC_000596	0	0	0	0	0	0	0	0	0	0	0	0	0	0	0	0	0
LRR1|XLOC_000597	4.30221	2.81376	15.9978	5.20195	5.71145	6.35577	6.51579	8.09073	3.30096	6.39932	3.5643	5.00209	12.4144	1.81436	8.41073	2.28899	3.83772
ENSSSCG00000035611|XLOC_000598	24.968	20.0948	22.2613	24.213	24.8908	31.2154	37.5252	35.2848	37.8332	29.0475	8.56704	16.2024	20.9346	65.3175	26.8683	27.8918	21.0885
KLHDC1|XLOC_000599	2.186	4.68885	2.31049	2.13326	6.59936	1.45823	0	2.42839	0	0	3.18893	1.42194	4.87904	0	0	2.07769	0
KLHDC2|XLOC_000600	25.2087	48.0889	52.1415	45.5117	22.6158	39.4589	27.5797	23.0277	24.6775	29.3232	29.3638	24.5384	33.6764	20.8832	20.4634	8.73443	12.8129
ARF6|XLOC_000601	81.0515	142.372	139.767	111.866	123.964	111.678	134.506	137.375	136.759	115.818	133.921	125.365	143.779	175.806	262.955	182.685	234.206
ENSSSCG00000038778|XLOC_000602	0	0	0	0	0	0	0	0	0	0	0	0	0	0	0	0	0
ATP5S|XLOC_000603	4.51057	1.64165	11.0681	12.667	3.08604	3.46726	8.00404	12.9399	1.78203	12.4233	4.21105	1.88064	1.83896	3.973	1.29213	7.23053	5.56739
ATL1|XLOC_000604	0	0	0	0	0	0	0	1.39114	0	0	0	0.672123	0.642486	0	0.498096	0	0
ABHD12B|XLOC_000605	0	0	0	0	0	0	0	0	3.83874	0	0	0	0	0	0	0	0
TMX1|XLOC_000606	69.3117	52.3816	86.2561	122.882	81.0643	74.4237	59.1208	59.257	73.9309	67.8906	117.185	41.3779	129.615	37.2915	60.9283	86.3356	81.5847
FRMD6|XLOC_000607	2.02922	2.64429	1.85358	1.83186	1.32223	2.21507	4.65362	2.21475	4.42523	4.35141	4.21043	3.41219	2.91751	11.3489	28.4342	31.6017	22.4891
GNG2|XLOC_000608	2.7901	4.78126	0.887633	0	0	1.09339	18.881	4.2775	0	0	0	0	0	10.5931	17.3624	26.1908	23.3104
RTRAF|XLOC_000609	200.38	235.254	244.127	199.603	189.119	172.91	86.0764	176.574	190.674	210.226	176.725	183.362	225.459	137.57	289.701	149.426	176.203
PTGER2|XLOC_000610	1.61278	1.58057	1.47702	1.46515	0	0.893036	3.86148	4.57834	2.31104	2.70961	0	0	0	5.07089	0	0	0
GPR137C|XLOC_000611	0	0	0	0	0	0	0	0	0	0	0	0	0	0	0	0	0
ENSSSCG00000035799|XLOC_000612	0	0	0	0	0	0	0	0	0	0	0	0	0	0	0	0	0
PSMC6,STYX|XLOC_000613	51.836	74.7768	108.487	94.6226	67.0463	59.3248	105.936	68.2966	87.7467	91.9171	82.7156	67.354	85.8626	165.684	68.8276	159.947	108.485
CDKN3|XLOC_000614	34.7558	28.0529	34.0651	14.0988	16.5736	32.795	11.2896	41.9073	34.6419	21.016	19.6322	54.0618	38.2226	8.39897	19.8074	13.8979	0
CGRRF1|XLOC_000615	7.65747	1.50897	4.18884	4.25862	6.25323	1.76223	14.7767	10.906	7.20979	8.85818	11.6011	1.72039	1.66741	12.0272	5.26634	11.0352	5.1459
SAMD4A|XLOC_000616	2.79696	0.489491	1.33045	2.10584	1.40555	1.50466	2.65227	1.09146	2.18303	0.543753	1.254	1.25243	1.60286	3.90658	22.0727	18.5435	24.0684
SOCS4|XLOC_000617	6.51178	9.07476	7.79362	6.02837	10.4702	8.11393	13.544	11.6937	8.42307	8.18541	10.9252	3.48746	2.3362	11.796	6.51455	4.88796	7.55288
MAPK1IP1L|XLOC_000618	13.8719	21.61	26.305	28.1207	23.0436	23.4874	20.8338	19.0173	21.7488	24.4534	24.9024	15.8481	16.9072	18.8994	33.5528	27.1339	25.7634
LGALS3|XLOC_000619	384.036	327.772	412.791	1136.19	1376.35	1261.62	581.84	786.124	659.402	620.01	506.044	715.686	487.935	457.857	1083.57	1096.47	985.701
FBXO34|XLOC_000620	7.30735	6.23348	7.67012	3.34969	3.532	3.00466	3.86681	1.81937	5.9446	7.03466	3.47945	3.58388	6.06499	3.65189	0	3.07171	3.18501
U4|XLOC_000621	0	0	0	0	0	0	0	0	0	0	0	0	0	0	0	0	0
KTN1|XLOC_000622	30.6975	37.3259	31.3266	31.6287	28.9945	29.0177	29.1536	38.8393	37.9317	30.7229	30.8481	23.1318	40.8431	31.4546	48.432	37.5773	43.4635
PELI2|XLOC_000623	0	3.33201	0	0	0	0	0	0	0	0	0	0	0	4.32326	10.6309	0	0
TMEM260|XLOC_000624	7.00724	14.3324	14.9187	7.16159	3.65122	11.1019	3.26485	11.3484	9.32913	5.06327	14.3074	4.27212	8.98905	11.171	1.76605	5.81376	8.16167
AP5M1|XLOC_000625	4.66087	0	3.93741	15.0619	10.5087	10.5552	5.83754	8.23174	9.17393	15.907	5.88459	5.61212	5.08394	8.81587	8.61029	7.53026	4.71586
NAA30|XLOC_000626	2.27328	6.16021	4.15529	7.39107	6.87616	5.14015	3.94783	8.64872	6.73805	4.56389	5.7346	4.88997	4.97056	12.2819	6.03071	2.97083	7.51361
ACTR10|XLOC_000627	46.7159	65.0481	48.4333	72.0594	44.0751	81.1176	46.9081	71.5701	65.3293	55.5484	65.9679	64.6613	53.5787	76.532	30.136	55.3181	54.8382
PSMA3|XLOC_000628	51.903	38.572	56.5996	46.5469	52.7432	54.8757	102.027	54.4966	52.4208	55.1723	68.9149	75.9336	37.8874	102.875	66.6015	99.017	79.5136
ARID4A|XLOC_000629	1.63121	5.98981	2.22056	5.41103	2.99096	5.23521	3.68374	9.16556	4.21405	3.78019	2.62959	1.01448	3.28216	7.40346	2.85171	4.22625	3.82382
U6|XLOC_000630	0	0	0	0	0	0	0	0	0	0	0	0	0	0	0	0	0
ENSSSCG00000038332|XLOC_000631	0	0	0	0	0	0	0	0	0	0	0	0	0	0	0	0	0
KIAA0586,TOMM20L|XLOC_000632	5.56185	7.37524	6.91364	4.49233	2.70566	7.13042	3.91729	17.78	7.00147	4.21606	6.95266	3.69846	2.77163	0.732027	1.94963	3.28157	3.20055
DACT1|XLOC_000633	1.45876	1.43778	0	0	0	0	3.22151	0	0	0	0	0	0	0	8.32157	1.52063	6.25718
ENSSSCG00000033445|XLOC_000634	0	0	0	0	0	0	0	0	0	0	0	0	0	0	0	0	0
ENSSSCG00000005077|XLOC_000635	0	0	0	0	0	0	0	0	0	0	0	0	0	0	0	0	0
DAAM1|XLOC_000636	5.23296	5.16632	6.56614	6.46321	9.47645	8.90486	2.86328	6.444	6.83305	6.92684	6.63772	2.3906	6.81304	3.81069	11.08	15.0586	14.7604
JKAMP|XLOC_000637	8.8672	5.62331	2.67048	6.7108	8.54769	6.30669	3.24429	10.8812	9.74234	7.95424	7.12935	9.89948	3.13186	6.12715	10.2818	39.2049	23.4872
LRRC9|XLOC_000638	0	0	0	0	0	0	0	0	0	0	0	0	0.574029	0	1.21213	0	0.949947
PCNX4|XLOC_000639	6.13511	2.9601	5.58197	1.17131	1.28071	1.43399	4.10082	2.21156	3.24509	1.445	2.87412	0	3.34546	1.5257	5.10799	4.32445	7.47429
PPM1A|XLOC_000640	22.6209	26.6356	18.0545	24.9473	27.8728	35.0945	21.9247	46.3721	31.5356	23.9163	18.8773	15.7371	33.4089	27.0311	8.44118	28.1674	20.9403
SIX6|XLOC_000641	0	0	0	0	0	0	0	0	0	0	0	0	0	0	0	0	0
MNAT1|XLOC_000642	7.99725	9.4012	10.1295	11.8031	4.06965	8.27059	5.81621	8.49195	6.49915	6.40456	15.1456	7.24381	6.93923	4.1914	11.4074	8.90775	6.41028
SLC38A6|XLOC_000643	5.20756	12.5976	7.85869	15.5756	3.44658	0	6.7554	5.90307	2.06229	1.9164	2.1573	1.84887	18.1709	15.6907	12.0129	10.4781	13.1277
PRKCH|XLOC_000644	1.9783	1.44576	0.931383	0.870555	0.969345	2.10983	3.35705	0	2.07307	0	4.89958	1.28926	4.90943	7.65276	3.53693	4.69415	3.91163
HIF1A,SNAPC1|XLOC_000645	34.2587	36.9138	46.0083	51.1726	44.9258	55.8307	21.2705	60.0714	57.7242	51.5441	55.0303	42.4371	41.8939	25.8959	73.0866	79.8329	87.7244
7SK|XLOC_000646	0	0	0	0	0	0	0	0	0	0	0	0	0	0	0	0	0
SYT16|XLOC_000647	0	0	1.05177	0	0	0	0	0	0	0	0	1.53841	0	0	0	1.94641	0
ENSSSCG00000037043|XLOC_000648	0	0	0	0	0	0	0	0	0	0	0	0	0	0	0	0	0
ENSSSCG00000005101|XLOC_000649	0	0	0	0	0	0	0	0	0	0	0	0	0	0	0	0	0
ENSSSCG00000034661|XLOC_000650	0	0	0	0	0	0	0	0	0	0	0	0	0	0	0	0	0
DET1|XLOC_000651	11.5001	8.05067	3.17477	8.63222	11.1553	8.61258	7.22038	3.43492	9.3146	2.40008	14.0993	2.23487	5.03092	2.93093	4.52834	0	16.1366
MRPL46|XLOC_000652	11.9345	32.2162	19.976	37.9621	36.6199	23.0729	17.9573	9.546	31.4185	32.5772	15.3509	34.9505	42.6608	16.464	24.8127	5.80884	14.2022
NTRK3|XLOC_000653	0	0	0	0	0	0	0	0	0	0	0	0	0	0	0	0	0
ENSSSCG00000034903|XLOC_000654	0	0	0	0	0	0	0	0	0	0	0	0	0	0	0	0	0
ESR2|XLOC_000655	0	0	0	0	0	0	0	0	0	0	0	0	0	0	0	0	0
SGPP1|XLOC_000656	23.1911	26.7885	30.2847	20.1011	10.2487	10.2095	11.8912	22.0316	23.9927	10.189	32.9131	16.8137	32.2854	9.70392	22.8356	20.2012	15.6021
WDR89|XLOC_000657	5.18528	6.84502	13.4851	6.07659	7.14215	4.008	8.34085	12.3935	10.2344	6.00673	2.21408	3.94292	11.6655	2.27996	4.19178	6.66351	4.45745
PPP2R5E|XLOC_000658	15.6079	15.5727	9.81616	7.66564	18.4739	11.5505	15.0093	23.3495	11.3845	15.2478	14.7181	5.78703	15.8415	13.234	13.0155	15.339	16.7692
GPHB5|XLOC_000659	0	0	0	0	0	0	0	0	0	0	0	0	0	0	0	0	0
KCNH5|XLOC_000660	0	0	0	0	0	0	0	0	0	0	0	0	0	0	0	0	0
ENSSSCG00000005121|XLOC_000661	0	0	0	0	0	0	0	0	0	0	0	0	0	0	0	0	0
ssc-mir-9832|XLOC_000662	0	0	0	0	0	0	0	0	0	0	0	0	0	0	0	0	0
LRRC19|XLOC_000663	9.72361	4.28622	8.79113	3.9361	3.25151	4.93573	33.3939	11.5537	10.2842	7.47748	1.34829	1.15458	2.26327	8.22476	0	0	0
PLAA|XLOC_000664	12.0652	15.0541	9.79638	33.6552	16.6397	24.4128	22.6833	10.9642	7.86804	9.94797	24.427	17.3718	20.4963	17.8092	16.1481	24.969	23.4062
CAAP1|XLOC_000665	7.62153	5.97616	9.67817	0.708822	3.86027	6.92063	3.59465	8.06515	6.28405	1.75038	3.8364	4.18892	8.33332	3.93127	2.4417	9.38519	3.94561
TUSC1|XLOC_000666	0	0	0	0	0	0	0	0	0	7.95564	9.67047	0	0	0	0	0	0
IZUMO3|XLOC_000667	0	0	0	0	0	0	0	0	0	0	0	0	0	0	0	0	0
U6|XLOC_000668	0	0	0	0	0	0	0	0	0	0	0	0	0	0	0	0	0
U6|XLOC_000669	0	0	0	0	0	0	0	0	0	0	0	0	0	0	0	0	0
ELAVL2|XLOC_000670	0	0	0	0	0	0	0	0	0	0	0	0	0	0	0	0	2.26076
ENSSSCG00000035287|XLOC_000671	0	0	0	0	0	0	0	0	0	0	0	0	0	0	0	0	0
ENSSSCG00000033683|XLOC_000672	0	0	0	0	0	0	0	0	0	0	0	0	0	0	0	0	0
CDKN2B|XLOC_000673	0	2.92569	0	5.40676	10.9258	21.2356	12.5289	4.78942	16.5496	4.8607	3.82667	7.6781	7.01165	23.192	3.22997	18.4752	16.4319
P14ARF|XLOC_000674	0	0	0	0	0	0	0	9.23593	13.0428	0	23.9599	0	46.4817	0	31.8435	30.6907	35.1196
ENSSSCG00000033960|XLOC_000675	0	0	0	0	0	0	0	0	0	0	0	0	0	0	0	0	0
ssc-mir-31|XLOC_000676	0	0	0	0	0	0	0	0	0	0	0	0	0	0	0	0	0
IFNE|XLOC_000677	0	0	0	0	8.95575	0	0	0	0	0	0	0	0	0	0	0	0
ENSSSCG00000033118|XLOC_000678	0	0	0	0	0	0	0	0	0	0	0	0	0	0	0	0	0
ENSSSCG00000037813|XLOC_000679	0	0	0	0	0	0	0	0	0	0	0	0	0	0	0	0	0
ENSSSCG00000031761|XLOC_000680	0	0	0	0	0	0	0	0	0	0	0	0	0	0	0	0	0
IFN-ALPHA-4|XLOC_000681	0	0	0	0	0	0	0	0	0	0	0	0	0	0	0	0	0
IFN-OMEGA-2|XLOC_000682	0	0	0	0	0	0	0	0	0	0	0	0	0	0	0	0	0
IFN-DELTA-1|XLOC_000683	0	0	0	0	0	0	0	0	0	0	0	0	0	0	0	0	0
ENSSSCG00000039284|XLOC_000684	0	0	0	0	0	0	0	0	0	0	0	0	0	0	0	0	0
IFN-DELTA-9|XLOC_000685	0	0	0	0	0	0	0	0	0	0	0	0	0	0	0	0	0
IFN-ALPHA-16|XLOC_000686	0	0	0	0	0	0	0	0	0	0	0	0	0	0	0	0	0
ENSSSCG00000031149|XLOC_000687	0	0	0	0	0	0	0	0	0	0	0	0	0	0	0	0	0
IFN-DELTA-10|XLOC_000688	0	0	0	0	0	0	0	0	0	0	0	0	0	0	0	0	0
IFN-OMEGA-6|XLOC_000689	0	0.398242	0	0.730952	0	0	0.483608	0	0	0.451769	0	0	0	0	0	0.676173	0.566932
IFN-DELTA-11|XLOC_000690	0	0	0	0	0	0	0	0	0	0	0	0	0	0	0	0	0
ENSSSCG00000038797|XLOC_000691	0	0	0	0	0	0	0	0	0	0	0	0	0	0	0	0	0
IFN-ALPHA-14|XLOC_000692	0	0	0	0	0	0	0	0	0	0	0	0	0	0	0	0	0
IFN-DELTA-4|XLOC_000693	0	0	0	0	0	0	0	0	0	0	0	0	0	0	0	0	0
IFN-ALPHA-13|XLOC_000694	0	0	0	0	0	0	0	0	0	0	0	0	0	0	0	0	0
IFN-OMEGA-5|XLOC_000695	0	0	0	0	0	0	0	0	0	0	0	0	0	0	0	0	0
IFN-ALPHAOMEGA|XLOC_000696	0	0	0	0	0	0	0	0	0	0	0	0	0	0	0	0	0
U6|XLOC_000697	0	0	0	0	0	0	0	0	0	0	0	0	0	0	0	0	0
IFNB1|XLOC_000698	0	0	0	0	0	0	0	0	0	0	0	0	0	0	0	0	0
HACD4|XLOC_000699	0	0	0	2.18295	0	0	2.78445	2.78811	1.8457	2.70762	3.96077	5.25229	4.98023	5.89521	2.5135	1.86309	1.55686
MLLT3|XLOC_000700	0	3.94746	3.75691	13.4352	11.0078	9.18392	4.72142	8.95721	1.45059	2.95016	5.07506	0	3.01254	7.09935	9.02497	7.52541	8.0295
SLC24A2|XLOC_000701	0	0	0	0	0	0	0	0	0	0	0	0	0	0	0	0	0
ENSSSCG00000005169|XLOC_000702	3391.82	3699.45	3882.09	2206.42	2214.53	2244.93	1219.29	2635.84	2560.72	2614.3	2047.95	3465.29	2072.26	1210.31	1915.43	1565.2	1033.51
PLIN2|XLOC_000703	118.19	87.9985	82.9052	43.9663	31.2761	58.8184	46.5968	61.3204	71.3646	60.4663	74.6813	80.601	81.5021	49.372	6.83782	24.4542	22.288
HAUS6|XLOC_000704	5.35442	5.66124	6.04195	6.58703	4.05782	6.58611	5.86518	6.25802	5.66637	8.62524	9.58124	3.0647	7.82766	4.64189	6.57096	6.74975	4.26171
SCARNA8|XLOC_000705	0	0	0	0	0	0	0	0	0	0	0	0	0	0	0	0	0
SAXO1|XLOC_000706	0	0	0	0	0	0	0	0	0	0	0	0	0	0	0	0	0
BNC2|XLOC_000707	0	0	0	0	0	0	1.11361	0	0	0	0	0	0	0	0	0	0
PSIP1|XLOC_000708	12.0965	16.8556	13.9656	14.4017	4.6054	14.5071	5.876	17.8737	9.23304	11.5017	20.8569	6.26377	22.27	8.66832	17.2072	8.14395	18.3072
TTC39B|XLOC_000709	1.50545	2.99808	1.45283	2.24161	1.64569	0.853474	0.95747	1.65345	0	1.8321	1.01954	0	0.847493	2.04082	1.35487	0	0.538258
ENSSSCG00000039753|XLOC_000710	0	0	0	0	0	0	0	0	0	0	0	0	0	0	0	0	0
FREM1|XLOC_000711	0	0	0	0	0	0	0	0	0	0	0	0	0	0.474399	0	0	0
CER1|XLOC_000712	0	0	0	0	0	0	0	4.01133	0	0	0	0	0	2.388	0	0	0
ZDHHC21|XLOC_000713	10.4347	12.2638	7.12245	11.0409	8.50441	10.8554	4.60578	12.6511	11.5254	12.1801	11.8332	3.55517	6.8136	5.57956	2.67305	2.1923	3.09598
NFIB|XLOC_000714	1.697	3.30245	3.45646	2.72978	0	4.59054	0	5.53306	7.29332	2.48836	2.19077	10.7977	3.75666	6.23167	0	0	0
MPDZ|XLOC_000715	0.666153	2.60728	1.23835	0.658182	0.674183	0	6.49156	2.78634	0.72663	1.26427	2.54429	1.72932	3.84399	2.69356	22.9761	12.2638	16.3072
U2|XLOC_000716	0	0	0	0	0	0	0	0	0	0	0	0	0	0	0	0	0
U6|XLOC_000717	0	0	0	0	0	0	0	0	0	0	0	0	0	0	0	0	0
PTPRD|XLOC_000718	0	0	0	0	0.458797	0	2.10064	0	0	0	0	0	0	1.16485	0	0	0
ENSSSCG00000034133|XLOC_000719	0	0	0	0	0	0	0	0	0	0	0	0	0	0	0	0	0
7SK|XLOC_000720	0	0	0	0	0	0	0	0	0	0	0	0	0	0	0	0	0
U6|XLOC_000721	0	0	0	0	0	0	0	0	0	0	0	0	0	0	0	0	0
DMAC1|XLOC_000722	84.7398	0	48.856	0	182.773	49.351	0	44.0806	48.3846	46.9809	0	0	55.9646	0	0	127.052	0
U6|XLOC_000723	0	0	0	0	0	0	0	0	0	0	0	0	0	0	0	0	0
GLDC|XLOC_000724	0	0	0	0	0	0	0	0	0	0	1.34091	0	0	0	0	0	0
RANBP6|XLOC_000725	6.91716	6.38691	3.38803	15.5541	11.3693	8.68051	12.2604	20.8025	7.56045	9.63317	15.3257	3.23467	4.14748	5.46818	5.12663	14.3371	12.0473
KIAA2026|XLOC_000726	2.85139	4.36522	4.71097	1.46165	3.61203	2.74409	3.19536	4.97132	4.60292	5.27769	1.5384	0	2.12941	2.11902	2.05546	3.80816	3.6118
ERMP1|XLOC_000727	13.5251	13.7239	9.96305	9.26641	7.38015	6.29117	11.1143	7.02796	18.6508	10.1282	13.6493	6.0578	14.7677	9.67351	19.6743	13.223	19.3551
PLGRKT|XLOC_000728	54.7168	38.0024	20.0577	73.8739	130.328	123.367	244.089	89.9957	84.1999	143.67	74.7497	100.341	104.466	200.689	36.7252	37.6794	24.6845
ENSSSCG00000005216|XLOC_000729	0	0	0	0	0	0	0	0	0	0	7.35561	0	0	0	0	0	0
INSL6|XLOC_000730	0	0	0	0	0	0	0	0	0	0	0	0	0	0	0	0	0
U6|XLOC_000731	0	0	0	0	0	0	0	0	0	0	0	0	0	0	0	0	0
ENSSSCG00000038272|XLOC_000732	0	0	0	0	0	0	0	0	0	0	0	0	0	0	0	0	0
ENSSSCG00000023595|XLOC_000733	38.1107	27.3456	30.8451	24.3942	37.6669	29.9689	71.2733	36.6532	43.6095	33.9547	24.4522	14.4611	29.4015	54.769	13.8212	32.4767	27.3267
SPATA6L|XLOC_000734	0	0	0	0	0	0	0	0	0	7.71156	0	0	0	0	1.11977	0	0
GLIS3|XLOC_000735	1.99316	0.64821	2.52247	0	0.645358	1.37835	0	0.684104	1.36741	0.701243	0.81931	0	0.723398	1.66683	5.63914	4.99158	3.09837
RFX3|XLOC_000736	0	1.24498	0	1.12428	0	5.54629	0	2.14403	1.06472	2.7344	0	0	2.17629	0	3.73574	0	3.76738
ENSSSCG00000039823|XLOC_000737	0	0	0	0	0	0	0	0	0	0	0	0	0	0	0	0	0
PUM3|XLOC_000738	18.6227	19.4434	15.1086	8.66559	8.13301	17.9324	9.79231	12.966	8.69913	12.1149	10.9498	7.47876	13.3928	11.6651	21.4722	11.9885	7.99684
ENSSSCG00000040670|XLOC_000739	0	0	0	0	0	0	0	0	0	0	0	19.7381	0	0	0	15.3477	0
ENSSSCG00000005241|XLOC_000740	5.37048	6.2326	5.56933	4.10182	7.59731	7.49948	7.9945	1.93169	4.8882	3.71499	2.91455	4.15042	8.32518	5.85737	4.65944	6.75438	1.77586
ENSSSCG00000040620|XLOC_000741	0	0	0	0	0	0	0	0	0	0	0	0	0	0	0	0	0
PGM5|XLOC_000742	0	0	0	0	0	0	39.9721	0	0	0	0	0	0	38.6362	136.598	101.632	69.9885
PIP5K1B|XLOC_000743	11.9656	24.3962	11.9155	14.9381	9.57301	3.10284	14.0607	11.7061	7.41455	18.4717	3.53676	2.99662	10.3821	20.3712	4.18515	1.99531	1.42435
SNORA18|XLOC_000744	0	0	0	0	0	0	0	0	0	0	0	0	0	0	0	0	0
FXN|XLOC_000745	12.5216	41.6777	4.19056	11.1375	12.7033	13.4372	0	17.2035	13.155	22.2828	0	18.256	24.6567	16.8079	4.06179	0	20.6577
TJP2|XLOC_000746	20.2163	28.0184	21.3015	35.1832	43.1332	34.2223	27.9504	34.4323	26.8633	27.0456	24.6883	19.6527	21.7737	24.9193	72.3827	44.0286	36.4922
FAM189A2|XLOC_000747	0	0	3.52365	1.06269	2.31194	0	0	2.38448	0	1.28432	4.51222	11.6668	5.5911	1.51892	4.50003	0	5.59915
C9orf135|XLOC_000748	0	0.963812	0	0	0.985134	0	0	0	0	0	0	0	0	0	0	0	0
MAMDC2|XLOC_000749	0	0	0	0	0	0	0	0	0	0	0	0	0	2.5288	5.21222	0	0
SMC5|XLOC_000750	7.54765	7.66336	6.55897	9.93498	5.44067	3.4137	5.34901	4.21195	9.91014	9.59167	6.71996	1.92183	4.95628	4.53024	3.36248	3.73267	3.16896
C9orf85|XLOC_000751	5.5855	0	2.56594	3.89982	1.42377	6.44626	1.66075	6.61294	8.28253	1.61019	3.50836	0	6.01907	1.79842	3.54585	5.64093	7.55778
GDA|XLOC_000752	0	0.613423	0	0	0.630039	0.706701	6.60709	0	1.44834	0	0	0	0	3.20949	0	0	0
TMC1|XLOC_000753	0	0	0	0	0	0	0	0	0	0	0	0	0	0	0	0	0
ENSSSCG00000036175|XLOC_000754	0	0	0	0	0	0	0	0	0	0	0	0	0	0	0	0	0
ANXA1|XLOC_000755	168.736	226.544	274.562	225.226	292.148	239.515	19.7554	84.2265	33.4129	55.6814	203.952	154.009	151.434	27.614	2790.55	6154.04	6503.94
RORB|XLOC_000756	0	0	0	0	0	0	0	0	0	0	0	0	0	0	0	0	0
OSTF1|XLOC_000757	9.65088	39.3403	59.6633	64.7823	47.5219	43.2242	102.383	32.4604	45.4348	47.7594	52.1954	23.0465	45.0982	78.4106	93.1468	39.2421	44.6921
ENSSSCG00000033380|XLOC_000758	0	0	0	0	0	0	0	0	0	0	0	0	0	0	0	0	0
ENSSSCG00000036088|XLOC_000759	0	0	0	0	0	0	0	0	0	0	0	0	0	0	0	0	0
PCSK5|XLOC_000760	11.4811	3.8374	9.34186	16.1266	7.15714	22.1464	6.10347	9.67537	15.3099	18.9108	8.48001	4.22433	7.81675	10.2905	0	0	0
ENSSSCG00000036498|XLOC_000761	0	0	0	0	0	0	0	0	0	0	0	0	0	0	0	0	0
GCNT1|XLOC_000762	0	1.27675	0	0	0	0	4.59634	0	0	0	0	0	0	3.42076	0	0	0
ENSSSCG00000040792|XLOC_000763	0	0	0	0	0	0	0	0	0	0	0	0	0	0	0	0	0
PCA3_2|XLOC_000764	0	0	0	0	0	0	0	0	0	0	0	0	0	0	0	0	0
FOXB2|XLOC_000765	0	0	0	0	0	0	0	0	0	0	0	0	0	0	0	0	0
ENSSSCG00000038483|XLOC_000766	0	0	0	0	0	0	0	0	0	0	0	0	0	0	0	0	0
ENSSSCG00000005282|XLOC_000767	9.67449	9.75221	6.68297	6.68244	12.2119	9.87725	2.10458	8.08674	7.06671	9.39577	2.17331	1.21267	5.50544	2.27936	2.35729	2.52572	5.46172
U6|XLOC_000768	0	0	0	0	0	0	0	0	0	0	0	0	0	0	0	0	0
U6|XLOC_000769	0	0	0	0	0	0	0	0	0	0	0	0	0	0	0	0	0
CEP78|XLOC_000770	12.9008	6.73803	8.93291	7.49066	8.78867	3.70038	0	1.30378	7.28369	9.66255	13.6512	6.95369	10.9767	1.45129	19.115	5.76399	10.5678
PSAT1|XLOC_000771	492.586	490.831	537.23	117.868	79.0507	68.9445	1.9287	169.473	182.358	219.774	176.875	175.599	180.858	2.17206	16.2276	92.7006	76.69
TLE4|XLOC_000772	2.1255	3.11141	1.4946	1.40571	2.08413	3.32059	61.5672	1.06642	0.835445	6.93911	5.88229	1.02074	1.1926	11.9652	1.38875	2.09694	3.93154
SNORA67|XLOC_000773	0	0	0	0	0	0	0	0	0	0	0	0	0	0	0	0	0
ENSSSCG00000033972|XLOC_000774	0	0	0	0	0	0	0	0	0	0	0	0	0	0	0	0	0
ENSSSCG00000033805,ENSSSCG00000037497|XLOC_000775	0	0	0	0	0	0	0	0	0	0	0	0	0	0	0	0	0
PHF24|XLOC_000776	0	0	0	0	0	0	0	0	0	0	0	0	0	0	0	0	0
DNAJB5|XLOC_000777	3.87318	3.79796	10.0923	0	1.26651	1.3654	2.57375	2.66616	0	0	6.39721	1.79562	0	11.6949	3.89206	3.73797	4.12494
C9orf131|XLOC_000778	0	0	0	0	0	0	0	0	0	0	0	0	0	0	0	0	0
UNC13B|XLOC_000779	8.65081	9.97351	5.14142	5.90167	6.60853	6.18584	3.68988	7.44516	8.05158	3.32814	5.41327	3.30426	3.41411	8.75826	6.65935	5.14538	5.59196
ENSSSCG00000005307|XLOC_000780	2.85475	1.8781	1.76897	1.63058	2.89625	0.995223	0	0	0	0	0	0	0	0	0	0	0
RUSC2|XLOC_000781	0	0	0	0	0	0	3.95678	0	0	0	0	0	0	1.84721	0	1.41867	1.17018
TESK1|XLOC_000782	18.2104	11.8934	13.5867	15.5689	7.32814	18.1976	17.3373	13.1347	11.6971	15.4857	3.71439	9.0366	10.3214	19.035	15.1927	21.243	9.40185
CCDC107|XLOC_000783	26.2051	16.5524	46.0319	11.7627	16.8165	7.06478	0	16.955	10.3747	14.1622	16.6416	9.84583	7.84206	8.64326	0	10.5125	5.69035
CA9|XLOC_000784	16.1654	47.7844	18.1367	50.9809	70.518	52.8249	5.51183	70.2617	67.6466	67.3668	74.2056	76.828	67.693	8.8277	6.86617	9.24997	3.83556
CREB3|XLOC_000785	48.3825	26.0276	40.4156	40.8477	58.6183	45.5725	43.1494	48.4653	51.0361	33.489	31.0439	36.5054	18.1748	67.5414	48.8765	55.2242	45.3534
RGP1|XLOC_000786	3.04603	0.991148	4.91087	2.63356	7.85792	3.14032	12.8746	3.07094	3.04485	5.29413	5.00456	4.21662	6.80096	12.6407	5.72332	2.87453	0.788555
NPR2|XLOC_000787	0	0	0	0	0	0	0.631105	0	0	0	0	0	0	0	0	0	0
TMEM8B|XLOC_000788	0	0	1.73693	1.5161	7.78956	0	3.585	1.70928	3.4834	1.79589	0	5.03747	0	0	0	0	4.30063
HRCT1|XLOC_000789	0	0	0	0	0	0	0	0	0	0	0	0	0	0	0	0	0
SPAAR|XLOC_000790	0	0	0	0	0	0	0	0	0	0	0	0	0	0	0	0	0
U6|XLOC_000791	0	0	0	0	0	0	0	0	0	0	0	0	0	0	0	0	0
ENSSSCG00000038365|XLOC_000792	0	0	0	0	0	0	0	0	0	0	0	0	0	0	0	0	0
SNORA69|XLOC_000793	0	0	0	0	0	0	0	0	0	0	0	0	0	0	0	0	0
ENSSSCG00000034362|XLOC_000794	0	0	0	0	0	0	0	0	0	0	0	0	0	0	0	0	0
RECK|XLOC_000795	0	0	0	0	0	0	4.23525	0	0	0	0	0	0	3.18636	0	0	1.19007
Hammerhead_HH9|XLOC_000796	0	0	0	0	0	0	0	0	0	0	0	0	0	0	0	0	0
GLIPR2|XLOC_000797	8.22253	8.59452	4.9804	7.27508	10.9589	1.87157	5.92504	8.64308	12.27	5.64683	5.12028	10.9064	7.11542	12.7775	10.5994	16.8866	7.9
CCIN|XLOC_000798	0	0	0	0	0	0	0	0	0	0	0	0	0	0	0	0	0
CLTA|XLOC_000799	279.302	210.284	155.392	204.189	194.101	273.757	160.997	217.459	205.929	334.042	180.003	241.2	186.022	193.641	84.2204	81.7953	47.8762
MELK|XLOC_000800	8.65502	14.8469	6.83165	20.4478	13.7488	12.482	3.37471	5.55827	11.4637	9.6969	15.543	12.46	24.5508	4.99318	48.1828	13.5609	9.71904
ZCCHC7|XLOC_000801	14.5872	5.6311	7.21106	2.39362	5.7323	9.91154	9.52099	4.11273	6.82606	1.40374	3.24117	3.58911	5.7106	2.93196	3.5264	2.1356	1.83424
GRHPR|XLOC_000802	39.7229	57.3443	39.4812	39.7878	44.7306	47.2761	94.3246	31.9223	56.1087	13.8869	56.4344	60.3168	40.2868	97.7729	48.5067	46.1055	28.8571
U6|XLOC_000803	0	0	0	0	0	0	0	0	0	0	0	0	0	0	0	0	0
POLR1E|XLOC_000804	6.39137	14.5535	10.0627	6.7656	4.30484	6.92311	4.99673	10.2875	6.81971	10.4197	10.8061	11.8046	11.245	2.86127	6.64689	1.85623	6.91165
FRMPD1|XLOC_000805	0	0	0	0	0	0	0.634414	0	0	0	0	0	0	0	1.61996	0	0.695964
TRMT10B|XLOC_000806	6.90513	5.57345	4.10004	5.99595	2.6203	0.973704	0	3.20879	3.08078	3.25926	3.68854	8.14343	0.938586	8.11624	3.0563	10.8809	4.31968
DCAF10|XLOC_000807	7.69808	10.5881	5.03991	9.42468	7.5696	9.14757	5.14022	9.03015	2.71267	8.23004	6.4026	0	11.4821	5.98053	10.7718	0	12.2173
ALDH1B1|XLOC_000808	9.25352	7.91975	15.5578	10.2609	11.5129	11.0711	70.4387	11.9622	5.87733	6.15557	8.72119	9.80733	16.0033	75.5321	0	1.08684	0.897478
ENSSSCG00000040711|XLOC_000809	0	0	0	0	0	1.01482	0	2.02463	0	0	0	0	0	0	0	0	0
ENSSSCG00000039451|XLOC_000810	0	0	0	0	0	0	0	0	0	0	0	0	0	0	0	0	0
ENSSSCG00000025655|XLOC_000811	0	0	0	0	0	0	0	0	0.522409	0	0	0	0	0.710353	0	0	0
TDRD7|XLOC_000812	13.0117	19.2022	17.8179	15.9114	23.0786	19.2856	30.0283	23.2568	28.9758	21.6032	15.4266	10.7892	21.1817	33.8883	0	2.80763	8.16583
TMOD1|XLOC_000813	0	0	0	0	0	0	2.305	0	0	0	0	0	0	2.60199	0	0	0
NCBP1|XLOC_000814	13.6985	14.0918	9.76954	11.6313	8.06049	10.6079	10.4386	11.5903	9.76137	13.3356	9.0704	11.1667	9.88864	15.9825	10.4828	12.1407	11.218
FOXE1|XLOC_000815	0	4.98822	0	0	0	0	0	0	5.14046	0	0	0	6.00267	6.41465	0	19.0274	10.3163
NANS|XLOC_000816	396.153	437.136	278.53	376.945	325.913	313.992	351.717	336.078	336.023	389.961	404.29	522.131	398.362	305.265	243.161	275.085	157.416
GALNT12|XLOC_000817	16.3164	28.4409	32.4654	29.013	16.3341	15.101	0	20.7564	27.3584	13.0324	28.3036	42.0917	31.4816	5.4839	0	0	0
COL15A1|XLOC_000818	0	0	0	0	0	0	19.95	0	0	0	0	0	0	14.9214	0	0	0
TGFBR1|XLOC_000819	15.2567	17.4874	16.5027	13.4356	15.8808	17.2235	12.9374	10.7663	22.8082	18.3858	15.4886	7.886	14.9818	8.29778	25.3725	32.2178	22.1492
SEC61B|XLOC_000820	331.238	463.344	675.844	397.445	302.568	174.885	137.561	88.9426	387.859	581.807	534.574	860.166	405.386	490.318	74.8422	369.708	212.762
ENSSSCG00000031523|XLOC_000821	0	0	0	0	0	0	0	0	0	0	0	0	0	0	0	0	0
ENSSSCG00000038054|XLOC_000822	0	0	0	0	0	0	0	0	0	0	0	0	0	0	0	0	0
NR4A3|XLOC_000823	0	0	0	0	0	0	0	0	0	0	0	0	0	0	0	0	0
STX17|XLOC_000824	5.18192	10.7402	4.54417	8.26487	7.01971	2.98572	8.76978	9.19481	6.79586	9.87264	12.4937	5.92802	5.55756	18.2466	5.10479	7.45697	3.80431
ENSSSCG00000020659|XLOC_000825	0	0	0	0	0	0	0	0	0	0	0	0	0	0	0	0	0
INVS|XLOC_000826	5.82769	0.541332	4.14237	0.863385	0.536779	0.60347	4.5938	0.600206	1.15113	1.20675	0.694718	0.688737	1.86284	6.53208	1.57784	4.50916	1.56347
CAVIN4,MSANTD3-TMEFF1|XLOC_000827	1.5742	3.1093	0	2.92644	1.61765	1.77932	0	0	0	0	6.15823	2.11589	1.78885	4.35089	0	2.8418	0
PLPPR1|XLOC_000828	0	0	4.38156	0	0	0	0	0	0	0	0	0	0	0	0	0	0
5S_rRNA|XLOC_000829	0	0	0	0	0	0	0	0	0	0	0	0	0	0	0	0	0
ZNF189|XLOC_000830	9.29828	4.30151	4.34135	5.27025	2.78549	1.04229	8.79946	9.40574	2.6727	7.25214	5.97232	5.44596	7.03669	8.32841	3.5015	2.20633	1.22729
U6|XLOC_000831	0	0	0	0	0	0	0	0	0	0	0	0	0	0	0	0	0
RNF20|XLOC_000832	10.8929	12.22	8.54948	7.80886	6.4517	9.51314	9.29208	9.35172	7.19707	8.77164	9.54815	4.09172	4.75369	6.43194	7.62303	13.4697	9.21774
ENSSSCG00000005401|XLOC_000833	0	0	0	0	0	0	0	0	0	0	0	0	0	0	0	0	0
SMC2|XLOC_000834	16.8932	23.5636	20.7296	29.2856	27.6381	26.9953	10.6511	24.0642	25.8246	22.2206	32.5903	12.812	23.4638	8.71298	25.5193	12.3893	9.61884
ENSSSCG00000039237|XLOC_000835	0	0	0	0	0	0	0	0	0	0	0	0	0	0	0	0	0
ENSSSCG00000028838|XLOC_000836	0	0	0	0	0	0	0	0	0	0	0	0	0	0	0	0	0
OR13C8|XLOC_000837	0	0	0	0	0	0	0	0	0	0	0	0	0	0	0	0	0
ENSSSCG00000005413|XLOC_000838	0	0	0	0	0	0	0	0	0	0	0	0	0	0	0	0	0
ENSSSCG00000036043|XLOC_000839	0	0	0	0	0	0	0	0	0	0	0	0	0	0	0	0	0
ENSSSCG00000005419|XLOC_000840	0	0	0	0	0	0	0	0	0	0	0	0	0	0	0	0	0
ENSSSCG00000005420|XLOC_000841	0	0	0	0	0	0	0	0	0	0	0	0	0	0	0	0	0
ENSSSCG00000035397|XLOC_000842	0	0	0	0	0	0	0	0	0	0	0	0	0	0	0	0	0
NIPSNAP3B|XLOC_000843	48.1306	41.387	38.8751	43.2509	57.5897	69.0832	26.8804	27.8731	71.3149	70.9794	75.4159	40.5158	44.3397	46.4703	19.5885	17.3182	23.2118
SLC44A1|XLOC_000844	117.037	98.1059	128.094	93.1605	97.5163	90.4621	36.6401	133.515	132.018	106.362	107.629	39.5333	83.3211	32.7018	38.4595	34.4099	41.6375
FSD1L|XLOC_000845	13.6756	6.42277	4.84176	14.828	10.9764	14.1575	9.52561	11.1368	19.828	18.953	3.73121	1.705	5.84452	13.6983	0.443782	0.419931	0.355112
FKTN|XLOC_000846	4.49022	7.07127	8.99497	7.2842	5.35292	10.2291	9.63518	12.5079	6.00917	11.1209	6.73156	3.06497	7.88098	10.1492	4.23409	6.69563	5.24982
TAL2|XLOC_000847	0	0	0	0	0	0	0	0	0	0	0	0	0	0	0	0	0
TMEM38B|XLOC_000848	9.39877	5.2887	6.05213	6.26828	8.15816	3.89908	0.785798	3.254	4.14907	7.83697	4.26704	2.0755	3.60895	1.69598	6.81758	10.6908	4.58595
U6|XLOC_000849	0	0	0	0	0	0	0	0	0	0	0	0	0	0	0	0	0
ENSSSCG00000005432|XLOC_000850	0	0	0	0	0	0	0	0	0	0	0	0	0	0	0	0	0
ZNF462|XLOC_000851	1.03771	0	0	0	0	0.767761	0	0.746707	0	0	0	0	0.404048	0	3.59566	0.355353	1.17491
ENSSSCG00000005436|XLOC_000852	73.0917	68.6945	73.5938	69.2775	58.4068	62.7977	60.7028	85.1732	58.511	76.4803	89.0621	39.7477	88.9735	86.4388	64.4302	70.2635	70.4128
ACTL7A|XLOC_000853	0	0	0	0	0	0	0	0	0	0	0	0	0	0	0	0	0
ENSSSCG00000005441|XLOC_000854	6.93117	3.50217	5.9072	4.18581	1.73907	2.53771	4.91708	3.13268	5.06562	2.54949	6.53675	3.63569	4.51008	8.27279	5.50969	7.352	5.28396
PALM2|XLOC_000855	0	0	0	0	0	0	5.37934	0	0	0	0	0	0	3.01214	34.7945	18.8338	20.2819
ENSSSCG00000036297|XLOC_000856	0	0	0	0	0	0	0	0	0	0	0	0	0	0	0	0	0
MUSK|XLOC_000857	0	0	0	0	0	0	0	0	0	0	0	0	0	1.15548	0	0	0
ENSSSCG00000031668|XLOC_000858	0	0	0	0	0	0	0	0	0	0	0	0	0	0	0	0	0
7SK|XLOC_000859	0	0	0	0	0	0	0	0	0	0	0	0	0	0	0	0	0
ZNF483|XLOC_000860	1.57955	0.770791	0	0	0.791227	0.871635	0	0	0	0	0	1.01685	1.75229	0	0	0	0
DNAJC25|XLOC_000861	11.7502	15.189	18.2992	21.3757	11.92	24.0037	12.2667	14.4719	19.0235	18.1648	21.0568	15.1892	20.5794	6.10355	5.98914	5.84583	6.64097
GNG10|XLOC_000862	93.2764	92.2412	71.6803	67.4243	105.369	105.073	99.4921	75.981	53.7128	41.5474	120.28	92.1767	63.1146	56.0747	151.118	66.8017	86.8494
UGCG|XLOC_000863	17.1432	5.28729	12.875	38.9189	34.9423	31.4931	25.0065	19.9378	25.2055	24.4379	13.4102	5.02145	13.5426	23.513	72.5569	38.751	35.8902
ENSSSCG00000036426|XLOC_000864	0	0	0	0	0	0	0	0	0	0	0	0	0	0	0	0	0
ENSSSCG00000034700|XLOC_000865	0	0	0	0	0	0	0	0	0	0	0	0	0	0	0	0	0
HSDL2|XLOC_000866	39.8129	23.0054	32.1892	27.4327	23.3472	36.5358	52.0254	41.0241	31.8539	28.7279	13.5341	24.8848	23.0096	65.0693	13.095	18.2661	15.6931
KIAA1958|XLOC_000867	2.2542	2.18222	2.50542	1.18507	2.20255	2.35027	0	3.82596	0	1.4254	3.32936	3.6363	8.33755	1.73735	2.55995	0	0
SNX30|XLOC_000868	12.1592	4.57463	13.7624	7.3574	4.86875	11.6066	10.7458	9.64132	11.2099	11.3163	3.40508	14.4501	4.70391	6.79328	11.7241	7.85473	9.70354
ENSSSCG00000038875|XLOC_000869	0	0	0	0	0	0	0	0	0	0	0	0	0	0	0	0	0
ENSSSCG00000005473|XLOC_000870	0	0	0	0	0	0	0	0	0	0	0	0	0	0	0	0	0
SLC31A2|XLOC_000871	2.01768	2.09167	0	1.77259	2.12467	0	2.23254	2.28709	0	0	2.64975	0	0	2.74369	7.66966	3.57883	9.29143
SLC31A1|XLOC_000872	19.2335	23.4947	22.1038	28.3806	26.4609	41.5238	68.2954	33.9693	46.3269	35.8004	30.7416	8.08995	27.9543	95.7597	22.4194	7.83617	9.2202
PRPF4|XLOC_000873	9.57036	5.41712	7.02872	9.08765	5.50636	6.03396	5.76798	9.95395	2.20413	6.07293	6.28702	6.26453	8.29602	9.73733	6.4781	4.59871	1.40904
BSPRY|XLOC_000874	15.9222	15.6609	25.9507	21.7176	20.9585	10.8997	21.0838	19.4401	28.2452	16.5648	11.0806	50.1084	14.4319	11.4574	8.20659	8.64196	16.9357
ENSSSCG00000005479|XLOC_000875	0	0	0	0	0	0	0	0	0	0	0	0	0	0	0	0	0
ENSSSCG00000005480|XLOC_000876	1.91471	3.11605	2.45704	2.81322	3.15744	2.64886	7.83083	2.58659	3.16635	0.665888	0	1.89216	0.743155	2.52257	0.601633	0	0
ENSSSCG00000005481|XLOC_000877	26.5915	23.7605	18.6243	9.46683	9.8086	6.93792	10.9663	8.80861	10.7823	6.92572	11.1453	17.0993	26.0242	17.3955	4.4497	8.86172	9.17768
ZNF618|XLOC_000878	4.1404	0	0	0	0	2.13362	1.14011	1.0049	1.01209	0	0	1.64293	1.20567	0	0	0	0
COL27A1|XLOC_000879	0	0	0.987869	0	0	0	1.06096	0	0	0	0	0	0	0	0	0	0
ENSSSCG00000018765|XLOC_000880	0	0	0	0	0	0	0	0	0	0	0	0	0	0	0	0	0
ENSSSCG00000005488|XLOC_000881	0	0	0	0	0	0	0	0	0	0	0	0	0	0	0	0	0
ATP6V1G1|XLOC_000882	55.6315	60.0709	48.3648	64.5301	38.3118	71.487	86.9825	56.7786	51.9275	54.4192	30.7956	87.8238	53.3614	54.3186	89.8009	124.103	92.6453
TMEM268|XLOC_000883	0.744341	1.45035	2.79671	3.94569	2.92521	6.27431	4.08083	0.787867	2.34166	1.59251	4.61306	0.948193	4.13729	10.3499	3.87273	1.27367	2.65506
ENSSSCG00000040472|XLOC_000884	0	0	0	0	0	0	0	0	0	0	0	0	0	0	0	0	0
U6|XLOC_000885	0	0	0	0	0	0	0	0	0	0	0	0	0	0	0	0	0
PAPPA|XLOC_000886	0	0	0	0	0	0	0	0	0	0	0	0	0	0	2.20935	3.08784	3.65825
ENSSSCG00000031287|XLOC_000887	0	0	0	0	0	0	0	0	0	0	0	0	0	0	0	0	5.49647
TRIM32|XLOC_000888	24.2129	29.6817	16.6226	15.9734	9.58032	12.5188	2.64751	31.6194	23.5057	21.6171	13.707	10.4916	14.1666	4.71274	7.67839	6.88766	4.71475
TLR4|XLOC_000889	0	0	0	0	0	0	0.798378	0	0	0	2.60383	0.847817	0.757847	4.47515	0.60574	2.27776	2.39452
ENSSSCG00000039972|XLOC_000890	9.93205	11.0404	8.55896	3.20907	9.41805	5.41433	5.23281	8.64228	6.10341	5.45165	6.26804	4.51669	9.10947	12.6831	5.52818	17.6221	18.3596
ENSSSCG00000039536|XLOC_000891	0	0	0	0	0	0	0	0	0	0	0	0	0	0	0	0	0
ENSSSCG00000032297|XLOC_000892	0.58118	1.69581	1.06643	1.06689	1.26515	1.28927	2.16196	0.416138	1.79991	1.55832	0	1.2212	1.55511	1.87195	0.410061	0	0.650624
GSN|XLOC_000893	5.80227	20.1153	12.0021	34.6565	50.2925	38.805	105.426	15.5487	28.2118	28.6338	56.5288	94.7953	65.2466	87.3766	50.8746	145.005	128.53
ENSSSCG00000036338|XLOC_000894	0	0	0	0	0	0	0	0	0	0	0	0	0	0	0	0	0
ENSSSCG00000022449|XLOC_000895	0	0	0	0	0	0	0	0	0	0	0	0	0	0	0	0	0
ENSSSCG00000005519|XLOC_000896	0	0	0	0	0	0	0	0	0	0	0	0	0	0	0	0	0
DAB2IP|XLOC_000897	19.2555	12.6845	10.7485	12.4613	17.8586	14.6179	14.6883	17.5927	13.1302	11.3035	10.5622	3.02415	13.4783	19.0964	14.6836	25.6358	14.4807
NA|XLOC_000898	18.6395	18.8475	28.4072	24.9565	47.6185	10.09	81.5226	97.2039	37.6975	10.0358	11.8344	41.729	33.7945	24.642	21.576	9.9945	0
ENSSSCG00000030198|XLOC_000899	0	0	0	0	0	0	0	0	0	0	0	0	0	0	0	0	0
MORN5|XLOC_000900	0	0	0	0	0	0	0	0	0	0	0	0	0	0	0	1.61625	1.34664
MRRF|XLOC_000901	3.88591	8.23376	18.6156	15.8659	13.7819	5.15036	18.3126	9.91893	14.3376	18.7659	12.3095	5.53091	12.41	15.2431	11.4787	14.5412	10.9199
PTGS1|XLOC_000902	3.11102	0.754288	0	0	0	1.62411	4.23686	0.802362	0	0	0	2.0922	0.86902	1.98575	2.77707	0.691786	1.14897
ENSSSCG00000005868|XLOC_000903	0	0	0	0	0	0	0	0	0	0	0	0	0	0	0	0	0
ENSSSCG00000005568|XLOC_000904	0	0	0	0	0	0	0	0	0	0	0	0	0	0	0	0	0
ENSSSCG00000037303|XLOC_000905	0	0	0	0	0	0	0	0	0	0	0	0	0	0	0	10.2717	12.9772
ENSSSCG00000038000|XLOC_000906	0	0	0	0	0	0	0	0	0	0	0	0	0	0	0	0	0
ENSSSCG00000035100|XLOC_000907	0	0	0	0	0	0	0	0	0	0	0	0	0	0	0	0	0
ENSSSCG00000037199|XLOC_000908	0	0	0	0	0	0	0	0	0	0	0	0	0	0	0	0	0
ENSSSCG00000026287|XLOC_000909	0	0	0	0	0	0	0	0	0	0	0	0	0	0	0	0	0
ENSSSCG00000027589|XLOC_000910	0	0	0	0	0	0	0	0	0	0	0	0	0	0	0	0	0
ENSSSCG00000032805|XLOC_000911	0	0	0	0	0	0	0	0	0	0	0	0	0	0	0	0	0
ENSSSCG00000037454|XLOC_000912	0	0	0	0	0	0	0	0	0	0	0	0	0	0	0	0	0
ENSSSCG00000035145|XLOC_000913	0	0	0	0	0	0	0	0	0	0	0	0	0	0	0	0	0
ENSSSCG00000005578|XLOC_000914	0	0	0	0	0	0	0	0	0	0	0	0	0	0	0	0	0
OR1K1|XLOC_000915	0	0	0	0	0	0	0	0	0	0	0	0	0	0	0	0	0
RABGAP1|XLOC_000916	20.7201	16.4825	18.7286	13.3838	6.90015	13.7061	13.5357	18.4798	17.4748	15.2045	14.1882	8.74641	6.35098	5.22039	13.6681	21.8206	20.4827
CRB2|XLOC_000917	0	0	0	0	0	0	0	0	0	0	0	0	0	0	0	0	0
LHX2|XLOC_000918	0	0	0	0	0	0	0	0	0	0	0	0	0	0	0	0	0
NEK6|XLOC_000919	94.8626	99.356	121.261	125.497	115.736	126.55	53.0849	139.559	118.116	107.937	82.8275	72.357	66.7155	38.6317	0	0	0
ADGRD2|XLOC_000920	0	0	0	0	0	0	0	0	0	0	0	0	0	0	0	0	0
ssc-mir-181a-2|XLOC_000921	0	0	0	0	0	0	0	0	0	0	0	0	0	0	0	0	0
ssc-mir-181b-2|XLOC_000922	0	0	0	0	0	0	0	0	0	0	0	0	0	0	0	0	0
OLFML2A|XLOC_000923	5.47719	2.51795	1.92664	1.80083	1.00876	2.06478	5.47232	2.08912	1.99624	5.72518	0.64328	1.47466	1.77446	2.57193	4.38537	15.3608	6.53187
U6|XLOC_000924	0	0	0	0	0	0	0	0	0	0	0	0	0	0	0	0	0
WDR38|XLOC_000925	0	0	0	0	0	0	0	0	0	0	0	0	0	0	0	0	0
ARPC5L|XLOC_000926	28.4133	35.2629	41.8725	40.8007	62.773	38.5165	45.867	49.6155	22.7066	30.9114	54.3904	96.3373	54.0944	28.8638	92.9167	72.898	58.1811
ENSSSCG00000031609|XLOC_000927	0	0	0	0	0	0	0	0	0	0	0	0	0	0	0	0	0
RABEPK|XLOC_000928	25.6907	19.1693	27.8265	12.7868	23.9917	21.3651	23.5807	19.9184	24.4252	28.104	19.9431	27.42	18.2764	11.9981	16.8347	15.7814	11.2606
GAPVD1|XLOC_000929	9.09546	10.1281	14.9418	6.93214	14.0435	6.0657	6.51608	9.92407	15.1178	14.9137	16.3728	7.59488	10.8849	5.68604	19.1167	13.5889	12.1415
U5|XLOC_000930	0	0	0	0	0	0	0	0	0	0	0	0	0	0	0	0	0
PBX3|XLOC_000931	8.53167	8.34107	8.95874	17.325	19.9606	15.0645	18.236	5.96741	16.8268	16.2358	5.3213	5.48052	12.1559	1.62361	15.5668	17.3698	13.9745
MVB12B|XLOC_000932	4.7978	4.74135	1.57282	1.38489	2.32054	0	8.40863	0	2.53235	5.32252	0.987319	3.54081	0	7.03766	2.38145	6.10546	6.34883
U6|XLOC_000933	0	0	0	0	0	0	0	0	0	0	0	0	0	0	0	0	0
ssc-mir-9793|XLOC_000934	0	0	0	0	0	0	0	0	0	0	0	0	0	0	0	0	0
SNORA31|XLOC_000935	0	0	0	0	0	0	0	0	0	0	0	0	0	0	0	0	0
LMX1B|XLOC_000936	0	0	0	0	0	0	0	0	0	0	0	0	0	0.697062	0	0	0
ZBTB43|XLOC_000937	2.62598	1.92837	2.30465	6.59959	8.94517	6.19355	5.25893	7.23264	8.6164	3.60912	9.039	3.57474	3.66252	8.38337	3.4357	6.72042	6.13085
ZBTB34|XLOC_000938	2.17682	2.13207	0	1.89533	8.62682	4.58363	7.25792	2.19879	8.73726	2.27985	2.72431	0	2.53333	0	2.12766	2.06632	1.68666
RALGPS1|XLOC_000939	4.3412	6.72589	5.70788	2.38499	7.86682	9.60938	17.0575	6.21451	5.61885	5.16251	2.67274	2.15085	4.73616	13.3929	0	0.485285	1.645
GARNL3|XLOC_000940	11.8612	7.5147	13.2671	9.06036	8.54606	9.7146	7.88311	10.6845	11.9496	14.3379	3.21578	6.13084	4.87077	4.78184	0.818325	0	0
SLC2A8|XLOC_000941	6.94519	9.06425	4.68727	4.01887	6.76529	4.6603	124.464	6.70805	4.63264	0	5.7305	3.50936	13.514	41.2334	4.37188	0	7.8137
ZNF79|XLOC_000942	1.30436	2.53575	0	0	0	2.81788	0	0	1.34052	0	3.27123	0	0	0	0	1.20286	0
LRSAM1|XLOC_000943	3.84179	0	0.927768	6.92639	1.96648	4.09286	1.09516	4.93396	0.976282	1.98914	1.23902	1.52113	4.47841	5.21191	0.91811	0.968243	3.02767
STXBP1|XLOC_000944	3.26769	4.76022	0.799303	0.706973	0.792774	1.67989	2.67018	0.815819	3.26362	1.70025	3.01373	5.83165	3.61554	7.36767	1.54706	0	0
CFAP157|XLOC_000945	0	0	0	0	0	0	0	0	0	0	0	0	0	0	0	0	0
TTC16|XLOC_000946	0	0	0	2.79015	1.42634	0	0	0	0	0	0	0	0	0	0	0	0
CDK9|XLOC_000947	71.6991	46.7468	63.7952	58.5009	53.8765	63.8357	58.6094	51.469	31.3946	44.0417	80.4139	111.57	68.6684	68.7009	41.9005	40.1714	84.9698
FPGS|XLOC_000948	5.21894	3.20217	4.84076	1.41173	1.58479	1.75976	5.11621	1.58001	0	3.5441	12.8613	11.002	3.76416	2.19916	0	0	0
ENSSSCG00000031500|XLOC_000949	0	0	0	0	0	0	0	0	0	0	0	0	0	0	0	0	0
SLC25A25|XLOC_000950	1.99721	5.90112	5.9596	0	6.93911	4.15746	15.5654	4.30172	2.99959	4.40676	2.52271	3.43633	5.00258	3.97855	8.81549	2.97892	8.96617
ENSSSCG00000005638,ENSSSCG00000022295|XLOC_000951	23.6843	28.5323	18.9843	32.0824	24.8457	24.696	86.0506	28.7141	11.7034	12.179	44.283	181.124	49.8783	77.3915	96.4337	46.264	119.523
DNM1|XLOC_000952	0	0	0	0	0	0	0	0	0	0	0	0	0	0	0	0	0
ENSSSCG00000032748|XLOC_000953	13.8864	5.10234	8.35566	6.14835	1.73458	7.37704	3.89048	7.27495	3.53155	3.70612	8.70932	7.22277	7.9582	4.57869	9.62892	4.69104	6.48245
COQ4|XLOC_000954	34.409	22.3964	24.824	23.5222	22.136	39.5088	14.5523	27.1336	18.2863	11.8541	8.47176	16.9079	18.1187	14.4543	31.2611	7.09711	7.65867
SLC27A4|XLOC_000955	21.3701	15.9344	15.1137	13.5792	27.1186	17.0711	493.422	29.3153	19.7792	23.187	15.6888	12.1378	13.4949	492.706	13.8924	22.4579	19.6855
URM1|XLOC_000956	49.2367	27.8746	48.6859	45.4628	42.4329	33.9646	39.3369	47.0524	20.0205	51.6393	40.7814	69.8178	39.4367	82.1471	69.1481	40.101	39.7777
U3|XLOC_000957	0	0	0	0	0	0	0	0	0	0	0	0	0	0	0	0	0
CERCAM|XLOC_000958	1.52029	8.93089	4.52696	2.59339	2.92807	3.04766	6.32248	2.96643	5.92864	6.21218	0	11.1954	5.14085	5.71928	0	7.76547	8.89773
ODF2|XLOC_000959	9.00892	12.2102	12.0862	23.0726	21.1177	24.605	13.2641	12.1962	8.31201	17.6627	19.2341	11.5138	12.6305	11.166	28.634	12.1442	11.3015
GLE1|XLOC_000960	24.6568	19.8064	10.1799	13.5868	11.3217	15.9792	5.4868	7.34588	8.30076	16.9307	19.2327	15.0678	15.7856	5.84253	6.0635	7.96086	11.5259
ENSSSCG00000035449|XLOC_000961	0	0	0	0	0	0	0	0	0	0	0	0	0	0	0	0	0
SPTAN1|XLOC_000962	17.4942	13.0458	14.5037	21.2758	20.7433	14.3937	25.8341	12.3641	13.499	21.2962	20.9708	16.8553	16.9115	24.2779	64.6008	44.8939	49.7139
ENSSSCG00000033804|XLOC_000963	0	0	0	0	0	0	0	0	0	0	0	0	0	0	0	0	0
ENSSSCG00000005656|XLOC_000964	255.768	254.226	263.362	159.084	171.431	166.763	184.288	163.665	173.906	183.488	225.291	244.668	260.791	207.303	132.252	129.352	151.027
PKN3|XLOC_000965	0	2.51052	1.27851	0	3.83156	2.63474	2.79689	0	2.52653	2.66086	0	5.89269	1.55469	3.39811	6.1842	5.12711	0
TBC1D13|XLOC_000966	10.5976	18.3013	9.99173	12.9611	8.22421	11.8464	14.9272	10.8718	17.1685	13.7889	19.7805	22.0788	14.8552	18.1442	8.91514	14.985	15.4115
ENDOG|XLOC_000967	13.6034	9.04487	13.8405	8.00806	0	18.8045	4.84706	26.6006	13.9086	14.114	0	14.4071	16.138	11.8485	4.28708	0	8.20661
LRRC8A,NUP188,PHYHD1|XLOC_000968	23.9485	22.2221	21.2271	25.7723	12.7798	21.0323	28.3815	17.8181	20.2425	26.9027	24.1593	29.5872	33.6497	26.1629	71.5746	47.5731	45.0827
MIGA2|XLOC_000969	7.95023	11.8347	6.0547	5.4789	7.88999	2.03253	22.2065	4.62493	7.69423	0	2.50531	8.18734	1.8881	20.8913	11.8592	11.328	3.97101
DOLPP1|XLOC_000970	2.65307	3.24466	3.87102	2.32343	4.06067	4.10626	7.31111	3.35872	5.40758	7.61941	8.54766	6.711	2.33578	7.79614	6.2526	4.44808	1.52187
PTPA|XLOC_000971	66.5479	50.4075	59.6706	67.6531	46.5193	58.289	114.352	40.5795	46.4118	56.3863	77.2111	103.747	89.7207	83.5108	127.856	129.617	125.515
NTMT1|XLOC_000972	28.5348	28.5545	29.347	29.6055	35.6892	14.8068	15.9007	50.3315	20.978	37.9639	22.6975	110.757	34.4825	59.2977	45.4674	26.3168	21.3985
PRRX2|XLOC_000973	0	0	0	0	0	0	0	0	0	0	0	0	0	0	0	0	0
TOR1B|XLOC_000974	14.5317	7.92098	7.99213	3.53267	14.6129	4.27207	12.3146	28.4628	12.3748	8.47731	10.0382	11.7634	30.3825	36.0671	17.747	15.9387	33.7348
USP20|XLOC_000975	1.37471	2.47319	0	3.49919	1.33144	0	0	2.60218	2.42033	0	6.84906	4.18176	2.89147	1.61375	0	8.0437	0
GPR107|XLOC_000976	10.8544	11.4338	10.1613	7.39563	11.7868	7.79262	10.9582	8.79708	13.1847	9.66209	11.1878	5.17767	10.9666	14.0971	25.7612	28.9942	22.3993
NCS1|XLOC_000977	1.60427	4.74999	3.16362	0	0.791589	0	1.71071	1.61591	3.25365	7.57437	6.02922	11.5451	10.2604	1.0274	10.6264	7.00829	10.9148
HMCN2|XLOC_000978	0	0	0	0	0	0	3.87883	0	0	0	0	0	0	0.557189	0	0	0
ASS1|XLOC_000979	3.9112	0	2.26198	5.88129	5.74414	10.1471	1041.82	0	3.84352	6.12245	2.46981	6.9851	2.60274	624.757	2.27514	0	1.88506
FUBP3|XLOC_000980	25.6415	18.5693	21.8393	21.785	24.3154	15.7389	15.8443	34.0682	25.5586	11.4074	25.9061	11.0885	20.2121	14.0019	23.3447	19.1882	25.3755
PRDM12|XLOC_000981	0	0	0	0	0	0	0	0	0	0	0	0	0	0	0	0	0
EXOSC2|XLOC_000982	36.7878	29.8413	29.3074	15.1783	12.9353	22.7501	9.8201	19.8845	21.3138	27.2251	35.6078	38.6528	28.1295	17.4082	32.9192	19.9984	6.5234
ABL1|XLOC_000983	6.24714	9.25935	11.0499	8.85714	9.9445	8.8212	19.2168	4.98701	8.50058	8.83394	12.1451	5.27913	9.95315	16.2509	23.273	12.7883	16.7405
LAMC3|XLOC_000984	0	0	0	0	0	0	0	0	0	0	0	0	0	0	0	0	0
AIF1L|XLOC_000985	0	0	0	0.914622	0	0	0	0	0	0	0	0	1.24009	1.3761	0	4.70662	0.770133
NUP214|XLOC_000986	4.58873	9.33133	8.00649	3.68674	9.43585	5.71612	12.2026	3.71699	7.71093	10.0422	7.19602	12.7223	9.22558	7.08094	16.6884	5.53326	3.63235
PLPP7|XLOC_000987	0	0	0	0	0	0	1.96865	0	0	0	0	0	0	2.40209	0	0	0
PRRC2B|XLOC_000988	14.6907	13.5838	16.9584	12.4744	12.9045	7.8344	14.8155	12.9561	10.0354	5.89116	13.8541	6.00801	12.7747	16.0349	12.3883	18.7912	17.908
SNORD62|XLOC_000989	0	0	0	0	0	0	0	0	0	0	0	0	0	0	0	0	0
SNORD62|XLOC_000990	0	0	0	0	0	0	0	0	0	0	0	0	0	0	0	0	0
POMT1|XLOC_000991	2.7035	0	8.16177	6.96716	6.57022	2.72487	2.82115	2.62524	9.31823	4.02938	5.03058	4.13181	3.05656	8.61093	15.1817	16.5016	13.4696
PRRT1B|XLOC_000992	11.1417	10.929	11.3741	7.35351	8.20507	11.1338	6.66927	5.50371	3.12959	4.82261	13.1562	8.16237	12.1497	2.91101	9.3623	22.3172	27.2028
NTNG2|XLOC_000993	0	0	0	0	0	0	0	0	0	0	0	0	0	0	0	0	0
CFAP77|XLOC_000994	0	0	0	0	0	0	0	0	0	0	0	0	0	0	0	0	0
BARHL1|XLOC_000995	0	0	0	0	0	0	0	0	0	0	0	0	0	0	0	0	0
GTF3C4|XLOC_000996	3.50411	3.82951	5.48641	3.08466	2.16495	4.57267	6.11475	2.7063	6.36556	3.24581	2.7339	3.03496	7.02433	6.13109	4.67098	5.1071	3.58454
SPACA9|XLOC_000997	0	0	2.15933	0	0	0	0	0	0	2.18216	0	0	0	0	4.39571	0	1.83321
GFI1B|XLOC_000998	0	0	0	0	0.791263	0	1.78931	0.813984	0	0	0	0	0.908601	0	0	0	0
CEL,GTF3C5|XLOC_000999	5.9558	3.51114	2.92414	6.11869	9.99713	9.86582	6.42748	2.39205	5.41452	8.11643	5.14365	12.8719	2.04446	4.56759	8.05824	0.57413	4.25074
LCN1|XLOC_001000	102.212	75.4227	149.938	33.4559	32.4953	28.7396	0	22.2418	5.3357	17.0897	68.1882	24.0009	18.8859	0	0	0	0
RPL7A,SNORD24,SURF2|XLOC_001001	4194.91	3974.74	4654.67	2391.19	2560.34	2631.07	1625.3	3113.88	2924.34	3084.44	2680.12	4641.95	2759.69	1886.06	2588.59	2087.26	1763.2
SNORD24|XLOC_001002	0	0	0	0	0	0	0	0	0	0	0	0	0	0	0	0	0
SNORD36|XLOC_001003	0	0	0	0	0	0	0	0	0	0	0	0	0	0	0	0	0
SNORD36|XLOC_001004	0	0	0	0	0	0	0	0	0	0	0	0	0	0	0	0	0
STKLD1|XLOC_001005	0	3.24016	1.73276	0	0	0	0	0	0	0	0	0	0	0	0	0	1.39744
ADAMTS13,CACFD1|XLOC_001006	16.0796	31.5843	22.2702	34.6549	13.6936	27.86	45.1319	19.2674	15.6194	8.19916	30.0796	65.8121	16.6871	26.3749	11.7141	22.3114	18.3456
ADAMTSL2|XLOC_001007	0	0	0	0	0	0	0	0	0	0	0	0	0	0	0	0	0
DBH|XLOC_001008	0	0	0	0	0	0	0	0	0	0	0	0	0	0	0	0	0
WDR5|XLOC_001009	10.8666	20.5426	12.1266	14.7672	16.0515	14.0526	17.2852	13.7173	11.2465	11.3837	18.1055	31.3646	13.5487	13.8166	21.1082	11.2925	16.1077
RXRA|XLOC_001010	85.2578	57.5124	63.6291	65.2621	73.3157	61.3764	57.0852	64.5478	44.4136	66.0685	52.6269	40.5918	55.6294	42.6407	71.4936	41.361	40.3558
COL5A1|XLOC_001011	0	0	0	0.441191	0.513965	0	30.4881	0	0	0	0	0.886845	0.587764	30.4859	0.583677	0	0
FCN2|XLOC_001012	32.6276	40.7621	47.3769	96.9402	54.3335	65.0812	1022.97	183.878	196.427	197.828	2782.99	5779.89	2945.61	1262.37	0	5.61009	0
OLFM1|XLOC_001013	0	0	1.06235	0	0	0	10.372	0	0	0	0	0	0	11.7061	0	0	0
ENSSSCG00000037372|XLOC_001014	20.8584	5.08191	9.84218	5.93629	12.9817	5.4661	14.5487	5.26005	7.06289	27.1409	24.6446	19.0746	0	0	10.6377	22.9707	17.5669
FAM120B|XLOC_001015	9.5986	14.0463	10.7965	12.819	17.4935	9.04973	12.004	5.33985	9.43259	6.43582	11.2794	3.73569	11.9133	6.69082	10.1056	15.9019	12.9214
ENSSSCG00000027274|XLOC_001016	0	0	0	0	0	0	0	0	0	0	0	0	0	0	0	0	0
ERMARD|XLOC_001017	8.44798	3.9985	5.97918	6.31011	5.19304	16.9633	7.47593	2.13327	9.89076	9.57945	8.20978	15.2588	8.20489	7.38886	6.08991	7.54231	4.16522
C6orf120|XLOC_001018	41.1045	43.2725	66.6243	37.39	36.7828	63.1628	20.0068	39.3531	52.7753	55.2921	46.1576	23.2122	66.2483	18.6125	35.9971	61.9751	78.044
ENSSSCG00000035661|XLOC_001019	0	0	0	0	0	0	0	0	0	0	0	0	0	0	0	0	0
ssc-mir-9815|XLOC_001020	0	0	0	0	0	0	0	0	0	0	0	0	0	0	0	0	0
SMOC2|XLOC_001021	186.788	126.832	205.505	120.023	29.2831	23.3051	54.9721	193.723	107.501	146.307	145.748	154.444	102.621	44.1599	0	0	0
ssc-mir-9821|XLOC_001022	0	0	0	0	0	0	0	0	0	0	0	0	0	0	0	0	0
KIF25|XLOC_001023	0	0	0	0	0	0	0	0	0	0	0	0	0	0	0	0	0
NA|XLOC_001024	63.4853	37.8609	47.4556	25.9092	44.7325	41.837	23.8463	45.3346	46.8604	25.9918	42.6591	86.4725	29.6122	57.9496	92.4524	62.6148	70.8722
AFDN|XLOC_001025	48.9095	40.7878	32.7948	24.6526	28.4806	40.9987	19.1609	36.332	27.9585	26.6612	22.3052	10.5573	27.8828	28.4161	70.0084	59.1354	34.9316
ssc-mir-9824|XLOC_001026	0	0	0	0	0	0	0	0	0	0	0	0	0	0	0	0	0
ENSSSCG00000032403|XLOC_001027	0	0	0	0	0	0	0	0	0	0	0	0	0	0	0	0	0
CCR6|XLOC_001028	0	0	0	0	0	0	0	0	0	0	0	0	0	0	0	0	0
FGFR1OP|XLOC_001029	4.71271	6.64371	5.97387	3.46812	3.86591	8.38003	7.46233	6.09501	3.39741	11.7912	11.4486	5.26476	17.3777	11.0721	13.4196	9.93349	5.95503
ENSSSCG00000040654|XLOC_001030	0	0	0	0	0	0	0	0	0	0	0	0	0	0	0	0	0
ENSSSCG00000036448|XLOC_001031	0	0	0	0	0	0	0	0	0	0	0	0	0	0	0	0	0
QKI|XLOC_001032	0	0	0	0	0	0	6.18235	0	0	0	0	0	0	8.07768	20.303	12.9559	14.5727
PACRG|XLOC_001033	0	0	0	0	0	0	0	0	0	0	0	0	0	0	0	0	0
SNORA70|XLOC_001034	0	0	0	0	0	0	0	0	0	0	0	0	0	0	0	0	0
MAP3K4|XLOC_001035	5.80058	11.2588	10.233	14.538	10.4663	6.7477	20.1657	9.24458	5.98452	10.05	10.6035	10.7846	3.31124	6.57673	5.92024	4.1257	6.17941
SLC22A3|XLOC_001036	0	0	0	0	0	0	0	0	0	0	0	0	0	0	0	0	0
SLC22A1|XLOC_001037	0	0	0	0	0	0	0	0	0	0	0	0	0	0	0	0	0
IGF2R|XLOC_001038	10.1889	10.655	10.5814	11.5709	9.29893	8.6523	12.4355	5.86984	9.76201	3.98175	7.89995	6.47642	10.1199	13.6138	19.681	22.9434	28.2752
MAS1|XLOC_001039	0	0	0	0	0	0	0	0	0	0	0	0	0	6.8583	0	0	0
PNLDC1|XLOC_001040	0	0	0	0	0	0	0	0	0	0	0	0	0	0	0	0	0
MRPL18|XLOC_001041	72.2855	27.5073	25.1091	91.8585	63.7986	49.5575	26.0162	48.4664	48.7876	29.8635	35.3188	111.303	27.3482	18.3645	68.7629	56.4488	64.0115
ACAT2|XLOC_001042	124.881	99.2598	151.034	147.414	138.584	141.654	29.6358	133.811	133.025	125.155	107.618	161.463	127.148	28.8749	68.885	19.338	17.1453
WTAP|XLOC_001043	49.1058	36.7607	33.4564	60.5325	30.4169	45.8758	51.3517	59.3289	52.7349	50.3254	44.4015	30.3347	22.5709	96.4606	36.3227	36.1987	21.268
FNDC1|XLOC_001044	0	0	0	0	0	0	2.22564	0	0	0	0	0	0	0.725136	0	0	0
ENSSSCG00000035342|XLOC_001045	0	0	0	0	0	0	0	0	0	0	0	0	0	0	0	0	0
SYTL3|XLOC_001046	0	0	0	1.39542	0	0	0	0	0	0	0	0	0	8.1283	0	0	0
TMEM181|XLOC_001047	5.29723	34.2922	18.759	12.3304	16.3403	23.2355	14.6101	5.64465	11.735	20.2249	29.9516	3.55236	18.4198	20.5657	44.9935	46.5355	20.3471
TULP4|XLOC_001048	0	0	2.78608	0.600523	0	2.82495	2.98835	0	1.34798	0	0	0	2.36867	6.29229	0.707801	0.733646	0
ENSSSCG00000024019|XLOC_001049	32.1247	55.6407	30.8354	29.1641	81.719	44.8968	64.0754	71.3024	17.6485	17.7231	20.4927	20.7965	82.4242	93.6204	44.1979	40.9958	33.4918
SYNJ2|XLOC_001050	6.107	8.95442	12.304	7.73727	9.86014	7.39006	3.87121	5.83065	7.21687	9.70935	8.37256	3.73484	4.51972	9.07492	9.91696	12.2894	12.9221
SNX9|XLOC_001051	67.0108	92.0562	62.408	76.5127	64.4938	52.1809	65.7602	56.685	84.6631	62.3888	78.3784	70.7442	69.9965	61.422	28.3336	38.3441	34.8509
ZDHHC14|XLOC_001052	7.0611	15.2532	15.3001	2.07736	0	3.68399	6.63025	2.4105	1.21849	6.44091	11.6803	12.2837	4.922	0	52.4576	48.5377	31.4496
ARID1B|XLOC_001053	5.15611	4.63688	3.67554	3.7479	4.52292	2.29813	4.85794	2.86066	2.22258	4.2202	3.61187	0.858953	3.4823	2.78909	7.88289	5.89687	5.16641
5S_rRNA|XLOC_001054	0	0	0	0	0	0	0	0	0	0	0	0	0	0	0	0	0
CLDN20|XLOC_001055	0	0	0	0	0	0	0	0	0	0	0	0	0	0	0	0	0
TIAM2|XLOC_001056	0	0	0	0	0	0	7.91316	0	2.80868	0.579671	4.79103	1.51302	0	5.70895	0	0	0
SCAF8|XLOC_001057	8.1332	11.5923	10.3028	9.99547	12.4204	9.87072	11.6458	12.4831	14.7048	9.32315	10.0326	3.79968	9.40552	7.2456	11.7212	11.6893	8.01758
OPRM1|XLOC_001058	0	0	0	0	0	0	0	0	0	0	0	0	0	0	0	0	0
VIP|XLOC_001059	0	0	0	0	0	0	11.7354	0	0	0	0	0	0	2.13965	0	0	0
MYCT1|XLOC_001060	0	0	0	0	0	0	3.26235	0	0	0	0	0	0	3.63746	0	0	0
CCDC170,ESR1|XLOC_001061	0	1.31405	1.32891	0	0	0	0.897348	0	0	0	0	0.858437	1.66055	1.79353	4.03846	5.66074	0
ARMT1|XLOC_001062	6.54034	7.80553	7.28769	4.90608	6.73458	14.9253	4.66161	9.16079	9.25529	2.99696	8.34149	3.12531	9.01501	12.0706	8.74528	4.19108	9.61633
AKAP12|XLOC_001063	0.426043	0	0	0.380812	0	0	4.49956	0	0	0	0.545181	0	0.511436	5.19699	10.4346	5.87387	3.80131
MTHFD1L|XLOC_001064	20.9636	30.4713	20.197	0.80168	6.27249	5.58458	0	8.86622	15.5043	13.5399	14.5347	13.6195	17.5019	2.37527	10.4082	3.64048	0.64702
PLEKHG1|XLOC_001065	1.36688	1.98733	0	1.78329	0	1.42548	0.76792	2.08639	0	0	0	0	0	1.78661	2.56647	3.92497	6.47408
IYD|XLOC_001066	1.5231	0	1.45521	0	2.76169	0	8.75351	0	0	0	0	0	0	2.01104	0	0	0
PPP1R14C|XLOC_001067	0	0	0	1.56726	1.75661	1.87328	0	0	0	0	4.43321	2.42713	6.17392	0	0	0	0
ENSSSCG00000004096|XLOC_001068	0	0	0	0	0	0	0	0	0	0	0	0	0	0	0	0	0
ENSSSCG00000004098|XLOC_001069	0	0	0	0	0	0	0	0	0	0	0	0	0	0	0	0	0
ENSSSCG00000026042|XLOC_001070	0.982726	0	0	0	0	0	0	0	0	0	0	0	0	0	0	0	0
PCMT1|XLOC_001071	16.1431	22.5749	29.2672	12.0998	29.8459	38.3549	27.8406	19.5952	32.4323	29.5884	27.9336	20.856	18.7868	20.7325	26.178	20.6639	30.2066
ENSSSCG00000031644|XLOC_001072	0	0	0	0	0	0	0	0	0	0	0	0	0	0	0	0	0
GINM1|XLOC_001073	45.6298	36.9743	39.2531	39.9293	26.7614	35.4597	39.0619	38.5192	43.3869	35.3889	26.7727	22.9852	34.1987	44.8548	56.1317	99.2155	99.426
TAB2|XLOC_001074	26.3125	16.3425	26.3586	24.908	19.9955	25.9779	24.4677	22.2087	34.799	31.1911	26.0098	10.8176	21.1628	30.5838	31.0924	32.6572	33.8815
UST|XLOC_001075	3.64756	0	0	0	1.20023	0	1.36531	1.26255	0	0	1.52262	0	2.75385	3.18587	3.36648	7.83714	7.40058
SASH1|XLOC_001076	2.44373	4.49639	4.89411	1.49545	3.28662	1.79527	5.59068	6.46559	2.53608	6.15612	2.62807	2.2859	1.89807	2.74165	4.25514	16.1013	11.8888
U6|XLOC_001077	0	0	0	0	0	0	0	0	0	0	0	0	0	0	0	0	0
SAMD5|XLOC_001078	0	0	0	0	0	0	0	0	0	0	0	0	0	0	0	0	0
STXBP5|XLOC_001079	5.60701	5.38475	0.852237	3.3971	4.62318	4.01954	4.45512	3.07366	5.10216	3.2128	2.29475	1.77121	5.00867	3.18332	5.94792	6.2772	6.32535
RAB32|XLOC_001080	14.2174	6.89838	0	0	1.74796	0	5.86577	3.81565	7.74304	3.86469	8.80502	4.3588	9.92959	6.73014	4.43396	11.7974	5.15605
GRM1|XLOC_001081	0	0	0	0	0	0	0	0	0	0	0	0	0	0	0	0	0
SNORD18|XLOC_001082	0	0	0	0	0	0	0	0	0	0	0	0	0	0	0	0	0
UTRN|XLOC_001083	1.15892	3.11935	3.18533	3.17131	3.46583	3.93651	6.7737	4.68171	6.73905	3.86461	2.1886	2.12834	1.98771	5.2263	13.9536	23.7571	38.2706
STX11|XLOC_001084	0	0	0	0	0	0	1.64333	0	0	0	1.79813	0	4.84202	7.51697	7.44124	12.6441	9.46192
HYMAI|XLOC_001085	0	0	0	0	0	0	0	0	0	0	0	0	0	0	0	0	0
ZC2HC1B|XLOC_001086	0	0	0	0	0	0	0	0	0	0	0	0	0	0	0	0	0
ENSSSCG00000004130|XLOC_001087	25.7687	19.2721	17.0864	33.3031	21.9037	15.5001	11.4326	15.3168	34.3651	11.9061	15.6074	28.3077	25.1836	19.1709	40.7471	18.2625	22.4578
PHACTR2|XLOC_001088	0	1.42271	0	0	0	0	2.20895	0	0.777554	0	0.605126	0	1.30578	1.55786	29.0082	46.237	53.7423
U6|XLOC_001089	0	0	0	0	0	0	0	0	0	0	0	0	0	0	0	0	0
PEX3|XLOC_001090	14.8979	5.53705	3.36653	6.3789	9.86659	19.2221	1.94317	11.2382	5.52604	7.67592	6.62839	6.19433	15.9896	14.7133	7.04667	9.45341	2.73247
AIG1|XLOC_001091	43.5514	31.8956	18.235	20.4313	30.9434	24.3739	27.2944	53.2935	27.1695	38.4365	32.0883	26.8783	33.0481	22.3852	11.0018	14.2111	40.3502
ADGRG6|XLOC_001092	9.45026	6.60125	10.4074	5.26797	7.75012	7.44286	1.67312	8.60653	6.92061	3.1757	4.73082	2.26665	6.14511	1.83747	40.8393	29.021	29.8482
VTA1|XLOC_001093	29.4249	27.1741	29.7485	35.6557	32.9794	33.1701	36.9384	48.0745	55.9393	35.2202	33.5596	18.9566	17.041	45.0871	18.7233	12.7064	31.1009
GJE1|XLOC_001094	0	0	0	0	0	0	0	0	0	0	0	0	0	0	0	0	0
HECA|XLOC_001095	8.60174	5.56693	11.699	13.6519	16.1158	20.0845	14.9642	14.0213	17.589	18.1714	2.15639	2.43851	10.7126	24.3569	5.26689	8.00743	13.0084
ENSSSCG00000004145|XLOC_001096	94.7731	85.4697	79.9264	83.1515	81.0405	96.7248	85.7311	120.571	89.6575	67.2011	123.788	120.996	143.616	71.8377	138.624	135.288	154.528
ECT2L|XLOC_001097	0	0	0	0	0	0	0	0	0	0	0	0	0	0	0	0	0
CCDC28A|XLOC_001098	8.69196	8.48957	9.06979	11.958	6.55752	3.60454	2.49236	10.9192	10.9753	8.46366	2.72935	9.16739	8.39543	9.74748	0	3.59949	8.26818
ENSSSCG00000004150|XLOC_001099	17.8038	8.75379	1.42072	13.2199	14.7855	6.35573	3.36522	21.9495	23.6778	14.4883	12.9446	25.8243	6.73313	3.84869	15.2475	12.1963	11.3473
ARFGEF3|XLOC_001100	1.34845	1.30693	0.424555	0.393029	0	0.918744	0.503213	0.452208	1.7954	0	0.558894	0	1.54694	0.589738	0	0	0
TNFAIP3|XLOC_001101	5.30518	4.18778	1.36811	4.11897	5.26124	7.54535	8.80013	4.44782	11.8553	7.74947	9.81078	4.96302	10.6362	8.28011	7.88975	0	2.16793
SLC35D3|XLOC_001102	0	0	0	0	0	0	3.53172	0	0	0	0	0	0	0	0	0	0
PEX7|XLOC_001103	20.366	26.0876	30.2206	29.5357	19.3656	41.3936	30.9092	10.5731	30.1888	15.923	20.4379	16.4981	11.3363	17.364	9.68702	16.3249	22.7563
PDE7B|XLOC_001104	0	0	0	0	0	0	1.4964	0	0	0	0	0	0	0	0	0	0
MYB|XLOC_001105	43.1824	55.59	54.0561	26.2151	22.6925	20.0467	10.6498	44.6615	46.4551	41.2879	27.1073	21.5382	27.4037	14.178	3.16444	0.763123	0
ENSSSCG00000039857|XLOC_001106	0	0	0	0	0	0	0	0	0	0	0	0	0	0	0	0	0
ENSSSCG00000031314|XLOC_001107	0	0	0	0	0	0	0	0	0	0	0	0	0	0	0	0	0
ENSSSCG00000004170|XLOC_001108	0	0	5.4173	0	0	0	0	0	0	0	0	0	0	0	0	5.02421	0
SNORA31|XLOC_001109	0	0	0	0	0	0	0	0	0	0	0	0	0	0	0	0	0
U6|XLOC_001110	0	0	0	0	0	0	0	0	0	0	0	0	0	0	0	0	0
TBPL1|XLOC_001111	6.29464	9.9013	13.7771	4.6501	15.3053	7.09746	8.80473	11.7517	2.96743	17.3294	3.15248	8.39085	5.51661	19.3328	7.03025	3.87867	5.70391
TCF21|XLOC_001112	0	0	0	0	0	0	3.59283	0	0	0	0	0	0	4.111	6.43356	6.89429	6.21164
EYA4|XLOC_001113	0	0	0	0	0	0	0	0	0	0	0	0	0	0	0	0	0
RPS12|XLOC_001114	1734.97	1679.16	1958.77	1310.17	1169.21	1269.09	1068.22	1520.82	1579.89	1541.64	1390.37	2199.25	1200.97	999.03	1494.08	1403.48	1022.31
SNORA33|XLOC_001115	0	0	0	0	0	0	0	0	0	0	0	0	0	0	0	0	0
SNORD100|XLOC_001116	0	0	0	0	0	0	0	0	0	0	0	0	0	0	0	0	0
SNORD101|XLOC_001117	0	0	0	0	0	0	0	0	0	0	0	0	0	0	0	0	0
ENSSSCG00000004187|XLOC_001118	0	0	0	0	0	0	0	0	0	0	0	0	0	0	0	0	0
ENSSSCG00000040568|XLOC_001119	0	0	0	0	0	0	0	0	0	0	0	0	0	0	0	0	0
ENSSSCG00000004186|XLOC_001120	0	0	0	0	0	0	0	0	0	0	0	0	0	0	0	0	0
TAAR9|XLOC_001121	0	0	0	0	0	0	0	0	0	0	0	0	0	0	0	0	0
ENPP1|XLOC_001122	2.92782	1.07631	1.84689	0	0	1.21906	6.44289	5.36846	2.17323	1.21924	4.07094	3.9892	2.33753	2.81316	15.9349	15.9873	22.9321
ENSSSCG00000025992|XLOC_001123	0	0.878751	0	4.07727	0.901997	0.998788	66.6323	2.01587	0.989233	1.99353	1.11613	1.10191	2.9478	46.7147	0	0	1.24751
ARG1|XLOC_001124	0	0	0	1.20813	0	0	0	0	0	0	0	0	0	0	0	0	0
AKAP7|XLOC_001125	25.1298	27.1677	24.343	15.3252	18.9404	25.2808	22.2709	52.6035	49.1312	27.1455	25.273	21.5145	7.88067	26.3258	0	0	2.10834
SMLR1|XLOC_001126	0	2.10566	0.989069	6.71505	1.0672	3.55255	17.3224	6.01817	11.9113	4.74614	3.9838	3.8184	3.42389	12.2378	0	0	0
TMEM200A|XLOC_001127	0	0	0	2.09214	0	0	0	0	0	0	0	0	0	3.08114	0	0	0
L3MBTL3|XLOC_001128	4.53915	0.884045	4.20199	1.66178	1.176	3.03955	9.88664	2.03717	0	3.03579	2.31772	4.66904	4.1294	1.21958	2.34892	3.01199	0
ENSSSCG00000034514|XLOC_001129	0	0	0	0	0	0	0	0	0	0	0	0	0	0	0	0	0
ENSSSCG00000004207|XLOC_001130	0	0	0	0	0	0	2.54668	0	0	0	0	0	0	0	0	0	0
ENSSSCG00000033894|XLOC_001131	0	0	0	0	0	0	0	0	0	0	0	0	0	0	0	0	0
ENSSSCG00000033619|XLOC_001132	0	0	0	0	0	0	0	0	0	0	0	0	0	0	0	0	0
ENSSSCG00000039900|XLOC_001133	0	0	0	0	0	0	0	0	0	0	0	0	0	0	0	0	0
ENSSSCG00000004213|XLOC_001134	0	0	0	0	4.42709	0	0	0	0	0	0	0	0	0	0	0	0
ENSSSCG00000038294|XLOC_001135	0	0	0	0	0	0	0	0	0	0	0	0	0	0	0	0	0
RNF146|XLOC_001136	23.2193	22.5457	26.0362	18.1871	28.0282	39.5429	27.4172	15.594	16.7908	32.585	19.6282	30.5245	21.2851	21.9926	27.7208	44.4248	34.1763
RSPO3|XLOC_001137	0	0	0	0	0	0	3.51964	0	0	0	0	0	0	3.20587	0	0	0
CENPW|XLOC_001138	2.5181	7.44828	9.24629	11.585	10.1509	5.70166	26.1067	14.6169	11.705	14.3101	9.48861	22.2228	19.1066	12.848	10.4283	1.93946	9.70278
TRMT11|XLOC_001139	7.88785	6.44005	3.02612	7.38301	14.4818	18.425	0	7.56466	5.97259	15.0401	15.5527	4.15092	11.1228	2.29839	13.5975	4.23223	6.80396
ENSSSCG00000004221|XLOC_001140	3.52522	5.06152	3.53422	4.74962	16.1441	9.42207	9.06426	10.313	7.38556	7.27444	8.21822	1.50141	10.1608	6.6584	1.02157	16.0552	15.126
NCOA7|XLOC_001141	4.15273	6.08133	5.43575	11.974	18.4661	22.1854	21.5835	15.3135	17.9455	9.50607	9.62922	7.88384	13.4114	16.7631	2.26949	1.3637	3.66853
HEY2|XLOC_001142	0	0	0	0	0	0	0	0.890977	0.900431	0	3.94593	2.74217	3.46304	2.01757	1.30951	0.640072	0.534687
TPD52L1|XLOC_001143	0	0	3.26495	0	0	2.90772	0	0	0	0	0	0	0	0	0	0	0
RNF217|XLOC_001144	2.35323	1.54025	0.736142	0.704953	1.5581	0	0	0	1.73098	2.60088	1.9522	0	0	2.00159	1.35081	3.99866	4.44667
ENSSSCG00000036607|XLOC_001145	0	0	0	0	0	0	0	0	0	0	0	0	0	0	0	0	0
ENSSSCG00000039680|XLOC_001146	0	0	0	0	0	0	0	0	0	0	0	0	0	0	0	0	0
ENSSSCG00000035858|XLOC_001147	0	0	0	0	0	0	0	0	0	0	0	0	0	0	0	0	0
ENSSSCG00000039634|XLOC_001148	0	0	0	0	0	0	0	0	0	0	0	0	0	0	0	0	0
CLVS2|XLOC_001149	0	0	0	0	0	0	0	0	0	0	0	0	0	0	0	0	0
SMPDL3A|XLOC_001150	0	0.548691	0	0	0.564616	0.633657	6.63528	0	1.92644	0	2.09534	0	1.21177	2.16662	0	0	0
FABP7|XLOC_001151	0	0	0	0	0	0	0	0	0	0	0	0	0	0	0	0	0
PKIB|XLOC_001152	0	0	0	0	0	0	15.1389	0	0	0	2.96244	4.64326	0	3.05098	59.7552	82.1509	69.4547
HSF2|XLOC_001153	5.5478	7.56779	7.58561	5.10485	1.41376	7.35076	3.3151	9.59603	6.32959	4.75455	4.85915	3.27539	7.65515	3.64823	6.59643	12.258	5.58508
ENSSSCG00000028308|XLOC_001154	0	0	0	0	0	0	0	0	0	0	0	0	0	0	0	0	0
GJA1|XLOC_001155	0	0	0	0	0	0	22.6378	0	0	0	0	0	0	11.3035	0	0	0
ENSSSCG00000037972|XLOC_001156	0	0	0	0	0	0	0	0	0	0	0	0	0	0	0	0	0
ASF1A|XLOC_001157	8.91777	8.83358	19.8127	8.11073	12.2188	16.5896	24.0715	13.1504	9.92288	23.1486	15.0394	23.1844	10.2512	20.3174	23.5848	47.4737	23.6193
PLN|XLOC_001158	0	0	0	0	0	0	0	0	0	0	0	0	0	0	0	0	0
U6atac|XLOC_001159	0	0	0	0	0	0	0	0	0	0	0	0	0	0	0	0	0
SLC35F1|XLOC_001160	1.83346	0	0	0	0	0	0	0	0	0	0	0	0	0	0	0	0
NUS1|XLOC_001161	28.8936	43.966	34.7973	33.1353	25.201	21.0816	27.7893	37.7957	38.5159	37.119	22.0799	13.61	22.9565	27.5637	22.1074	16.2857	19.4639
ENSSSCG00000004252|XLOC_001162	0	0	0	0	0	0	0	0	0	0	0	0	0	0	0	0	0
DCBLD1|XLOC_001163	26.379	27.2657	31.2072	41.7318	25.0772	24.2177	23.1171	37.2845	22.1715	33.6052	42.3196	31.802	41.6288	23.7438	14.3095	4.13169	3.51579
SNORA20|XLOC_001164	0	0	0	0	0	0	0	0	0	0	0	0	0	0	0	0	0
VGLL2|XLOC_001165	0	0	0	0	0	0	0	0	0	0	0	0	0	0	0	0	0
RFX6|XLOC_001166	0	0	0.720165	0	0	0.862307	0.911906	0	1.74794	0	0	0	0	0	0	0	0
KPNA5|XLOC_001167	1.97702	2.4555	0	2.34478	2.09793	2.09191	1.48205	5.3267	6.46207	0	0.787672	0	1.91155	1.59269	0	1.83809	4.66156
ENSSSCG00000023834|XLOC_001168	0	0	0	0	0	0	0	0	0	0	0	0	0	0	0	0	0
ENSSSCG00000040851|XLOC_001169	0	0	0	0	0	0	0	0	0	0	0	0	0	0	0	0	0
ENSSSCG00000032533|XLOC_001170	0	0	0	0	0	0	0	0	0	0	0	0	0	0	0	0	0
ENSSSCG00000032037|XLOC_001171	0	0	0	0	0	0	0	0	0	0	0	0	0	0	0	0	0
ENSSSCG00000004269|XLOC_001172	0	0	0	0	0	0	0	0	0	0	0	0	0	0	0	0	0
U6|XLOC_001173	0	0	0	0	0	0	0	0	0	0	0	0	0	0	0	0	0
U6|XLOC_001174	0	0	0	0	0	0	0	0	0	0	0	0	0	0	0	0	0
LMBRD1|XLOC_001175	51.6799	53.0855	47.2093	38.4109	29.7714	33.5872	23.1446	18.769	27.6631	55.0357	30.7212	21.4012	22.4714	37.8915	18.8493	21.6	36.5678
ENSSSCG00000004274|XLOC_001176	0	0	0	0	0	0	0	0	0	0	0	0	0	0	0	0	0
B3GAT2|XLOC_001177	8.05673	5.07164	4.2846	12.8379	5.12993	4.36886	6.53563	12.5303	5.63782	4.397	5.01971	4.9662	3.76494	6.63539	4.98192	2.95027	4.13583
ENSSSCG00000004278|XLOC_001178	0	0	0	0	0	0	0	0	0	0	0	0	0	0	0	0	0
ENSSSCG00000035593|XLOC_001179	0	3.19559	1.43805	0	0	0	0	0	0	0	0	0	0	0	2.03055	9.0719	16.8575
ssc-mir-30c-2|XLOC_001180	0	0	0	0	0	0	0	0	0	0	0	0	0	0	0	0	0
ssc-mir-30a|XLOC_001181	0	0	0	0	0	0	0	0	0	0	0	0	0	0	0	0	0
SNORA70|XLOC_001182	0	0	0	0	0	0	0	0	0	0	0	0	0	0	0	0	0
U6|XLOC_001183	0	0	0	0	0	0	0	0	0	0	0	0	0	0	0	0	0
ENSSSCG00000038552|XLOC_001184	0	0	0	0	0	0	0	0	0	0	0	0	0	0	0	0	0
DPPA5|XLOC_001185	0	0	0	0	0	0	0	0	0	0	0	0	0	0	0	0	0
OOEP|XLOC_001186	0	0	0	0	0	0	0	0	0	0	0	0	0	0	0	0	0
CEP162|XLOC_001187	1.62017	1.04237	0.985914	1.47371	1.08744	0.303605	0.329826	0.306023	0.604665	0.304266	1.02161	0.338238	2.10067	0	0.476946	1.31545	1.10552
TBX18|XLOC_001188	0	0	0	0	0	0	0	0	0	0	0	0	0	0	9.44834	5.27323	5.38885
ENSSSCG00000035731|XLOC_001189	0	0	0	0	0	0	0	0	0	0	0	0	0	0	0	0	0
SNX14|XLOC_001190	19.8253	22.6688	24.9023	27.6693	29.2	25.3036	12.8147	33.5247	30.0452	30.7684	15.9001	17.4476	32.0951	23.2813	34.0241	39.2701	46.6378
ENSSSCG00000004294|XLOC_001191	81.5862	99.6696	85.442	74.1649	63.1886	72.2627	37.4705	93.1008	79.7795	91.5689	102.938	71.598	89.3485	63.2098	78.4506	54.4747	54.0578
SNORD50|XLOC_001192	74.1129	75.3491	118.787	50.9714	37.8059	40.8766	8.95617	65.4013	93.95	45.9159	24.6992	16.5036	38.581	23.2174	19.469	30.063	29.4618
SNORD50|XLOC_001193	0	0	0	0	0	0	0	0	0	0	0	0	0	0	0	0	0
SNORD50|XLOC_001194	0	0	0	0	0	0	0	0	0	0	0	0	0	0	0	0	0
U6|XLOC_001195	0	0	0	0	0	0	0	0	0	0	0	0	0	0	0	0	0
CGA|XLOC_001196	0	0	0	0	0	0	0	0	0	0	0	0	0	0	0	0	0
GJB7|XLOC_001197	0	0	0	0	0	0	0	0	0	0	0	0	0	0	0	0	0
RARS2|XLOC_001198	16.1456	9.2629	15.6793	9.01886	9.74026	3.28319	3.89677	10.5751	12.8542	7.34267	3.37069	4.30971	3.72814	6.58235	4.09119	4.96854	9.37279
AKIRIN2|XLOC_001199	42.351	14.4548	49.334	45.9175	41.8919	52.0837	48.8851	24.5764	34.0182	20.5932	26.2383	30.3744	14.1226	24.2656	56.7773	31.6293	37.8364
ENSSSCG00000032114|XLOC_001200	0	0	0	0	0	0	0	0	0	0	0	0	0	0	0	0	0
CNR1|XLOC_001201	0	0	0	0	0	0	0	0	0	0	0	0	0	0	0	0	0
U1|XLOC_001202	0	0	0	0	0	0	0	0	0	0	0	0	0	0	0	0	0
RNGTT|XLOC_001203	4.91891	18.0012	14.7907	5.6991	15.4694	6.24112	7.83391	10.2978	11.0077	8.87143	8.69804	1.92963	11.404	9.14915	6.3413	2.76533	11.084
SRSF12|XLOC_001204	0	1.42269	2.6645	1.32062	0	6.59008	0	3.33729	5.05663	0	7.31764	3.28391	0	1.86421	0	0	0.971638
GABRR2|XLOC_001205	0.792414	0	0	0	0	0	0	0	0	0.852453	0	0	0	0	0	0	0
UBE2J1|XLOC_001206	17.1145	29.706	24.1818	25.0775	23.0747	32.7696	34.145	18.3653	25.1216	28.2646	19.5374	21.1096	27.5136	38.4687	15.4731	8.16992	17.7605
RRAGD|XLOC_001207	0	7.7266	0.800138	2.42137	2.62541	0.974002	0	0	0	2.86642	6.2561	1.00544	2.83669	0	0	0	1.87188
ENSSSCG00000037884|XLOC_001208	0	0	0	0	0	0	0	0	0	0	0	0	0	0	0	0	0
LYRM2|XLOC_001209	10.6493	2.61695	19.7942	12.481	11.0312	3.05992	13.1968	3.04626	18.1309	24.2305	17.1342	17.452	15.4164	10.8837	36.247	16.2835	25.0163
MDN1|XLOC_001210	1.11053	1.54551	2.53762	0.569443	1.27839	0.855826	1.86761	0.67624	1.15176	1.70948	0.800276	0.222041	1.46303	0.21281	3.14234	3.04164	1.72123
ENSSSCG00000034904|XLOC_001211	0	0	0	0	0	0	0	0	0	0	0	0	0	0	0	0	0
ENSSSCG00000035516|XLOC_001212	0	0	0	0	0	0	0	0	0	0	0	0	0	0	0	0	0
BACH2|XLOC_001213	0	1.04695	0	0	0	0	0	0	0	0	0	0	0	0	0	0	0
MAP3K7|XLOC_001214	15.1798	18.5006	17.7364	20.8531	14.0859	19.7862	12.2674	13.492	22.5585	16.8194	10.5223	12.977	18.3101	11.0463	14.7219	14.7312	21.8404
7SK|XLOC_001215	0	0	0	0	0	0	0	0	0	0	0	0	0	0	0	0	0
EPHA7|XLOC_001216	0	0	0	0	0	0	1.45266	0	0	0	0	0	0	0.531608	0	1.16856	0.268207
U6|XLOC_001217	0	0	0	0	0	0	0	0	0	0	0	0	0	0	0	0	0
GPR63|XLOC_001218	0.699882	0	0.643335	0	1.40682	0.780411	0	0	0.801626	0	2.63601	0	0	0	0.573909	2.71919	2.27965
NDUFAF4|XLOC_001219	2.29347	0	10.6984	2.1046	2.35147	10.5659	11.0039	8.17108	11.8571	10.5495	2.8893	14.4199	20.1438	14.9948	12.2572	5.54426	6.6396
MMS22L|XLOC_001220	6.37674	4.43174	4.66202	4.25468	3.37771	4.40552	3.91462	2.57493	4.57801	1.90361	9.37875	1.59926	4.87682	1.23177	3.69758	3.04141	1.50966
ENSSSCG00000037301|XLOC_001221	0	0	0	0	0	0	0	0	0	0	0	0	0	0	0	0	0
U6|XLOC_001222	0	0	0	0	0	0	0	0	0	0	0	0	0	0	0	0	0
FBXL4|XLOC_001223	2.65363	7.79008	14.9404	7.12086	5.27323	10.1909	8.98069	23.4913	8.81334	5.83419	1.64364	1.62738	1.44395	0	1.13947	5.516	2.78471
FAXC,PNISR|XLOC_001224	23.6608	28.4163	38.8222	36.6752	37.9715	30.6194	32.7828	25.1173	46.915	48.5374	49.0651	28.9919	25.167	45.2448	14.3656	31.5448	14.6578
USP45|XLOC_001225	1.63226	1.63318	0.750797	1.54671	5.76232	1.90079	1.99586	3.84211	3.86622	3.8095	1.02549	2.80165	2.70041	1.07565	3.93948	1.28443	2.11184
CCNC|XLOC_001226	47.5523	59.0917	46.3293	70.0192	81.462	71.9769	44.729	71.7743	72.4841	69.5817	84.9038	38.5961	77.5645	34.1886	23.438	45.4366	45.231
ENSSSCG00000004355|XLOC_001227	0	0	0	2.84292	0	0	0	0	0	0	0	0	0	0	0	0	0
ENSSSCG00000021699|XLOC_001228	0	0	0	0	0	0	0	0	0	0	0	0	0	0	0	0	0
ENSSSCG00000031854|XLOC_001229	0	0	0	0	0	0	0	0	0	0	0	0	0	0	0	0	0
MCHR2|XLOC_001230	0	0	0	0	0	0	0	0	0	0	0	0	0	0	0	0	0
ENSSSCG00000031404|XLOC_001231	0	0	0	0	0	0	0	0	0	0	0	0	0	0	0	0	0
SIM1|XLOC_001232	0	0	0	0	0	0	0	0	0	0	0	0	0	0	0	1.04052	4.21661
ASCC3|XLOC_001233	6.41064	5.01735	7.20219	12.4695	12.1753	12.3097	6.58547	8.12501	8.20292	9.32775	14.0282	5.98463	13.7434	9.39798	17.5578	12.8634	14.1928
ENSSSCG00000038448|XLOC_001234	0	0	0	0	0	0	0	0	0	0	0	0	0	0	0	0	0
HACE1|XLOC_001235	4.83312	11.4293	13.69	11.2745	11.982	7.09319	3.1823	16.8311	9.78624	12.525	4.9188	2.87973	9.1553	7.56075	18.6885	14.9713	12.3635
BVES|XLOC_001236	0	0	0	0	0	0	3.02961	0	0	0	4.79504	0	0	2.56069	0	0	0
POPDC3|XLOC_001237	0	0	0	3.19353	0	0	0	0	0	0	0	0.820681	1.45565	0.84654	0	0	0
PREP|XLOC_001238	10.2013	11.4666	4.77543	6.44071	11.6492	6.10702	9.93646	7.29383	8.84169	11.7489	11.4807	11.1279	9.4192	10.5249	6.45283	8.34005	2.58158
ENSSSCG00000034393|XLOC_001239	0	0	0	0	0	0	0	0	0	0	0	0	0	0	0	0	0
ATG5|XLOC_001240	20.2369	13.8477	43.3114	20.0791	12.0505	34.0695	40.9656	36.629	30.7072	47.2233	25.5361	30.0884	22.5149	23.0919	30.7483	32.523	15.2607
U6|XLOC_001241	0	0	0	0	0	0	0	0	0	0	0	0	0	0	0	0	0
RTN4IP1|XLOC_001242	9.61149	6.0086	10.1984	15.5277	13.1641	12.2323	21.0929	7.36179	7.4996	15.4271	10.6073	15.7564	4.61909	7.22608	8.40306	8.97836	13.4072
U6|XLOC_001243	0	0	0	0	0	0	0	0	0	0	0	0	0	0	0	0	0
ENSSSCG00000031023|XLOC_001244	597.582	559.73	578.818	838.308	948.764	989.557	389.39	719.525	760.931	663.825	714.166	844.232	859.436	303.886	561.332	1062.74	1044.66
BEND3|XLOC_001245	2.8215	7.41882	1.55514	3.76903	1.85854	1.11404	3.51886	2.7336	1.10303	0.564968	2.01386	3.00635	4.2746	2.06103	3.86414	0.990641	1.69385
PDSS2|XLOC_001246	3.58967	5.30759	5.82143	6.57484	3.62516	4.98298	4.17286	3.03247	5.02863	5.99137	4.51005	2.20273	3.00736	4.66898	3.09723	3.65472	1.22363
SCML4|XLOC_001247	6.94699	5.70465	8.13321	9.57969	15.4853	13.8486	9.3983	14.2879	17.6733	15.5056	3.79012	3.37736	4.75824	16.6146	0	0.514406	0
SEC63|XLOC_001248	26.7249	35.9474	30.2149	37.0624	29.208	32.2237	26.1737	30.794	26.4675	31.2655	29.4711	22.9812	26.0484	31.5781	31.348	33.6076	34.2721
OSTM1|XLOC_001249	12.9805	6.39754	5.98686	11.1938	16.6505	11.1428	13.9829	5.08463	7.70155	9.96428	9.64092	0	3.63291	6.30311	20.7183	20.9936	32.5618
SNX3|XLOC_001250	54.8493	86.6059	76.1948	56.647	64.4051	49.5064	155.165	87.3401	44.6507	61.9319	43.5699	114.823	66.17	97.2711	96.1381	120.473	126.155
SESN1|XLOC_001251	9.54973	1.80731	5.18542	11.8707	17.9213	7.5955	11.1327	7.6782	8.86729	6.25236	10.4583	4.03185	6.24828	17.9051	0	0	6.69072
ENSSSCG00000004414|XLOC_001252	159.201	120.374	143.779	158.064	133.972	169.973	87.1572	145.224	124.78	134.702	98.8809	79.1671	100.653	116.875	118.919	201.628	208.51
PPIL6|XLOC_001253	0	0	0	0	0	0	0	0	0	0	0	0	0	0	0	3.33054	0
MICAL1|XLOC_001254	5.22875	5.89134	4.2309	6.64498	5.63839	3.61285	53.006	4.73901	4.80159	3.61392	3.05414	6.48888	4.92443	40.3021	5.02168	1.31829	3.05587
ZBTB24|XLOC_001255	5.82699	7.33857	4.30124	3.01926	0.926192	3.63395	7.44305	0.986354	1.80657	1.81469	2.08889	1.25092	3.13014	6.53046	3.72005	1.60684	1.20139
ENSSSCG00000004410|XLOC_001256	0	0	0	0	0	0	0	0	0	0	0	0	0	0	0	0	0
ENSSSCG00000033739|XLOC_001257	0	0	0	0	0	0	0	0	0	0	0	0	0	0	0	0	0
ENSSSCG00000004404|XLOC_001258	1.20306	0	2.2183	1.09713	0	0	0	0	0	0	0	0	0	0	1.09182	0	0
METTL24|XLOC_001259	0	0	0	0	0	0	8.93389	0	0	0	0	0	0	0	0	0	0
DDO|XLOC_001260	0	0	0	0	0	0	0	0	0	0	0	0	0	2.23921	0	0	0
SLC22A16|XLOC_001261	0	0	0	0	0	0	0	0	0	0	0	0	0	0	0	0	0
CDK19|XLOC_001262	4.68608	6.90298	9.18859	9.55792	5.87377	4.16312	6.6644	7.32453	2.62381	5.2621	5.12321	2.08095	5.88186	7.32994	2.02464	1.43448	4.34805
REV3L|XLOC_001263	2.34555	3.6877	0.638548	3.77128	3.0698	0.614085	1.69232	1.56806	4.55428	2.76872	3.61877	0.833167	2.36588	2.50315	4.99334	5.90852	3.1636
TRAF3IP2|XLOC_001264	15.1088	9.53128	10.1057	9.36186	36.8038	29.6425	10.0135	6.23943	18.0679	17.4594	25.9572	14.7249	19.661	7.81013	6.0793	6.36371	3.38412
FYN|XLOC_001265	0	0	0	0	0	0	15.5402	0	0	0	0	1.76912	0	13.9034	0	0	0
TUBE1|XLOC_001266	1.43337	1.39949	1.29968	0	1.42594	0	8.29512	3.31023	1.64024	1.61783	0	3.21753	0	0	1.18062	0	3.77635
LAMA4|XLOC_001267	0	0	0	0	0	0	5.8636	0	0	0	0	0	0	9.23187	0	0	0
ENSSSCG00000004427|XLOC_001268	0	0	0	0	0	0	0	0	0	0	0	0	0	0	0	0	0
HDAC2|XLOC_001269	48.6822	54.9323	53.2489	49.1299	26.5694	33.2792	11.1393	43.1127	43.5816	31.9594	48.0275	49.015	39.4136	17.5641	43.0559	42.0219	39.8886
HS3ST5|XLOC_001270	0	0	0	1.03492	0	0	3.19878	1.22487	2.45478	0	2.12996	0	3.93188	0	0	0	0
FRK|XLOC_001271	6.30331	4.86626	3.69606	21.0443	16.2699	23.692	29.2019	17.1604	18.6303	11.2141	10.1565	6.1287	9.7859	26.127	0	1.77597	0.297604
COL10A1|XLOC_001272	0	0	0	0	0	0	0	0	0	0	0	0	0	0	0	0	0.728482
TSPYL4|XLOC_001273	0	0	0	0	0	0	3.08881	2.70818	0	0	0	0	0	0	0	0	0
TSPYL1|XLOC_001274	10.2477	11.0875	12.8755	18.1545	21.3343	25.2961	8.8662	13.188	16.6719	25.5673	19.8976	12.1573	21.808	8.75423	17.3505	16.8811	32.7229
TRAPPC3L|XLOC_001275	0	0	0	0	0	0	0	0	0	0	0	0	0	0	0	0	0
RIPPLY2|XLOC_001276	0	0	0	0	0	0	0	0	0	0	0	0	0	0	0	0	0
PRSS35|XLOC_001277	0	0	0	0	0	0	0	0	0	0	0	0	1.23165	0	0	6.5257	4.64621
RWDD2A|XLOC_001278	0.694791	2.04597	1.28801	1.2454	0	0.753329	1.57284	2.29978	0.761805	0	1.71605	1.68251	1.49382	0	0.605961	1.74935	0.489855
DOPEY1|XLOC_001279	6.80343	5.18324	4.96893	5.91004	4.31939	4.33813	6.79818	6.52336	7.25541	4.38759	5.77536	3.15479	7.48566	5.1527	11.368	10.0284	9.60342
TPBG|XLOC_001280	1.79277	0	1.74517	0	0	1.80818	1.86166	1.76347	0	3.67169	4.36735	4.95205	3.97608	4.43127	59.2356	22.7328	44.5468
BCKDHB|XLOC_001281	23.7024	35.1505	29.4681	17.2412	21.3901	10.4099	5.468	15.4947	15.6188	20.996	8.94482	27.2067	10.903	3.14673	10.1407	2.12184	3.51989
TTK|XLOC_001282	15.0974	9.62368	11.8721	8.45808	9.70363	14.2081	3.16517	5.37645	6.83668	12.7305	19.0175	6.03333	8.556	4.28698	10.0512	3.70359	4.12953
ENSSSCG00000039743|XLOC_001283	0	0	0	0	0	0	0	0	0	0	0	0	0	0	0	0	0
SH3BGRL2|XLOC_001284	62.0352	46.1095	43.2624	75.2911	48.8113	49.3685	46.3315	40.7236	45.8608	64.9551	63.4859	36.9184	48.6381	44.7009	29.8205	57.5297	65.0876
ENSSSCG00000033508|XLOC_001285	0	0	0	0	0	0	0	0	0	0	0	0	0	0	0	0	0
IRAK1BP1|XLOC_001286	2.2477	0	1.02968	0	0	1.26868	0	3.92793	2.65037	1.28079	0	1.22446	1.18077	0	0	0	0
MEI4|XLOC_001287	0	0	0	0	0	0	0	0	0	0	0	0	0	0	0	0	0
ENSSSCG00000037640|XLOC_001288	0	0	0	0	0	0	0	0	0	0	0	0	0	0	0	0	0
MYO6|XLOC_001289	15.0919	24.8213	16.4017	23.5959	16.9971	24.6981	33.1434	21.2935	26.3305	24.2523	16.4484	9.54245	20.3564	36.493	29.1251	48.537	41.5221
SENP6|XLOC_001290	17.2458	24.5568	14.8891	16.5897	14.1915	16.9921	15.7605	19.3241	24.4055	22.6148	14.6914	5.13932	18.6602	20.137	20.127	20.6404	17.4915
U1|XLOC_001291	0	0	0	0	0	0	0	0	0	0	0	0	0	0	0	0	0
U6|XLOC_001292	0	0	0	0	0	0	0	0	0	0	0	0	0	0	0	0	0
CD109|XLOC_001293	1.54442	1.13769	2.48504	2.46448	1.93173	0.7769	0.888352	0.440686	0	0	3.46678	0.897639	8.58166	1.98554	36.9014	60.693	42.2007
7SK|XLOC_001294	0	0	0	0	0	0	0	0	0	0	0	0	0	0	0	0	0
ENSSSCG00000037674|XLOC_001295	1841.43	1586	1557.65	964.481	852.577	902.214	763.6	1148.55	879.347	1180.52	1062.8	994.18	793.048	588.242	755.25	824.548	1110.32
MTO1|XLOC_001296	9.38121	9.12657	9.9014	7.32534	7.0109	5.09533	9.55799	2.52496	16.2241	6.35221	11.714	7.82493	6.53415	3.08557	11.646	10.3571	5.18363
ENSSSCG00000033160|XLOC_001297	0	0	0	0	0	0	0	0	0	0	0	0	0	0	0	0	0
ENSSSCG00000031165|XLOC_001298	0	0	0	0	0	0	0	0	0	0	0	0	0	0	0	0	0
ENSSSCG00000039396|XLOC_001299	0	0	0	0	0	0	0	0	0	0	0	0	0	0	0	0	0
U6|XLOC_001300	0	0	0	0	0	0	0	0	0	0	0	0	0	0	0	0	0
ENSSSCG00000040289|XLOC_001301	0	0	0	0	0	0	0	0	0	0	0	0	0	0	0	0	0
EPG5|XLOC_001302	0.422417	2.04537	0	0.754696	1.67159	0.90345	1.43805	0.454116	0.448264	0	0.525118	0.552594	0.939149	0.545654	1.45328	1.07451	0.298393
PSTPIP2|XLOC_001303	1.18098	4.90123	11.7352	4.49465	7.52182	2.66092	0	1.33424	8.40076	3.96605	7.18522	0	14.2287	4.94417	48.0141	41.0535	40.4926
ATP5A1|XLOC_001304	396.537	374.604	386.664	554.513	673.54	641.282	695.157	500.812	546.726	550.185	527.515	553.934	409.854	672.571	398.855	215.05	235.961
LOXHD1|XLOC_001305	0	0	0	0	0	0	0	0	0	0	0	0	0	0	0	0	0
ST8SIA5|XLOC_001306	0	0	0	0	0	0	0	0	0.588536	0	0	0	0	4.94318	0	0	0
PIAS2|XLOC_001307	7.48723	8.29779	8.43082	8.96293	6.8122	6.54586	6.78198	10.046	9.74877	13.2363	8.186	5.22637	9.88893	7.48664	10.849	9.87457	6.54702
ENSSSCG00000005768,HDHD2|XLOC_001308	69.7085	69.7893	79.6628	89.0293	94.402	75.6471	57.5954	105.574	98.875	82.9192	89.8177	59.5414	100.279	88.1344	69.211	84.5544	86.7074
ENSSSCG00000039669|XLOC_001309	0	0	0	0	0	0	0	0	0	0	0	0	0	0	0	0	0
ENSSSCG00000033045|XLOC_001310	0	0	0	0	0	0	0	0	0	0	0	0	0	0	0	0	0
SKOR2|XLOC_001311	0	0	0	0	0	0	0	0	0	0	0	0	0	0	0	0	0
SMAD2|XLOC_001312	1.36807	9.23549	12.2084	6.75431	14.8738	4.61476	9.38627	19.0918	10.121	19.0259	26.1437	9.88543	27.7885	4.62602	18.1329	19.411	11.5386
ZBTB7C|XLOC_001313	0.738998	0	0	0	0	0.755979	0	0	0.718023	0.764162	0	0	0.839789	0	0	0.741707	0
SMAD7|XLOC_001314	1.38597	0.677083	1.306	0	2.04883	2.93754	2.2993	3.60858	1.45983	1.47909	0.866089	0.889683	0	6.18354	1.80112	2.93738	4.95865
DYM|XLOC_001315	20.9316	13.2471	12.5387	18.5061	8.90704	25.7845	4.71551	14.2133	9.82828	20.8361	15.4496	9.76433	17.1157	7.09526	15.3199	8.68581	14.0992
C18orf32,RPL17-C18orf32,SNORD58|XLOC_001316	1539.57	1516.74	1596.9	1163.15	1012.57	1012.74	542.201	1255.56	1135.68	1123.36	1193.47	1250.17	930.245	501.525	762.257	908.541	776.754
SNORD58|XLOC_001317	0	0	0	0	0	0	0	0	0	0	0	0	0	0	0	0	0
SNORD58|XLOC_001318	0	0	0	0	0	0	0	0	0	0	0	0	0	0	0	0	0
SNORD58|XLOC_001319	0	0	0	0	0	0	0	0	0	0	0	0	0	0	0	0	0
ACAA2|XLOC_001320	12.3625	12.1289	11.4263	12.3897	15.4499	7.12498	13.8556	14.2719	12.778	11.6439	13.3572	12.7818	8.54669	10.8118	1.06276	1.55494	0.847226
ENSSSCG00000004511|XLOC_001321	17.5349	24.5783	22.4994	30.9693	36.7771	50.8643	25.7454	27.8295	33.4029	30.2536	20.1709	16.3042	28.5244	30.4855	40.9241	35.0533	35.0325
MBD1|XLOC_001322	15.251	20.9028	15.8197	12.7445	10.6886	15.3729	10.0847	14.973	19.5917	9.03752	15.9555	6.27852	12.4569	18.5803	12.4324	17.2847	16.5438
CXXC1|XLOC_001323	12.5023	8.09956	7.36839	11.5699	7.02282	8.16282	10.554	5.53805	9.82655	8.23174	14.0546	13.5485	5.96114	12.2649	8.16479	5.92767	7.09674
MRO|XLOC_001324	0	0	0	0	0	0	0	0	1.08864	1.09523	0	0	0	1.27904	0	0	0
MEX3C|XLOC_001325	21.802	24.0014	24.1657	16.322	12.9266	17.7668	33.2812	14.8157	16.8217	17.0687	16.3815	5.55785	23.3957	14.5382	34.4488	26.8398	24.2857
MBD2|XLOC_001326	28.0048	45.2582	24.8491	36.8863	60.4456	45.8746	22.5027	46.9193	64.5339	42.7789	25.9243	33.9982	75.3225	33.0403	24.0306	28.0362	37.7061
STARD6|XLOC_001327	0	0	0	0	0	0	0	0	0	0	0	0	0	0	0	0	10.5095
CCDC68|XLOC_001328	1.50076	3.43721	2.72667	1.84718	2.02334	2.81959	6.00612	6.39666	7.44855	7.37704	1.88155	2.33923	0	3.94015	0.424156	4.34691	2.66055
ENSSSCG00000032236,TCF4|XLOC_001329	0	0	0	0	0	0	3.90612	0	0	0	0	0	0	0	0	0	0
TXNL1|XLOC_001330	54.4452	53.4158	30.3733	42.4252	46.6009	60.5543	65.6262	53.1264	47.6345	42.3424	26.687	25.3893	53.4917	41.938	61.7263	57.326	49.1646
FECH|XLOC_001331	9.61708	6.33757	13.7454	13.5729	11.8231	13.9812	16.2395	4.66499	22.0663	7.08158	9.05686	1.53602	12.1571	12.4791	16.5023	5.59736	5.41948
NARS|XLOC_001332	91.8895	88.9615	90.0527	79.8722	74.1785	99.9738	48.3208	90.068	92.0303	89.4988	78.7142	52.6698	84.8125	48.7253	58.9416	46.2039	50.8103
ANKDD1A|XLOC_001333	0	0	0	0	0	0	0	0	0	0	0	0	0	0	0	0	0
ENSSSCG00000004547|XLOC_001334	0	1.24402	0	0	1.25501	0	9.48036	0	0	0	0	0	0	9.51954	0	0	0
TRIP4,ZNF609|XLOC_001335	15.1285	14.9509	16.7919	11.1128	7.5279	7.20556	11.3964	10.4066	12.3929	5.39289	15.9739	8.97694	9.11379	12.5073	16.5311	17.6808	21.6016
SNX22|XLOC_001336	62.8562	100.847	95.0931	44.3026	18.1949	24.0404	90.9157	66.8881	50.749	63.1391	49.84	148.155	48.2801	73.1195	25.8878	30.241	39.0038
ENSSSCG00000004556|XLOC_001337	36.5445	29.6072	52.4411	33.5904	40.5247	38.1079	45.9798	30.7928	37.9131	40.8265	55.6798	31.3658	32.8909	39.7427	42.4678	37.8737	39.7245
ENSSSCG00000038786|XLOC_001338	0	0	0	0	0	0	1.51319	0	0	0	0	0	0	0	0	0	0
ENSSSCG00000040895,USP3|XLOC_001339	16.8865	18.6373	18.384	10.6257	12.9703	21.3253	7.078	20.3585	20.271	22.8902	16.8395	11.4774	18.4452	8.07639	4.03907	6.51257	4.50345
ENSSSCG00000032879|XLOC_001340	0	0	0	0	0	0	0	0	0	0	0	0	0	0	0	0	0
ENSSSCG00000032949|XLOC_001341	0	0	0.86773	0	0	0	4.25335	1.05978	1.06049	0	0	0	0	1.19489	3.07947	3.71403	4.35717
ENSSSCG00000038926,RAB8B|XLOC_001342	16.3642	18.6495	15.4855	17.3207	55.5475	27.3677	93.2479	24.0574	28.9157	40.5655	49.7158	1.80719	17.3793	83.8302	5.83495	11.5137	16.0378
LACTB|XLOC_001343	15.7597	10.8848	10.2964	8.91219	7.3173	9.06695	15.438	10.8548	10.8035	9.02148	10.175	8.08541	13.0097	8.64424	0	5.83306	4.43467
ENSSSCG00000004570,ENSSSCG00000034787|XLOC_001344	22.8878	23.5112	31.6688	36.0268	29.9948	16.2004	165.22	45.3314	30.6623	21.1451	29.3093	41.385	37.7545	157.35	102.894	164.213	221.28
TLN2|XLOC_001345	7.35432	9.52029	8.53091	6.1462	2.75484	5.74343	5.29902	5.52481	11.464	5.79524	3.58191	2.37701	2.20933	2.05448	7.91008	2.88423	3.72052
ssc-mir-190a|XLOC_001346	0	0	0	0	0	0	0	0	0	0	0	0	0	0	0	0	0
U6|XLOC_001347	0	0	0	0	0	0	0	0	0	0	0	0	0	0	0	0	0
ENSSSCG00000035016|XLOC_001348	0	0	0	0	0	0	0	0	0	0	0	0	0	0	0	0	0
ENSSSCG00000004573|XLOC_001349	0	0	5.49337	0	0	5.07176	8.51466	9.57	17.2273	0	0	0	0	0	0	18.1542	0
ENSSSCG00000004575|XLOC_001350	0	0	0	0	0	0	0	0	0	0	0	0	0	0	0	0	0
ENSSSCG00000037042|XLOC_001351	0	0	0	0	0	0	0	0	0	0	0	0	0	0	0	0	0
ENSSSCG00000040757|XLOC_001352	0	0	0	0	0	0	0	0	0	0	0	0	0	0	0	0	0
FOXB1|XLOC_001353	0	0	0	0	0	0	0	0	0	0	0	0	0	0	0	0	0
U6|XLOC_001354	0	0	0	0	0	0	0	0	0	0	0	0	0	0	0	0	0
GCNT3|XLOC_001355	2.36899	3.65213	2.26096	30.1824	45.7665	58.5773	52.4232	15.5829	16.642	31.2448	22.1401	45.7038	41.3671	62.9174	3.38549	1.07154	0
FAM81A|XLOC_001356	2.49289	0	0.766668	5.5086	2.0706	0.921642	0	4.36305	0.920402	0	5.25223	2.06726	0.933672	0	15.3127	16.4348	9.84204
CCNB2|XLOC_001357	26.0238	22.6277	23.0635	55.274	36.4819	32.1073	18.9517	20.7171	36.2427	24.0183	31.2363	26.5049	31.6032	11.6386	25.7696	18.6104	9.25692
RNF111|XLOC_001358	2.14636	7.46113	5.795	5.93927	6.04495	7.75531	10.544	4.504	6.80602	5.35889	4.4175	3.38955	3.48751	6.93034	6.48665	10.591	10.7383
ENSSSCG00000034769|XLOC_001359	0	0	0	0	0	0	0	0	0	0	0	0	0	0	0	0	0
ENSSSCG00000024131|XLOC_001360	8.69964	4.01164	3.32925	6.08424	3.38101	3.6048	3.96376	4.36578	3.11806	1.75709	1.34727	2.10226	3.48644	2.74145	6.70417	6.83707	7.64696
ENSSSCG00000024660|XLOC_001361	0	0	0	0	0	0	0	0	14.2967	0	0	0	15.8366	0	0	0	0
LIPC|XLOC_001362	0	0	0	0	0	0	0	2.21804	0	0	0	0	0	0	0	0	0
U6|XLOC_001363	0	0	0	0	0	0	0	0	0	0	0	0	0	0	0	0	0
AQP9|XLOC_001364	0	0	0	0	0	0	0	0	0.673939	0	0	0	0	0	56.9528	6.26868	1.21315
ENSSSCG00000030605|XLOC_001365	18.2192	23.1377	35.2455	20.5028	25.7361	14.2475	28.8564	34.3235	18.9931	24.371	17.6424	17.0185	17.3882	30.8404	9.82066	21.488	10.4782
GCOM1|XLOC_001366	0	0	1.05233	0	4.49866	1.22098	0	0	0	2.42739	0	0	0	1.52022	6.35335	2.96603	12.5847
CGNL1|XLOC_001367	4.47046	6.56634	5.33345	7.94106	7.88917	5.95121	2.67129	10.2868	4.87715	6.34311	7.76322	2.22364	2.13174	4.9179	0.704814	2.90577	4.7866
TCF12|XLOC_001368	13.258	19.9509	15.3105	10.877	10.0645	14.8666	12.9518	13.0513	11.6311	18.6982	20.4594	9.47854	12.2062	13.29	12.5535	17.7451	18.477
U6|XLOC_001369	0	0	0	0	0	0	0	0	0	0	0	0	0	0	0	0	0
TEX9|XLOC_001370	0	3.52561	0	1.72501	0	0	0	0	2.12725	0	2.35275	2.2498	0	2.52369	1.581	0	1.21095
SNORA70|XLOC_001371	0	0	0	0	0	0	0	0	0	0	0	0	0	0	0	0	0
ENSSSCG00000032399|XLOC_001372	0	0	0	0	0	0	0	0	0	0	0	0	0	0	0	0	0
C15orf65|XLOC_001373	0	0	0	0	0	0	0	0	0	0	0	0	0	0	0	0	0
PIGB|XLOC_001374	6.03621	2.77813	7.22641	4.55307	4.99325	7.33078	8.11279	6.81197	10.1731	8.20892	4.11835	2.32776	4.33055	8.98352	10.9396	18.7708	24.6187
SNORA25|XLOC_001375	0	0	0	0	0	0	0	0	0	0	0	0	0	0	0	0	0
UNC13C|XLOC_001376	0	0	0	0	0	0	0	0	0	0	0	0	0	0	0	0	0
ENSSSCG00000033947|XLOC_001377	0	0	0	0	0	0	0	0	0	0	0	0	0	0	0	0	0
ENSSSCG00000004624|XLOC_001378	15.444	27.2743	22.5188	35.814	49.97	50.4708	53.1274	50.6279	50.9779	35.3145	41.0007	17.0183	34.1564	59.823	33.0467	26.4663	31.4859
TMOD2,TMOD3|XLOC_001379	38.2392	30.9148	39.4	48.4713	40.3923	30.8555	47.128	58.8814	43.4839	32.8656	44.1083	12.7537	41.2086	39.2049	31.5111	61.9046	66.1948
SCG3|XLOC_001380	0	0.394753	0.367367	1.11861	0	0.458594	0.939142	0.928667	0.91799	0	0	0	0.44533	1.07389	0.703679	0	0
ENSSSCG00000039810|XLOC_001381	0	0	0	0	0	0	0	0	0	0	0	0	0	0	0	0	0
GLDN|XLOC_001382	0	0	0	0	0	0	0	0	0	0	0	0	0.815244	0	0	0	0
5S_rRNA|XLOC_001383	0	0	0	0	0	0	0	0	0	0	0	0	0	0	0	0	0
AP4E1|XLOC_001384	2.48074	3.26231	0.410983	0.751882	0.83353	2.76037	1.9627	4.61726	2.77726	4.62175	2.50132	1.0395	0	3.44536	2.10875	5.11715	4.07156
ENSSSCG00000034352|XLOC_001385	0	0	0	0	0	0	0	0	0	0	0	0	0	0	0	0	0
USP8|XLOC_001386	6.21425	5.77192	8.30325	12.0509	13.5643	10.6346	13.0421	16.588	11.6468	8.73647	11.7237	6.09697	10.3664	11.9574	8.10709	11.2511	11.6362
SLC27A2|XLOC_001387	0.795103	0	0	1.43967	0	0.875376	12.0674	0.880832	0	0.878351	0	0	0	17.7591	0	0	0
DTWD1|XLOC_001388	3.89513	11.7671	16.2289	5.28525	2.96738	6.60469	15.4585	13.4187	23.6549	3.27787	7.32079	11.3187	7.29713	15.7764	1.11705	12.2979	2.12506
GALK2|XLOC_001389	29.4425	23.5175	27.7773	20.1956	16.404	20.9746	24.1842	23.8157	33.8007	29.1597	20.9059	40.5366	24.3848	23.4086	21.5997	21.8531	27.4318
ENSSSCG00000037857|XLOC_001390	0	0	0	0	0	0	0	0	0	0	0	0	0	0	0	0	0
ENSSSCG00000035207|XLOC_001391	0	0	0	0	0	0	0	0	0	0	0	0	0	0	0	0	0
ENSSSCG00000004656|XLOC_001392	0	0	0	0	0	0	9.4445	0	0	0	0	0	0	0	0	9.27206	7.29266
ENSSSCG00000032141|XLOC_001393	8.85977	17.4458	12.3621	15.198	13.3074	11.685	6.96734	10.8464	7.9509	10.8029	13.3137	27.4634	9.78756	8.97358	36.2824	5.7223	14.9325
SLC12A1|XLOC_001394	0	0	0	0	0	0	0	0	0	0	0	0	0	0	0	0	0
CTXN2|XLOC_001395	0	0	0	0	0	0	0	0	0	0	0	0	0	0	0	0	0
SLC24A5|XLOC_001396	0	0	0	0	2.6338	5.89223	0	0	0	0	0	3.14658	0	0	2.2622	2.26054	1.86779
SEMA6D|XLOC_001397	1.69112	1.88259	0.496131	0	0.534425	0.586284	9.95912	1.18553	1.04426	2.34859	0	0	0	7.62862	0	0	0
5S_rRNA|XLOC_001398	0	0	0	0	0	0	0	0	0	0	0	0	0	0	0	0	0
ENSSSCG00000037020|XLOC_001399	0	0	0	0	0	0	0	0	0	0	0	0	0	0	0	0	0
ENSSSCG00000029642|XLOC_001400	0	0	0	0	0	0	0	0	0	0	0	0	0	0	0	0	0
ENSSSCG00000004666|XLOC_001401	65.2615	83.2553	39.431	75.9698	80.2057	68.9101	104.496	75.7041	61.2805	71.0537	52.3686	45.4801	30.3261	82.4762	0	0	0
BLOC1S6|XLOC_001402	47.625	26.6628	17.4586	25.8008	28.1963	29.4062	19.1061	26.8276	29.0547	25.0824	22.924	7.99421	15.007	22.2559	22.7744	23.2167	25.9598
C15orf48,ENSSSCG00000018328|XLOC_001403	784.647	854.346	811.826	1076	1066.56	1034.32	436.939	1173.63	1196.81	1122.51	465.309	537.724	472.943	532.055	0	3.24571	0
SPATA5L1|XLOC_001404	3.9918	6.54794	9.04964	2.3887	4.00171	3.38037	3.02756	5.55093	3.33227	1.69709	6.7192	0	6.18815	0	4.79099	2.47219	2.52812
ENSSSCG00000037540|XLOC_001405	0	0	0	0	0	0	0	0	0	0	0	0	0	0	0	0	0
SLC28A2|XLOC_001406	1.31849	7.76069	0	11.4316	18.9227	38.2041	49.4381	4.38828	4.35371	1.44746	9.94227	11.308	19.2158	27.9081	0	0	0
DUOX1,DUOXA2|XLOC_001407	0	0	0	7.97676	26.5624	4.65524	0	0	4.76707	4.7969	12.3436	32.9988	6.02705	0	1.23795	0.658397	0.543579
SORD|XLOC_001408	11.0794	16.4037	14.4606	20.1765	29.3166	45.722	57.73	18.1716	31.6462	24.4264	17.6549	41.5602	22.1315	45.7764	0	0	0
TERB2|XLOC_001409	0	0	0	0	0	0	0	0	0	0	0	0	0	0	0	0	0
TRIM69|XLOC_001410	0	0	0	0	0	0	0	0	0	0	0	0	0	0	0	0	0
B2M|XLOC_001411	20.0432	33.8823	14.8918	30.7021	25.8212	34.5372	437.415	27.34	43.8824	24.6759	44.5145	53.2284	62.9713	333.77	39.287	101.983	91.3375
EIF3J|XLOC_001412	42.024	65.2176	53.9438	33.3214	23.4863	47.0314	59.2993	50.9291	39.987	50.6848	51.016	39.5221	79.0866	72.0925	67.8618	46.335	56.6084
CTDSPL2|XLOC_001413	9.25192	11.2809	10.856	11.8303	7.69621	16.5551	5.78877	11.8687	15.776	13.7473	16.3577	10.8761	14.5856	10.6907	7.6843	10.1247	6.4025
CASC4|XLOC_001414	15.4967	15.5594	17.3992	17.4957	9.62245	17.8136	9.5657	13.007	7.42485	4.93926	16.1366	3.37971	12.2619	11.3996	14.3061	38.8494	26.9232
ENSSSCG00000040515|XLOC_001415	0	0	0	0	0	0	0	0	0	0	0	0	0	0	0	0	0
WDR76|XLOC_001416	11.7258	6.62097	8.11096	4.18191	7.70025	7.66066	2.03723	17.0608	6.50128	2.30205	11.0743	8.32662	14.0769	2.25419	13.3926	9.00155	5.92176
ENSSSCG00000024263,HYPK|XLOC_001417	558.576	457.738	570.844	767.03	857.934	838.101	1270.93	739.257	678.764	611.26	764.193	1401.12	649.341	1385.71	657.552	642.564	532.192
PDIA3|XLOC_001418	609.561	725.198	683.787	438.197	376.293	543.503	757.596	451.959	535.148	483.251	572.817	501.774	558.312	723.93	547.64	1073.92	1056.98
U6|XLOC_001419	0	0	0	0	0	0	0	0	0	0	0	0	0	0	0	0	0
ENSSSCG00000004703|XLOC_001420	106.035	89.306	131.952	267.523	317.686	349.19	436.696	208.365	234.514	200.029	189.391	298.403	135.459	482.722	5.0873	22.0124	12.5156
MAP1A|XLOC_001421	0	0	0	0	0	0	0.757749	0	0	0	0	0	0.298566	1.40407	0.270752	0.743945	0
ssc-mir-2366-1|XLOC_001422	0	0	0	0	0	0	0	0	0	0	0	0	0	0	0	0	0
TUBGCP4|XLOC_001423	6.29382	3.07997	3.3675	2.77963	5.18845	2.23425	2.35841	6.67146	1.11168	7.86118	3.90708	2.79857	4.65151	2.70626	3.87417	1.86513	3.234
ENSSSCG00000040362|XLOC_001424	0	0	0	0	0	37.721	0	0	0	0	0	0	0	0	0	0	0
ADAL|XLOC_001425	3.78654	4.98198	4.14151	1.35754	3.75572	2.48125	2.66015	5.90707	4.98345	4.16747	8.32417	5.97371	4.07547	4.62959	2.53412	5.81896	4.15948
ENSSSCG00000040018|XLOC_001426	0	0	0	0	0	0	0	0	0	0	0	0	0	0	0	0	0
CCNDBP1|XLOC_001427	5.01649	8.38938	3.49331	9.9708	9.75812	5.37278	14.5628	1.37605	6.69928	2.6968	4.61892	2.96955	5.43594	27.0947	9.286	17.1685	12.9645
TMEM62|XLOC_001428	4.57103	1.50683	14.2858	16.9581	18.8314	8.77993	6.09612	11.7355	13.3281	19.674	15.2751	22.517	19.3878	18.2763	19.9189	10.7422	15.6616
STARD9|XLOC_001429	0.341761	0.832092	0	0	0	0	0	0	0	0.220791	0	0	0	0.896119	0.337217	0	0.419792
HAUS2|XLOC_001430	5.72241	3.40533	5.86198	4.41796	29.4054	11.8292	13.5432	4.34967	13.0487	4.31981	9.6213	13.3974	7.64864	14.0531	7.81586	16.3648	5.60616
SNAP23|XLOC_001431	35.0653	30.6889	24.1656	36.8653	39.4395	30.932	42.9404	38.6127	27.9258	39.774	44.4054	29.6074	30.3742	45.1368	27.8816	30.7952	31.6578
CAPN3|XLOC_001432	0	0	0	0	0	0	0	0	0	0	0	0	0	0	0	0	0
GANC|XLOC_001433	0	0	1.56925	1.98425	2.20648	2.17437	3.1879	1.45082	1.77619	2.19122	1.67193	0.620445	0.728422	0	0	0.966574	0.348216
ENSSSCG00000033472|XLOC_001434	0	0	0	0	0	0	0	0	0	0	0	0	0	0	0	0	0
PLA2G4B|XLOC_001435	0	1.13859	0.88731	3.78876	1.13582	2.74595	1.83356	0	3.30767	1.19708	3.13023	4.00452	0.965713	4.3773	0	2.53085	3.36645
MAPKBP1|XLOC_001436	3.11044	2.59038	3.93724	1.98009	4.7646	0.466358	1.97609	1.71599	2.70109	3.22516	1.69284	0	3.09572	2.85224	1.63473	0.42481	1.06053
MGA|XLOC_001437	4.24143	3.69558	0.538224	2.46633	2.49245	2.17487	2.93221	2.59931	3.19905	3.68705	2.42117	0.395073	2.02074	2.47478	3.03968	5.51973	4.5788
TYRO3|XLOC_001438	15.2011	9.67617	13.1362	6.35214	8.59615	9.36399	0.976937	11.706	7.14261	9.37037	14.6823	13.2607	10.8256	7.58434	24.2678	18.9639	28.3337
ITPKA|XLOC_001439	10.5701	6.8287	3.57102	18.3838	3.44874	7.10406	3.74994	3.32867	3.44066	7.12721	13.3283	0	4.33465	0	2.97965	0	3.01907
RTF1|XLOC_001440	17.1223	14.1071	19.7293	12.8413	14.7044	21.2934	7.88846	11.9862	12.1887	14.96	17.8844	10.5816	11.6076	7.70874	10.7929	12.1072	12.2835
NUSAP1|XLOC_001441	42.3656	39.7623	55.239	42.3424	45.4937	60.8657	34.3101	45.6291	75.7319	41.9851	26.9014	26.3401	47.6037	9.94919	55.1018	43.5892	72.0148
CHP1|XLOC_001442	53.4112	63.7468	60.0137	71.5817	68.1136	70.3819	59.421	79.2417	77.0355	73.3649	64.7399	49.0449	72.6406	67.7763	49.5488	50.8182	53.8836
CHAC1|XLOC_001443	11.3505	13.5262	12.0042	1.60326	8.37698	3.81544	0	8.79779	6.15025	8.97378	3.03027	1.69733	5.62959	0	1.6434	2.66358	3.08944
DLL4|XLOC_001444	1.31981	0.643482	1.26234	1.15702	0.582645	0.684985	3.85887	0	0	0	0	0	0.753654	6.08326	1.22451	0	0.503305
VPS18|XLOC_001445	5.8895	4.47065	5.76242	6.25459	3.8239	10.0123	7.71818	4.54891	8.42527	6.08706	4.87909	5.66941	5.31041	14.2944	12.8567	8.08208	8.17209
SPINT1|XLOC_001446	118.762	84.1119	71.7597	200.423	277.777	259.083	234.398	156.141	135.814	120.284	155.302	223.986	104.134	207.956	266.895	325.908	347.579
ZFYVE19|XLOC_001447	2.77971	3.24426	3.63957	2.99047	6.63279	5.3671	8.27359	3.54169	2.91548	2.39796	3.47289	4.41633	3.1146	7.27727	1.53555	3.9377	2.46217
C15orf62|XLOC_001448	12.7243	9.04673	11.0492	13.1676	6.26869	7.19115	17.9176	8.2319	6.85104	11.5631	13.0274	15.1154	12.5752	14.2568	1.72383	1.62724	4.45738
RAD51|XLOC_001449	16.4166	8.00003	18.1263	4.91769	2.74302	16.4277	6.45063	4.41764	14.5966	10.4169	5.21161	27.727	12.8588	3.67548	16.3152	3.43926	6.62131
ENSSSCG00000036264,ENSSSCG00000039107|XLOC_001450	4.76835	9.54012	7.15619	11.5194	6.55585	6.59564	1.61879	9.41108	10.3154	11.6687	10.1629	6.63556	16.807	13.7974	8.37291	3.93276	3.08396
RPUSD2|XLOC_001451	2.26183	10.9929	4.45785	5.84296	6.6139	4.6429	4.89303	2.22305	8.98576	4.68642	8.41959	6.7998	0	8.75122	4.28549	2.29651	1.87284
ENSSSCG00000004770|XLOC_001452	0	0	0	0	0	0	0	0	0	0	0	0	0	0	0	0	0
CHST14|XLOC_001453	3.80594	7.52139	7.82152	0	3.74071	11.6391	0	0	0	7.79725	4.76199	24.0422	0	19.9437	23.675	20.4634	10.0323
BAHD1|XLOC_001454	14.2614	8.2579	16.3779	12.382	13.9159	13.2255	11.8757	10.0613	8.93594	11.9679	9.70847	10.7887	9.13242	4.99567	3.15811	12.4552	18.6
DISP2,IVD,KNSTRN|XLOC_001455	13.7111	19.5241	16.6468	22.9463	21.561	23.7022	17.4341	14.7404	19.2541	17.8298	21.2482	31.1284	23.3873	21.6482	16.0514	11.4051	10.74
NA|XLOC_001456	357.126	519.296	491.419	537.067	823.48	909.994	798.188	342.541	496.062	434.629	474.99	323.306	469.605	651.771	74.8465	1100.41	862.755
INAFM2|XLOC_001457	0	0	0	0	0	0	0	0	0	0	0	0	0	0	28.0939	15.0921	12.0618
BUB1B,ENSSSCG00000004781|XLOC_001458	22.863	25.8195	15.2853	26.3849	15.253	22.3979	16.7901	12.0943	21.748	23.7685	22.0934	13.0954	23.8643	11.5384	13.116	10.851	12.454
EIF2AK4|XLOC_001459	15.6174	17.7855	25.4142	15.2583	7.71071	10.0188	4.44204	13.5992	14.3116	13.8254	15.9371	9.86134	19.9406	9.07767	16.3779	24.8538	32.4721
ENSSSCG00000004786|XLOC_001460	0	0	0	0	0	0	0	0	0	0	0	0	0	0	0	0	0
THBS1|XLOC_001461	5.33637	8.57286	6.47047	2.187	3.40809	3.67479	10.7563	5.18199	3.0353	4.18198	0	0	0.548484	14.2761	577.786	628.516	870.914
FAM98B|XLOC_001462	23.3682	36.5108	29.7347	30.1597	36.9849	21.3603	21.6619	35.2697	25.4508	33.1317	38.3531	37.3079	36.0928	27.1684	26.6917	25.7397	27.8461
SPRED1|XLOC_001463	24.0529	20.9023	13.5983	11.7573	7.17375	2.39205	4.99519	14.7623	19.6516	17.7357	9.83053	6.43488	8.58553	15.594	12.5854	11.0178	10.1817
TMCO5A|XLOC_001464	0	0	0	0	0	0	0	0	0	0	0	0	0	0	0	0	0
C15orf41|XLOC_001465	16.0571	17.2003	5.86728	23.419	11.0402	5.17241	0	5.84822	7.60843	8.05815	10.9945	12.5549	5.79022	23.2335	15.5124	17.5643	3.36954
ENSSSCG00000037229|XLOC_001466	0	0	0	0	0	0	0	0	0	0	0	0	0	0	0	0	0
ENSSSCG00000035502|XLOC_001467	0	0	0	0	0	0	0	0	0	0	0	0	0	0	0	0	0
FMN1|XLOC_001468	2.96035	1.62291	2.52059	1.40478	2.251	1.46225	0.793941	0.711466	2.77967	1.45517	1.1409	0.935705	0.759533	0.90179	0	1.20128	0.502139
ENSSSCG00000027232|XLOC_001469	0	0	0	0	0	0	0	0	0	0	0	0	0	0	0	0	0
ENSSSCG00000030560|XLOC_001470	8.11011	6.19732	8.27971	2.22535	3.71745	0.913451	3.75858	6.06201	3.50899	5.97275	5.30298	3.69344	3.59464	2.82109	12.6167	14.1852	18.8329
ENSSSCG00000039118|XLOC_001471	0	0	0	0	0	0	0	0	0	0	0	0	0	0	0	0	0
TTC23|XLOC_001472	2.47073	2.41143	0	0	2.52236	2.54642	1.43877	0	0	5.56338	0	0	2.84104	6.21346	0	2.20915	3.01445
LYSMD4|XLOC_001473	5.81691	3.4383	5.47279	6.28901	8.21071	6.3204	6.65539	2.51529	6.17061	7.62012	2.94608	3.07187	5.32061	0	3.10867	1.99685	5.79844
U6|XLOC_001474	0	0	0	0	0	0	0	0	0	0	0	0	0	0	0	0	0
ADAMTS17|XLOC_001475	0	0	0.755465	0	0.770823	0	0	0.786515	0	0	0	0.653005	0.518404	0	1.41788	1.48457	1.22391
CERS3|XLOC_001476	0	0	0	0	0	0	0	0	0	0	0	0	0	0	20.5611	18.866	22.3431
LINS1|XLOC_001477	11.8091	7.71825	4.83607	7.25701	10.6116	1.47924	3.08537	3.02784	6.08483	4.44024	1.64714	10.827	8.5895	6.79417	5.5828	6.44311	5.39552
snoU13|XLOC_001478	0	0	0	0	0	0	0	0	0	0	0	0	0	0	0	0	0
CHSY1|XLOC_001479	5.26614	9.47054	4.19193	5.38521	3.49341	5.60028	10.0624	8.1417	2.87263	1.88833	4.38499	6.89758	3.91935	4.62497	12.8501	5.08529	5.25523
SELENOS|XLOC_001480	48.2221	68.8769	75.4303	41.1443	49.5107	29.847	88.2833	45.7084	44.8763	29.9637	46.0129	67.8424	32.6264	93.9804	27.0401	34.6868	13.2483
GABRG3|XLOC_001481	0	0	0	0	0	0	0	0	0	0	0	0	0	0	0	0	0
SNORA20|XLOC_001482	0	0	0	0	0	0	0	0	0	0	0	0	0	0	0	0	0
U6|XLOC_001483	0	0	0	0	0	0	0	0	0	0	0	0	0	0	0	0	0
ENSSSCG00000031675|XLOC_001484	0	0	0	0	0	0	0	0	0	0	0	0	0	0	0	0	0
GABRA5|XLOC_001485	0	0	0	0	0	0	0	0	0	0	0	0	0	0	0	0	0
ENSSSCG00000004831|XLOC_001486	0	0	0	0	0	0	0	0	0	0	0	0	0	0	0	0	0
SNORD109A|XLOC_001487	0	0	0	0	0	0	0	0	0	0	0	0	0	0	0	0	0
SNORD115|XLOC_001488	0	0	0	0	0	0	0	0	0	0	0	0	0	0	0	0	0
SNORD115|XLOC_001489	0	0	0	0	0	0	0	0	0	0	0	0	0	0	0	0	0
SNORD115|XLOC_001490	0	0	0	0	0	0	0	0	0	0	0	0	0	0	0	0	0
SNORD115|XLOC_001491	0	0	0	0	0	0	0	0	0	0	0	0	0	0	0	0	0
SNORD115|XLOC_001492	0	0	0	0	0	0	0	0	0	0	0	0	0	0	0	0	0
SNORD115|XLOC_001493	0	0	0	0	0	0	0	0	0	0	0	0	0	0	0	0	0
SNORD115|XLOC_001494	0	0	0	0	0	0	0	0	0	0	0	0	0	0	0	0	0
ENSSSCG00000031294|XLOC_001495	0	0	0	0	0	0	0	0	0	0	0	0	0	0	0	0	0
ENSSSCG00000034759|XLOC_001496	0	0	0	0	0	0	0	0	0	0	0	0	0	0	0	0	0
ENSSSCG00000033031|XLOC_001497	0	0	0	0	0	0	0	0	0	0	0	0	0	0	0	0	0
MKRN3|XLOC_001498	0	0	0	0	0	0	0	0	0	0	0	0	0	0	0	0	2.27224
ENSSSCG00000004839|XLOC_001499	0	0	0	0	0	0	0.792594	0	0	0	0	0	0	0	0	0	0
KLF13|XLOC_001500	17.3091	12.3051	10.9903	4.11351	12.2549	24.2851	17.9466	15.1111	28.6981	21.3874	14.0608	9.73189	10.8276	10.6615	11.2354	26.5551	12.2529
FAN1|XLOC_001501	4.56649	8.31305	9.45533	6.97465	2.90431	6.35512	4.45884	8.93965	3.13345	9.95894	5.73811	0	9.33463	3.78633	5.73024	2.83783	5.96995
MPHOSPH10|XLOC_001502	15.7711	12.8717	19.892	10.4908	6.30866	4.71139	8.13682	11.2024	9.50223	16.6829	23.3591	7.89063	17.51	9.24859	12.7923	11.7017	5.77934
ENSSSCG00000035046|XLOC_001503	0	0	0	0	0	0	0	0	0	0	0	0	0	0	0	0	0
5S_rRNA|XLOC_001504	0	0	0	0	0	0	0	0	0	0	0	0	0	0	0	0	0
ENSSSCG00000004850|XLOC_001505	0	0	0	0	0	0	0	0	0	0	0	0	0	0	11.7178	12.2049	7.53668
ENSSSCG00000004854|XLOC_001506	20.7041	32.2291	23.5233	19.7853	18.7483	19.2117	14.3763	26.9899	24.5686	21.1452	17.9968	5.94454	15.7738	11.5382	71.9565	61.8313	61.3449
ENSSSCG00000040787|XLOC_001507	0	0	0	0	0	0	0	0	0	0	0	0	0	0	0	0	0
ENSSSCG00000033540|XLOC_001508	0	0	0	0	0	0	0	0	0	0	0	0	0	0	0	0	0
CTDP1|XLOC_001509	11.0446	19.1395	14.3153	11.3496	10.0935	11.6188	9.53453	14.5569	6.29696	11.6663	15.8572	27.178	16.256	11.1681	9.55546	12.7015	11.2726
ENSSSCG00000037335|XLOC_001510	0	0	0	0	0	0	0	0	0	0	0	0	0	4.95964	0	0	0
NFATC1|XLOC_001511	0	0	0	0	0	0	2.77163	0	0	0	0	0	0	3.67758	0	0	0
ATP9B|XLOC_001512	9.08532	8.84999	13.9479	8.00286	7.1635	10.5806	6.169	8.42207	8.43937	3.85288	14.7429	12.9337	12.323	4.75194	1.65097	6.65402	4.13814
SALL3|XLOC_001513	0	0	0	0	0	0	0	0	0	0	0	0	0	0	0	0	0
GALR1|XLOC_001514	0	0	0	0	0	0	0	0	0	0	0	0	0	0.842538	0	0	0
ENSSSCG00000034650,ENSSSCG00000037897,ZNF236|XLOC_001515	1.25863	1.15876	1.19825	3.85916	0.865854	2.51523	0.419981	0.900299	0.44933	1.7698	0	0.584989	0.49077	0.533045	1.66402	0.812351	3.02408
ENSSSCG00000034069|XLOC_001516	0	0	0	0	0	0	0	0	0	0	0	0	0	0	0	0	0
TSHZ1|XLOC_001517	0.602186	2.93822	0.590052	1.57937	0	0.625872	3.36666	0	2.38748	0.627375	1.51012	0	0.694679	1.58611	0.582635	4.8473	2.49707
ZNF407|XLOC_001518	0.624589	1.31748	2.53857	0.604704	1.69312	0.726993	4.28387	0.716217	0.70465	0	0.848462	0.934025	4.22856	1.33534	2.1772	0.295978	2.21415
CNDP1|XLOC_001519	0	0	0	0	0	0	5.68309	0	0	0	0	0	0	0	0	0	0
CNDP2|XLOC_001520	37.0423	54.3772	49.1419	45.6329	40.5224	54.037	540.211	54.3488	37.1761	55.1107	39.6635	79.9661	77.6161	565.294	45.5542	43.1321	44.758
C18orf63|XLOC_001521	0	0	0	0	4.22792	0	0	0	0	0	0	0	0	0	0	0	0
TIMM21|XLOC_001522	5.74872	3.06061	4.34653	4.66334	6.6746	3.39731	6.52167	4.01371	2.28009	3.99447	3.24172	1.91699	3.90528	3.98312	1.82694	2.18526	1.83487
U6|XLOC_001523	0	0	0	0	0	0	0	0	0	0	0	0	0	0	0	0	0
ENSSSCG00000032214|XLOC_001524	10.6211	14.5283	14.8726	15.1036	9.20601	12.0965	10.5962	17.7958	19.2524	17.3434	11.5031	3.9444	6.89615	13.2434	2.36496	6.65816	7.60076
DOK6|XLOC_001525	0	0	0	0	0	0	0	0	0	0	0	0	0	0	0	0	0
CCDC102B|XLOC_001526	0	0	0	0	0	0	0	0	0	0	0	0	0	0	0	0	0
ENSSSCG00000005274|XLOC_001527	0	0	0	0	0	0	0	0	0	0	0	0	0	0	0	0	0
5S_rRNA|XLOC_001528	0	0	0	0	0	0	0	0	0	0	0	0	0	0	0	0	0
ENSSSCG00000039547|XLOC_001529	0	0	0	0	0	0	0	0	0	0	0	0	0	0	0	0	0
U6|XLOC_001530	0	0	0	0	0	0	0	0	0	0	0	0	0	0	0	0	0
CDH7|XLOC_001531	0	0	0	0	0	0	0	0	0	0	0	0	0	0	0	0	0
SERPINB8|XLOC_001532	0.999872	0	1.81473	0.933368	1.03285	1.14605	0	2.34709	2.31037	0	1.27246	4.7627	0	1.32577	25.2483	23.6787	21.7457
SERPINB10|XLOC_001533	0	0	0	0	0	0	0	0	0	0	0	0	0	0	0.64337	0	0.870127
SERPINB2|XLOC_001534	0	0	0	0.610645	0.676742	0.744764	0	0.747156	0	0	0	5.05553	0	0	77.0533	13.7783	7.35977
ENSSSCG00000034000|XLOC_001535	0	0	0	0	0	0	0	0	0	0	0	0	0	0	0	0	0
SERPINB7|XLOC_001536	0.890352	0.877466	0	0	0	1.00193	4.1437	0	0	0	0	0	0	2.28648	4.18877	0	0.577305
SERPINB11|XLOC_001537	0	0	0	0	0	0	0	0	0	0	0	0	0	0	0	0	0
SERPINB13|XLOC_001538	0	0	0	0	0	0	0	0	0	0	0	0	0	0	0	0	0
SERPINB12|XLOC_001539	0	0	0	0	0	0	0	0	0	0	0	0	0	0	0	0	0
SERPINB5|XLOC_001540	5.56949	1.81165	5.99565	8.4399	12.0719	2.05355	1.09357	5.19965	3.10103	5.13362	15.126	5.66477	14.257	0	31.2269	20.1762	18.1993
PHLPP1|XLOC_001541	3.70585	4.84119	5.92397	2.85626	2.57021	5.98728	1.72825	4.30004	6.27033	5.38242	3.88536	0	2.10734	0.80363	0	0	1.96086
ZCCHC2|XLOC_001542	1.79573	1.72963	1.74225	3.96523	3.56428	2.79291	4.95085	5.96759	3.413	4.71244	3.4611	0.495959	2.98765	3.5181	3.72767	3.2395	7.51533
TNFRSF11A|XLOC_001543	6.37906	2.98039	7.71423	2.66573	3.06354	0.533125	18.7413	0.540696	1.61424	1.59279	5.89914	2.9913	6.82726	12.7456	0	0.817682	1.17801
KIAA1468|XLOC_001544	33.1134	29.9734	36.0691	34.4398	36.8788	22.5037	15.3667	33.591	23.4651	28.6935	22.333	13.3104	26.4859	15.1719	10.0996	8.66171	11.0489
ENSSSCG00000039147|XLOC_001545	0	0	0	0	0	0	0	0	0	0	0	0	0	0	0	0	0
CDH20|XLOC_001546	0	0	0	0	0	0	0	0	0	0	0	0	0	0	0	0	0
ENSSSCG00000036234|XLOC_001547	0	0	0	0	0	0	0	0	0	0	0	0	0	0	0	0	0
ENSSSCG00000026454|XLOC_001548	5.93646	1.48037	1.36761	5.59759	7.68679	8.64945	12.4913	16.098	5.37263	3.48143	5.69844	4.97062	6.70686	17.5968	4.6996	11.4407	16.2542
GRP|XLOC_001549	0	0	0	0	0	0	0	0	0	0	0	0	0	0	0	0	0
SEC11C|XLOC_001550	52.8447	80.5788	80.2972	76.2497	54.3167	46.5098	109.743	86.0847	101.512	50.0106	113.003	196.165	140.669	133.981	83.5713	84.2623	44.2625
ENSSSCG00000004911|XLOC_001551	0	0	0	0	0	0	0	0	0	0	0	0	0	0	0	0	0
ZNF532|XLOC_001552	0	0	0	0	0	0	1.09308	0	0	0	0	0	0	1.87283	0	0	0
MALT1|XLOC_001553	10.7542	2.22479	0.966302	1.57725	5.40762	6.73437	4.35225	2.89711	7.36192	5.75568	1.22423	0	3.32709	4.13339	4.57306	3.03034	2.40321
ssc-mir-122|XLOC_001554	0	0	0	0	0	0	0	0	0	0	0	0	0	0	0	0	0
NEDD4L|XLOC_001555	12.1644	8.59714	16.5609	23.4451	32.6388	20.7799	10.6748	19.6233	10.2266	20.6092	19.3949	13.3478	14.6212	5.80185	22.1513	36.3485	35.8279
ENSSSCG00000035311,RASL12|XLOC_001556	0.415825	0.405744	0.393042	1.82802	1.22009	3.04675	14.0469	3.9127	5.13692	2.20786	0	0.548973	1.82891	12.1133	0	0	0
ENSSSCG00000031515|XLOC_001557	0	0	0	0	0	0	0	0	0	0	0	0	0	0	0	0	0
UBAP1L|XLOC_001558	0	0	0	0	0	0	0	0	0	0	0	0	0	0	0	0	0
PDCD7|XLOC_001559	19.4733	13.9056	13.1091	17.1773	8.56611	15.6824	14.5862	13.2864	28.6148	18.827	12.0743	9.11789	29.1832	16.0489	5.67112	7.32496	6.03459
CLPX|XLOC_001560	30.7249	27.1393	22.8426	22.2265	28.022	24.3791	15.4829	23.2939	29.5838	36.2003	21.1176	21.6616	24.9477	17.5726	22.389	25.3291	24.8824
CILP|XLOC_001561	0	0	0	0	0	0	0.758181	0	0	0	0	0	0	0	0	0	0
PARP16|XLOC_001562	24.7684	16.8172	7.91944	3.67006	9.49691	9.01997	6.75856	4.28654	13.051	11.8774	13.4549	32.757	16.5113	12.6695	18.0673	5.15671	4.28
IGDCC3|XLOC_001563	0	0	0	0	0	0	0	0	0	0	0	0	0	0	0	0	0
IGDCC4|XLOC_001564	0	0	0	0	0	0	0	0.80684	0	0	0	0	0	0	0	0	0
DPP8|XLOC_001565	19.2345	9.73036	15.3601	17.3582	22.4423	18.6324	11.8637	13.3424	19.7245	8.93189	14.6077	5.03165	10.145	15.8816	9.76607	7.79033	6.44772
INTS14|XLOC_001566	14.3145	11.5879	15.8577	14.0563	19.3187	19.4421	8.55796	9.47552	11.5198	11.9357	7.28497	12.7292	15.5822	4.70297	9.0511	12.844	12.8579
DENND4A|XLOC_001567	8.12563	7.06147	8.59848	9.4632	12.7496	10.0786	4.78294	11.4917	12.0669	8.92982	9.13833	3.45751	8.02181	8.72965	0.942964	1.7796	1.49979
MEGF11|XLOC_001568	0	0	0	0	0	0	0	0	0	0	0	0	0	0	0	0	0
ssc-mir-339-2|XLOC_001569	0	0	0	0	0	0	0	0	0	0	0	0	0	0	0	0	0
U2|XLOC_001570	0	0	0	0	0	0	0	0	0	0	0	0	0	0	0	0	0
TIPIN|XLOC_001571	10.3086	10.8352	4.71952	1.33614	4.41735	2.47975	2.62858	7.5046	4.93303	7.00853	1.85402	5.54655	11.6086	5.10721	1.89221	5.26101	5.31662
SCARNA14|XLOC_001572	0	0	0	0	0	0	0	0	0	0	0	0	0	0	0	0	0
SNORA31|XLOC_001573	0	0	0	0	0	0	0	0	0	0	0	0	0	0	0	0	0
ENSSSCG00000004945,SNAPC5|XLOC_001574	1611.18	1646.56	1695.81	1053.46	984.362	1016.41	736.996	1135.98	1195.78	1165.66	1024.27	1636.18	958.023	524.302	855.417	751.015	558.416
SNORD18|XLOC_001575	0	0	0	0	0	0	0	0	0	0	0	0	0	0	0	0	0
SNORD18|XLOC_001576	0	0	0	0	0	0	0	0	0	0	0	0	0	0	0	0	0
SNORD16|XLOC_001577	0	0	0	0	0	0	0	0	0	0	0	0	0	0	0	0	0
SNORD18|XLOC_001578	0	0	0	0	0	0	0	0	0	0	0	0	0	0	0	0	0
SNORD16|XLOC_001579	0	0	0	0	0	0	0	0	0	0	0	0	0	0	0	0	0
LCTL|XLOC_001580	0	0	0	0	0	0	0	0	0	0	0	0	0	0	0	0	0
ENSSSCG00000004949|XLOC_001581	0	0	0	0	0	0	0	0	0	0	0	0	0	0	0	0	0
ENSSSCG00000033218|XLOC_001582	0	0	0	0	0	0	0	0	0	0	0	0	0	0	0	0	0
AAGAB|XLOC_001583	21.7033	24.9852	28.719	11.6288	22.0827	20.634	15.0374	14.2583	24.426	21.2166	25.9105	19.7277	24.9467	10.2347	17.7948	26.1686	28.4075
U6|XLOC_001584	0	0	0	0	0	0	0	0	0	0	0	0	0	0	0	0	0
CALML4|XLOC_001585	16.1716	18.2883	16.8432	21.3408	32.6702	35.7983	49.9371	36.6819	52.0965	46.6421	22.2745	20.0522	19.0211	39.0052	1.51891	4.82565	6.37858
CLN6|XLOC_001586	56.0347	37.0325	29.414	33.9488	47.41	39.3897	16.4554	31.7001	47.1287	35.0472	21.8352	47.6008	45.9152	0	30.3922	7.939	11.4464
ITGA11|XLOC_001587	0	0	0	0	0	0	1.70581	0	0	0	0	0	0	0.5213	0	0	0
ENSSSCG00000004963|XLOC_001588	37.4627	41.0982	47.6998	42.8862	42.7264	50.0629	36.3226	36.4311	34.7807	36.2659	49.7104	86.3123	54.2706	34.6087	17.7902	18.4456	15.8633
7SK|XLOC_001589	0	0	0	0	0	0	0	0	0	0	0	0	0	0	0	0	0
ENSSSCG00000037389|XLOC_001590	0	0	0	0	0	0	0	0	0	0	0	0	0	0	0	0	0
TLE3|XLOC_001591	17.6895	15.3598	17.9906	12.4879	7.07047	7.95901	9.72999	12.1732	13.4859	13.4741	4.04992	11.5267	4.43247	14.9435	2.49631	7.18198	8.00389
UACA|XLOC_001592	14.6862	10.354	10.2777	8.82465	20.2878	6.51946	7.11744	14.2463	13.2806	8.82641	7.95924	5.70044	9.39186	10.0292	3.64044	2.95534	3.02906
LARP6|XLOC_001593	0	1.37916	4.06668	0	0	0	0	0	1.41841	0	3.57613	10.0945	11.4592	0.600272	4.00476	1.3074	0.336998
ENSSSCG00000037781|XLOC_001594	0	0	0	0	0	0	0	0	0	0	0	0	0	0	0	0	0
MYO9A|XLOC_001595	0.304694	1.49117	2.96734	1.08735	0.603749	0.664223	1.10329	0.680432	1.00204	1.34934	1.5406	0.395629	0.685164	1.2249	4.55765	1.51682	3.65969
ENSSSCG00000026486|XLOC_001596	0	0	0	0.584603	0	0	0	0	0	0	0	0	0	0	0	1.60323	0
ENSSSCG00000024102|XLOC_001597	0	0	0	0	0	0	0	0	0	0	0	0	0	0	0	0	0
ENSSSCG00000026167|XLOC_001598	0	0	0	0	0	0	0	0	0	0	0	0	0	0	0	0	0
TRAPPC6B|XLOC_001599	9.3086	3.65955	4.33434	18.8754	3.81551	6.3963	2.78285	2.29006	8.40231	21.3985	16.5839	7.83021	2.15806	10.2224	12.1706	18.3102	8.59044
FBXO33|XLOC_001600	5.87538	8.63459	10.9719	8.03189	4.90341	6.49339	7.9137	5.44123	8.87057	5.43464	7.39548	7.20117	6.55052	8.90163	5.69604	12.2193	10.2325
SNORA31|XLOC_001601	0	0	0	0	0	0	0	0	0	0	0	0	0	0	0	0	0
ENSSSCG00000004992|XLOC_001602	0	0	0	0	0	0	0	0	0	0	0	0	0	0	0	0	0
KLHL28|XLOC_001603	3.94767	3.70384	3.59881	7.58303	8.13646	2.30329	4.62691	6.0767	6.6636	4.45264	3.9185	2.60091	6.69166	2.48854	3.08595	3.1798	9.04132
FKBP3|XLOC_001604	44.8248	58.0443	22.8115	41.7134	50.3805	52.9282	59.2877	45.2237	42.3242	34.2817	81.8504	73.5862	44.5278	26.0446	46.938	18.8656	52.8324
MIS18BP1|XLOC_001605	7.18566	2.63115	2.88996	6.52981	4.16125	6.30804	4.01611	3.10447	11.7956	7.85833	8.97323	3.04794	7.28003	4.88303	4.3905	4.00398	3.07572
ENSSSCG00000028992|XLOC_001606	0	0	0	0	0	0	0	0	0	0	0	0	0	0	0	0	0
RPL10L|XLOC_001607	0	0	0	0	0	0	0	0	0	0	0	0	0	0	0	0	0
MDGA2|XLOC_001608	0	0	0	0	0	0	0	0	0	0	0	0	0	0	0	0	0
U6|XLOC_001609	0	0	0	0	0	0	0	0	0	0	0	0	0	0	0	0	0
RPS29|XLOC_001610	15720.8	14997.7	17998.3	11710.1	12126.7	10729	9427.45	12906	11680.2	11893.8	11973.9	17045.4	12949.1	8863.07	11575	14688	11349.9
RPL36AL|XLOC_001611	432.541	432.416	457.572	261.695	187.143	251.312	299.133	441.295	386.891	342.189	283.726	597.54	560.913	264.196	148.805	298.366	282.57
DNAAF2,POLE2|XLOC_001612	3.92999	8.42631	11.4082	9.02528	9.66093	12.896	13.6923	7.12433	4.12436	5.24442	3.65253	6.62334	13.593	2.75564	8.53869	14.0535	3.73316
NEMF|XLOC_001613	8.24331	11.2819	5.86114	7.16844	7.39232	8.13734	13.5525	1.50587	7.30474	6.68434	15.6732	1.53415	6.88294	13.0793	9.04803	8.63716	8.11376
ENSSSCG00000039924,Metazoa_SRP|XLOC_001614	0	0	0	0	0	0	0	0	0	0	0	0	0	0	0	0	0
Metazoa_SRP,ssc-mir-1285|XLOC_001615	0	0	0	0	0	0	0	0	0	0	0	0	0	0	0	0	0
U6|XLOC_001616	0	0	0	0	0	0	0	0	0	0	0	0	0	0	0	0	0
VCPKMT|XLOC_001617	3.87053	3.81422	1.7739	3.62229	0	2.23111	4.65535	0	0	0	2.47141	0	4.31495	5.08505	1.60358	7.80151	2.61412
L2HGDH,SOS2|XLOC_001618	6.99549	10.0921	5.55473	13.6436	5.70474	10.9738	8.99952	8.94213	10.0157	12.1978	26.3223	3.18477	25.7927	12.4655	18.5235	6.92374	3.78987
ENSSSCG00000039088|XLOC_001619	0	0	0	0	0	0	0	0	0	0	0	0	0	0	0	0	0
CDKL1|XLOC_001620	0	2.4835	0.579351	2.306	0	0.707349	0	0.723974	1.44184	1.42483	0.788709	2.17043	2.03799	0.80817	0	2.04671	6.45281
MAP4K5|XLOC_001621	6.38191	6.30249	6.54712	5.24703	3.59991	4.82394	6.81976	8.95848	4.07938	4.83394	7.19005	4.24715	5.45676	3.73823	7.97887	6.52804	12.4973
SAV1|XLOC_001622	5.53645	8.71272	13.4001	11.0922	16.756	20.8117	9.12542	12.5396	12.2191	23.5752	16.9147	6.8658	16.2572	10.2306	4.64988	10.4981	5.4393
NIN|XLOC_001623	0.584077	0.742956	0.53539	0.351823	2.40784	0.863806	2.79818	0.656557	1.91025	1.32975	5.31813	0.797246	2.68469	1.61906	5.4581	7.94773	4.61681
PYGL|XLOC_001624	26.7956	23.1688	36.8668	40.9695	46.5165	48.1987	22.7779	48.3943	40.8341	40.3555	40.7206	26.9391	30.1902	26.546	29.984	33.2272	30.1656
TRIM9|XLOC_001625	0	0	0	0	0	0	0.814967	0	0	0	0	0	0	0	0	0	0
ENSSSCG00000035178|XLOC_001626	0	0	0	0	0	0	0	0	0	0	0	0	0	0	0	0	0
NID2|XLOC_001627	0	0	1.50518	0	0	0	10.294	0	0	0	0.778715	0	0	9.64583	50.3014	19.2775	24.6141
TXNDC16|XLOC_001628	1.68123	0.836341	0.775608	1.11602	1.29794	0.947732	0.515615	0.980117	0.947571	0.481033	0	0.519359	1.38876	1.13286	0.368081	0.349106	1.46239
ERO1A|XLOC_001629	44.6713	32.9201	34.0496	98.5788	102.574	103.78	13.8688	72.8489	79.8915	69.9088	53.0684	15.147	44.9315	16.1583	30.6941	31.5816	47.3919
ENSSSCG00000005040|XLOC_001630	12.0069	22.5975	27.1216	24.1668	26.4927	20.8533	22.5658	34.1103	17.9463	22.0688	24.5196	24.2803	23.255	43.8217	22.7409	22.0874	17.3747
FERMT2|XLOC_001631	0.873001	0.840826	3.1722	0	0	0	15.8396	0	0	0	0	0	0.972771	17.2344	3.64474	0.715405	0.603145
DDHD1|XLOC_001632	9.20689	7.56445	6.92121	7.29045	10.5491	10.2428	9.56891	7.40101	10.1467	8.258	14.0032	4.50564	5.55247	7.24224	2.67488	5.15608	5.30528
BMP4|XLOC_001633	9.21673	6.77927	2.2405	2.99636	1.52944	4.79663	7.66019	3.60007	8.11662	1.20753	2.84295	2.14851	3.9033	6.28391	2.22884	6.07932	10.7275
CNIH1|XLOC_001634	25.2559	29.1343	21.4484	24.5887	13.9624	22.1033	22.3376	23.0268	13.489	19.906	23.5566	18.5896	23.9396	28.7343	31.6304	40.0712	34.7022
GMFB|XLOC_001635	33.2539	42.9788	39.6312	68.8851	100.742	47.7606	43.8413	56.7275	59.1294	39.1234	40.0858	21.4394	46.5085	42.3775	37.5838	36.904	54.1805
GCH1|XLOC_001636	7.75258	8.87687	2.42259	7.05022	7.72244	14.2442	19.0449	2.87581	15.8239	7.18842	14.5353	7.61203	7.10746	28.1608	3.2191	6.44336	1.79505
WDHD1|XLOC_001637	7.0421	8.70292	8.17689	5.33965	4.84571	7.28624	4.18693	0	5.2899	3.84117	7.32309	5.11271	9.37997	0	4.1023	4.16167	6.46045
DLGAP5|XLOC_001638	7.76792	12.1273	7.065	12.5714	8.69127	10.2068	10.8754	10.8139	9.37928	8.41335	10.8095	9.16585	10.2249	9.23087	15.8693	8.07189	7.85193
ATG14|XLOC_001639	15.2468	18.0285	13.8152	12.2463	11.9889	15.7448	9.39963	15.5779	8.76276	18.4702	12.6856	3.43143	14.8628	5.79395	2.83514	5.65836	9.4032
TBPL2|XLOC_001640	0	0	0	0	0	0	0	0	0	0	0	0	0	0	0	0	0
ENSSSCG00000005063|XLOC_001641	0	0	0	0	0	0	0	0	0	0	0	0	0	0	0	0	0
EXOC5|XLOC_001642	9.48361	13.6278	11.1284	16.0761	18.2265	18.0932	12.1323	18.7844	12.0392	11.3632	14.4912	4.44792	9.69897	11.7486	24.0666	7.89797	10.847
CCDC198|XLOC_001643	1.19299	0	1.11855	0	0	0	0	0	0	0	0	1.58875	2.66368	0	0	2.1252	0.877414
SLC35F4|XLOC_001644	0	0	0	0	0	0	0	0	0	0	0	0	0	0	0	0	0
ENSSSCG00000037967|XLOC_001645	0	0	0	0	0	0	0	0	0	0	0	0	0	0	0	0	0
C14orf37|XLOC_001646	0.703453	0	0	0.632031	0	0	0	0.763655	0	0.761605	0	0	0	0	0	0	0
ENSSSCG00000027270|XLOC_001647	13.1732	9.42222	8.05857	4.9423	5.97658	5.63415	4.23465	11.2158	6.32625	5.44873	5.97184	9.81978	5.6997	2.28208	4.93117	4.65986	3.92986
ENSSSCG00000037054|XLOC_001648	0	0	0	0	0	0	0	0	0	0	0	0	0	0	0	0	0
GPR135|XLOC_001649	0	0	0	0	0	0	0	0	0	0	0	0	0	0	0	4.77283	7.81051
L3HYPDH|XLOC_001650	2.78996	0	0	8.43921	0	0	0	0	0	0	3.54045	0	3.24912	0	0	0	0
CCDC175|XLOC_001651	0	0	0	0	0	0	0	0	0	0	0	0	0	0	0	0	0
RTN1|XLOC_001652	0	0	0	2.177	0	0	0	0	0	0	0	0	0	2.75309	0	0	0
ENSSSCG00000039172|XLOC_001653	0	0	0	0	0	0	0	0	0	0	0	0	0	0	0	0	0
DHRS7|XLOC_001654	2.43413	1.5975	2.22641	0.744559	2.47046	0.912562	5.76767	0.925545	0.91353	0.914597	3.06641	2.93738	2.71533	3.18722	4.08773	5.97372	8.29281
C14orf39|XLOC_001655	0	0	0	0	0	0	0	0	0	0	0	0	0	0	0	0	0
SIX1|XLOC_001656	0	0	0	0	0	0	0	0	0	0	0	0	0	0	11.1905	0	2.77818
SIX4|XLOC_001657	1.07006	1.34223	0.495405	0.484075	0	0	0	2.74639	0.597181	0.596239	2.01158	0.639607	1.16866	0	2.56415	6.27866	5.28162
TRMT5|XLOC_001658	3.76591	5.51252	1.7388	3.44612	1.91143	6.43123	4.59897	4.28249	2.13044	2.1188	4.73449	7.01765	14.3896	0	13.621	9.48299	14.5095
TMEM30B|XLOC_001659	70.9299	52.2499	75.1875	72.991	66.9825	63.8701	31.3235	91.032	71.9004	61.1966	74.4098	41.1436	79.5236	40.4361	75.9259	111.309	137.903
ENSSSCG00000036854|XLOC_001660	0	0	0	0	0	0	0	0	0	0	0	0	0	0	0	0	0
ISG20|XLOC_001661	16.8766	5.66843	0	4.92765	5.70484	17.7954	177.31	5.77045	11.3673	23.67	49.0108	58.5903	34.3409	75.885	17.4838	12.3532	28.1734
AEN|XLOC_001662	38.6174	15.466	18.673	22.2031	34.6077	21.3309	7.87475	15.9396	16.8683	11.4313	16.5686	17.1196	20.8529	7.80579	46.0515	49.0625	50.6045
ssc-mir-7-1|XLOC_001663	0	0	0	0	0	0	0	0	0	0	0	0	0	0	0	0	0
MRPS11|XLOC_001664	7.66135	1.15203	8.26894	5.85695	7.73111	2.55785	10.1916	1.90727	3.12658	3.84501	4.46596	14.9567	7.39237	6.97771	5.37973	1.00263	1.67347
ENSSSCG00000036551|XLOC_001665	0	0	0	0	0	0	0	0	0	0	0	0	0	0	0	0	0
SYNE2|XLOC_001666	2.0498	1.7695	1.29106	1.28741	0.554949	1.56816	1.59993	2.29874	2.12982	1.69721	2.45334	0.428071	0.646339	1.18825	4.28227	8.86457	10.8352
5S_rRNA|XLOC_001667	0	0	0	0	0	0	0	0	0	0	0	0	0	0	0	0	0
SNORD22|XLOC_001668	0	0	0	0	0	0	0	0	0	0	0	0	0	0	0	0	0
RHOJ|XLOC_001669	0	0	0	0	0	0	16.9504	0	0	0	0	0	0	9.83578	2.11802	0	0
TEK|XLOC_001670	0	0	0	0	1.29684	0	0.765191	0	0	0	0	0	0	1.09558	0	0	0
IFT74|XLOC_001671	0	0	0	1.21892	3.22159	3.5899	1.64864	1.20174	0	0	0	6.24785	2.9013	1.8175	2.34974	6.51324	3.64075
U6|XLOC_001672	0	0	0	0	0	0	0	0	0	0	0	0	0	0	0	0	0
ENSSSCG00000035192|XLOC_001673	0	0	0	0	0	0	0	0	0	0	0	0	0	0	0	0	0
DMRTA1|XLOC_001674	0	0	0	0	0	0	0	0	0	0	0	0	0	0	0	0	0
CDKN2B-AS|XLOC_001675	0	0	0	0	0	0	0	0	0	0	0	0	0	0	0	0	0
CDKN2B-AS_3|XLOC_001676	0	0	0	0	0	0	0	0	0	0	0	0	0	0	0	0	0
CDKN2B-AS_2|XLOC_001677	0	0	0	0	0	0	0	0	0	0	0	0	0	0	0	0	0
ENSSSCG00000005135|XLOC_001678	27.5766	12.2508	15.0313	21.8317	24.0765	24.1548	20.409	13.1111	9.72258	14.3983	41.9912	17.4768	16.6793	12.9347	14.227	24.3492	23.2471
ENSSSCG00000031529|XLOC_001679	0	0	0	0	0	0	0	0	0	0	0	0	0	0	0	0	0
ENSSSCG00000034142|XLOC_001680	0	0	0	0	0	0	0	0	0	0	0	0	0	0	0	0	0
ENSSSCG00000037603|XLOC_001681	0	0	0	0	0	0	0	0	0	0	0	0	0	0	0	0	0
IFN-DELTA-8|XLOC_001682	0	0	0	0	0	0	0	0	0	0	0	0	0	0	0	0	0
IFN-ALPHA-1|XLOC_001683	0	0	0	0	0	0	0	0	0	0	0	0	0	0	0	0	0
ENSSSCG00000039987|XLOC_001684	0	0	0	0	0	0	0	0	0	0	0	0	0	11.934	0	0	0
IFN-OMEGA-7|XLOC_001685	0	0	0	0	0	0	0	0	0	0	0	0	0	0	0	0	0
IFN-ALPHA-17|XLOC_001686	0	0	0	0	0	0	0	0	0	0	0	0	0	0	0	0	0
IFN-OMEGA-4|XLOC_001687	0	0	0	0	0	0	0	0	0	0	0	0	0	0	0	0	0
IFN-DELTA-6|XLOC_001688	0	0	0	0	0	0	0	0	0	0	0	0	0	0	0	0	0
IFN-ALPHA-10|XLOC_001689	0	0	0	0	0	0	0	0	0	0	0	0	0	0	0	0	0
IFN-OMEGA-3|XLOC_001690	0	0	0	0	0	0	0	0	0	0	0	0	0	0	0	0	0
IFN-DELTA-3|XLOC_001691	0	0	0	0	0	0	0	0	0	0	0	0	0	0	0	0	0
IFN-ALPHA-8|XLOC_001692	0	0	0	0	0	0	0	0	0	0	0	0	0	0	0	0	0
IFN-ALPHA-9|XLOC_001693	0	0	0	0	0	0	0	0	0	0	0	0	0	0	0	0	0
IFN-DELTA-5|XLOC_001694	0	0	0	0	0	0	0	0	0	0	0	0	0	0	0	0	0
ENSSSCG00000037708|XLOC_001695	0	0	0	0	0	0	0	0	0	0	0	0	0	0	0	0	0
ENSSSCG00000039623|XLOC_001696	0	0	0	0	0	0	0	0	0	0	0	0	0	0	0	0	0
ENSSSCG00000005149|XLOC_001697	0	0	0	0	0	0	0	0	0	0	0	0	0	0	0	0	0
ENSSSCG00000031075|XLOC_001698	0	0	0	0	0	0	0	0	0	0	0	0	0	0	0	0	0
IFNA1|XLOC_001699	0	0	0	0	0	0	0	0	0	0	0	0	0	0	0	0	0
IFN-DELTA-7|XLOC_001700	0	0	0	0	0	0	0	0	0	0	0	0	0	0	0	0	0
KLHL9|XLOC_001701	16.0237	3.96505	16.6385	22.3002	20.4457	11.2554	9.50693	18.5321	4.54743	15.8449	12.6547	4.88934	24.9986	18.4741	21.1554	9.61206	6.64451
ENSSSCG00000035188|XLOC_001702	0	0	0	0	0	0	0	0	0	0	0	0	0	0	0	0	0
U6|XLOC_001703	0	0	0	0	0	0	0	0	0	0	0	0	0	0	0	0	0
ENSSSCG00000035294|XLOC_001704	0	0	0	0	0	0	0	0	0	0	0	0	0	0	0	0	0
ENSSSCG00000036906|XLOC_001705	0	0	0	0	0	0	0	0	0	0	0	0	0	0	0	0	0
ENSSSCG00000024140|XLOC_001706	0	0	0	0	0	0	0	0	0	0	0	0	0	0	0	0	0
FOCAD|XLOC_001707	15.1262	7.05211	9.7874	7.73422	10.4244	6.11716	7.27864	8.98362	11.5503	6.59085	10.018	6.27921	11.3589	5.73452	4.47168	9.85958	6.81976
SNORA30|XLOC_001708	0	0	0	0	0	0	0	0	0	0	0	0	0	0	0	0	0
ssc-mir-491|XLOC_001709	0	0	0	0	0	0	0	0	0	0	0	0	0	0	0	0	0
ACER2|XLOC_001710	0	0	0	0	0	0	0	0	0	0	0	0	0	0	0	6.18918	1.59594
DENND4C|XLOC_001711	12.6928	14.635	19.4016	12.2015	16.0293	20.1577	6.56882	19.7461	26.6112	22.9672	16.4954	9.03429	16.5412	10.3725	7.12527	13.8423	12.7079
ENSSSCG00000032205|XLOC_001712	0	0	0	0	0	0	0	0	0	0	0	0	0	0	0	0	0
RRAGA|XLOC_001713	37.7539	20.6795	61.2174	70.8701	46.3509	53.8768	51.8558	44.3493	39.9725	68.0465	53.152	52.7753	34.0766	28.091	99.4731	23.7445	48.5542
ADAMTSL1|XLOC_001714	0	0	0	0	0	0	1.10108	0	0	0	0	0	0	0	0	0	0
ENSSSCG00000017590|XLOC_001715	0	0	0	0	0	0	0	0	0	0	0	0	0	0	0	0	0
SH3GL2|XLOC_001716	27.9687	14.6129	15.2452	11.5324	6.38229	11.4501	11.0782	17.0541	18.1016	11.6037	5.36291	7.24225	10.8163	15.4694	0	2.85186	2.37135
CNTLN|XLOC_001717	0.475884	0.766955	1.9647	0.900324	0.502514	0	1.87614	2.22574	2.7013	1.7964	0	0	1.1079	1.35705	0	0	0
CCDC171|XLOC_001718	0.55605	0	0	0	0	0	0	0	0	0	0	0	0.639203	0	0	0	0
ENSSSCG00000005184|XLOC_001719	10.0329	7.88822	6.38539	3.23153	5.72374	9.14249	3.56854	7.84494	6.43339	6.02334	8.19106	7.87881	6.00058	7.09806	4.78292	4.00801	6.92845
ENSSSCG00000040228|XLOC_001720	0	0	0	0	0	0	0	0	2.05389	0	0	0	0	0	0	0	0
LURAP1L|XLOC_001721	8.25084	7.24081	15.2429	16.3538	13.5315	14.2856	13.1841	7.05061	22.7625	8.82182	10.2001	7.50049	8.91507	6.8737	5.40198	7.63528	26.5552
TYRP1|XLOC_001722	0	0	0	0	0	0	0	0	0	0	0	0	0	0	0	0	0
5S_rRNA|XLOC_001723	0	0	0	0	0	0	0	0	0	0	0	0	0	0	0	0	0
7SK|XLOC_001724	0	0	0	0	0	0	0	0	0	0	0	0	0	0	0	0	0
U6|XLOC_001725	0	0	0	0	0	0	0	0	0	0	0	0	0	0	0	0	0
7SK|XLOC_001726	0	0	0	0	0	0	0	0	0	0	0	0	0	0	0	0	0
KDM4C|XLOC_001727	5.79747	7.53846	9.61839	7.30028	7.71455	10.2064	5.43138	6.07377	7.92484	8.44364	8.66266	1.76138	5.62681	5.67844	1.17353	0	0
ENSSSCG00000040762|XLOC_001728	0	0	0	0	0	0	0	0	0	0	0	0	0	0	0	0	0
UHRF2|XLOC_001729	11.7349	9.05498	13.5191	15.4575	15.6489	8.42955	6.15121	10.1146	13.8043	15.7006	9.40835	4.6391	10.8823	7.50602	7.00028	7.19182	5.75475
ENSSSCG00000021136|XLOC_001730	0	0	0	0	0	0	0	0	0	0	0	0	0	0	0	0	0
IL33|XLOC_001731	0	0	0	0	0	0	12.026	0	0	0	0	0	0	6.63524	0	0	0
MLANA|XLOC_001732	0	0	0	0	0	0	0	0	0	0	0	0	0	0	0	0	0
RIC1|XLOC_001733	4.29746	1.4983	1.88414	6.08992	3.98762	2.7089	8.43394	6.63702	3.95273	5.95059	4.47277	4.42402	4.36549	9.03567	8.09286	2.48513	5.72475
ENSSSCG00000005209|XLOC_001734	0	0	0	0	0	0	0	0	0	0	0	0	0	0	0	0	0
U6|XLOC_001735	0	0	0	0	0	0	0	0	0	0	0	0	0	0	0	0	0
PDCD1LG2,SNORA19|XLOC_001736	0	0	0	0	0	0	1.86187	0	0	0	0	0	0	3.0684	0	0	0
CD274|XLOC_001737	0	0.828519	0	0	0	0	3.75049	0	0	0	0	0	0	8.87111	0	0	1.14274
ENSSSCG00000040584|XLOC_001738	0	0	0	0	0	0	0	0	0	0	0	0	0	0	0	0	0
JAK2|XLOC_001739	10.1292	5.71298	6.78367	7.06594	12.1077	8.6297	10.8258	11.2959	17.4854	8.19389	6.01306	2.42144	6.82316	9.47404	3.61124	3.79396	5.98262
ENSSSCG00000031327|XLOC_001740	0	0	0	0	0	0	0	0	0	0	0	0	0	0	0	0	0
ENSSSCG00000031368|XLOC_001741	0	0	0	0	0	0	0	0	0	0	0	0	0	0	0	0	0
RCL1|XLOC_001742	21.2708	29.1921	51.7342	13.8182	6.99888	10.5121	9.58336	31.1735	19.2763	28.6913	21.32	25.3236	15.9365	18.4715	18.342	10.4162	14.0529
ssc-mir-101-1|XLOC_001743	0	0	0	0	0	0	0	0	0	0	0	0	0	0	0	0	0
CDC37L1|XLOC_001744	4.72891	9.3284	5.44064	4.85047	6.04759	2.55276	9.72726	6.21558	15.1174	6.87906	2.8056	8.51089	5.69798	6.71113	5.7849	9.39181	8.18773
PLPP6|XLOC_001745	6.08097	0	6.24965	0	12.1097	0	6.34441	5.90137	6.1696	0	15.1028	0	7.25601	23.6651	5.77762	0	0
SLC1A1|XLOC_001746	16.8124	19.6547	14.1039	7.28063	13.6508	7.92684	39.5072	8.92872	11.6318	11.5782	7.0399	1.00074	1.82378	25.7446	67.4027	61.1262	72.2996
Metazoa_SRP|XLOC_001747	0	0	0	0	0	0	0	0	0	0	0	0	0	0	0	0	0
KCNV2|XLOC_001748	0	0	0	0	0	0	0	0	0	0	0	0	0	0	0	0	0
VLDLR|XLOC_001749	6.50286	4.24013	13.117	6.66379	2.78675	8.06377	5.7153	10.8063	11.1778	3.02252	14.1585	10.0137	5.02859	5.04482	158.9	73.24	73.3264
SMARCA2|XLOC_001750	12.6395	11.3604	8.07794	12.5546	15.8665	15.1004	18.8381	5.82765	8.784	13.4129	19.1171	6.44975	5.82121	20.9659	3.34524	5.07469	2.28964
ENSSSCG00000034486|XLOC_001751	0	0	0	0	0	0	0	0	0	0	0	0	0	0	0	0	0
ENSSSCG00000032324|XLOC_001752	0	0	0	0	0	0	0	0	0	0	0	0	0	0	0	0	0
U6|XLOC_001753	0	0	0	0	0	0	0	0	0	0	0	0	0	0	0	0	0
DMRT2|XLOC_001754	0	0	0	0	0	0	0	0	0	0	0	0	0	0	0	0	0
DMRT3|XLOC_001755	0	0	0	0	0	0	0	0	0	0	0	0	0	0	0	0	0
DMRT1|XLOC_001756	0	0	0	0	0	0	0	0	0	0	0	0	0	0	0	0	0
KANK1|XLOC_001757	6.67609	8.3475	4.05738	4.31514	5.84207	2.82595	3.05724	9.41176	7.2362	8.4807	9.91255	9.65353	11.0686	4.22585	5.96609	5.72853	2.28788
ssc-mir-9823|XLOC_001758	0	0	0	0	0	0	0	0	0	0	0	0	0	0	0	0	0
DOCK8|XLOC_001759	0.439546	0.427511	0.415183	0	0.438057	0	8.47074	0	0.464522	1.09063	0.418304	0	0.495554	8.21121	0	0	0.720636
TMEM252|XLOC_001760	0	0	0	0	0	0	0	0	0	0	0	0	0	0	1.27595	0	0
APBA1|XLOC_001761	0	0	0	0	0	0	0	0	0	0	0	0	0	1.18364	0	0	0
U6|XLOC_001762	0	0	0	0	0	0	0	0	0	0	0	0	0	0	0	0	0
PTAR1|XLOC_001763	0	1.7711	2.802	2.2677	1.2388	2.71129	2.14799	2.90209	4.3262	4.80093	3.86669	0	3.31683	0.781876	0.503092	3.31735	1.19467
KLF9|XLOC_001764	12.7586	12.1788	12.641	5.7973	3.98916	5.57805	4.49661	5.24221	8.01929	13.1944	5.98085	5.90962	10.6114	8.10861	0	0	1.1152
ENSSSCG00000005257,ENSSSCG00000034340|XLOC_001765	0	0	0	0	0	0	0	0	0	0	0	0	0	0	0	0	0
ssc-mir-204|XLOC_001766	0	0	0	0	0	0	0	0	0	0	0	0	0	0	0	0	0
ENSSSCG00000039920|XLOC_001767	0	0	0	0	0	0	0	0	0	0	0	0	0	0	0	0	0
ENSSSCG00000033461|XLOC_001768	0	0	0	0	0	0	0	0	0	0	0	0	0	0	0	0	0
TMEM2|XLOC_001769	15.0655	11.9211	11.9699	24.3659	23.2372	27.6624	25.4078	28.22	19.5598	26.8164	25.962	4.97425	13.4065	26.6926	0	3.17975	1.99204
ABHD17B|XLOC_001770	10.8892	6.80175	12.7961	8.179	8.96921	18.8435	21.7377	10.2084	12.6994	13.4455	3.73565	10.1254	6.54107	17.7611	13.777	6.33884	12.584
ZFAND5|XLOC_001771	28.752	28.021	29.0863	30.577	27.7653	51.4131	38.2061	52.9595	41.0285	37.2156	31.6318	25.533	27.0914	26.4612	30.6939	38.3499	40.6121
ALDH1A1|XLOC_001772	197.124	200.349	195.781	333.978	396.622	381.815	153.942	399.98	483.729	473.789	440.615	469.232	580.638	242.527	1.32057	18.8713	23.3028
TRPM6|XLOC_001773	0	0	0.490271	0.767761	0.854227	0.576901	2.25535	0	0	1.15252	0	0	0	0	0	0	0
C9orf40|XLOC_001774	0	0	0	0	0	0	0	0	0	0	0	0	0	0	0	16.5122	0
CARNMT1|XLOC_001775	35.1494	29.1166	29.448	33.3355	16.3279	22.29	17.7436	40.2325	27.0341	34.9299	24.0516	8.39919	22.7989	9.77958	17.2481	21.1244	10.4369
uc_338|XLOC_001776	0	0	0	0	0	0	0	0	0	0	0	0	0	0	0	0	0
NMRK1|XLOC_001777	7.26104	7.44442	3.68733	0	0.877382	0	12.5938	1.00656	0	4.12776	0	10.3093	2.43602	0	6.45843	1.40719	5.35013
ENSSSCG00000038743|XLOC_001778	0	0	0	0	0	0	0	0	0	0	0	0	0	0	0	0	0
ENSSSCG00000035840|XLOC_001779	0	0	0	0	0	0	0	0	0	0	0	0	0	0	0	0	0
ENSSSCG00000037390|XLOC_001780	0	0	0	0	0	0	0	0	0	0	0	0	0	0	0	0	0
RFK|XLOC_001781	56.2209	66.8487	94.5384	102.316	106.826	89.3554	73.2832	81.1011	136.044	89.887	97.7401	40.7134	135.984	37.6316	41.0225	44.5669	79.037
ENSSSCG00000039009|XLOC_001782	0	0	0	4.21784	4.77684	0	0	0	0	0	0	0	0	0	0	0	0
ENSSSCG00000005278|XLOC_001783	0	0	0	3.05978	2.26894	1.84816	0.661669	0.609569	1.7893	0	0.716246	0	0	0.75051	1.5845	0	0
5S_rRNA|XLOC_001784	0	0	0	0	0	0	0	0	0	0	0	0	0	0	0	0	0
ENSSSCG00000037206|XLOC_001785	0	0	0	2.0152	2.25318	0	0	2.4551	0	0	0	0	0	0	0	0	0
GNA14|XLOC_001786	2.36255	0	0	0	2.02751	4.46378	0	0	4.42243	4.46748	4.84566	0	12.1023	2.6447	2.08098	13.0711	4.40776
GNAQ|XLOC_001787	21.2523	10.7874	12.8986	17.444	12.8417	20.2229	10.7452	21.4134	21.3484	15.2369	13.8769	0	24.0518	4.82021	26.7848	18.7385	19.6422
TLE1|XLOC_001788	30.8329	30.6569	16.8563	8.69553	8.10401	19.355	6.48439	12.7993	16.0277	17.2136	10.9297	28.1798	25.8859	11.4329	16.4171	24.7003	16.0862
ENSSSCG00000022044|XLOC_001789	0	0	0	0	0	0	0	0	0	0	0	0	0	0	0	0	0
ENSSSCG00000037011|XLOC_001790	0	0	0	0	0	0	0	0	0	0	0	0	0	0	0	0	0
ENSSSCG00000037283|XLOC_001791	0	0	0	0	0	0	0	0	0	0	0	0	0	0	0	0	0
U6|XLOC_001792	0	0	0	0	0	0	0	0	0	0	0	0	0	0	0	0	0
VCP|XLOC_001793	98.9959	97.3532	101.949	111.907	117.763	120.801	160.715	87.9128	83.5072	85.5197	108.474	172.106	106.873	167.551	195.458	205.791	205.775
FANCG,PIGO,STOML2|XLOC_001794	32.9717	34.5891	26.5435	19.7692	25.5761	22.0664	29.3518	23.7382	31.8914	23.3398	25.7716	43.9638	29.3914	16.5511	33.8103	29.1665	15.5486
FAM214B|XLOC_001795	5.07536	2.48131	4.7916	10.6921	13.9883	9.04527	9.32531	11.5544	5.05272	3.95923	3.91314	10.4205	9.67805	9.47894	2.41458	4.90608	12.1173
7SK|XLOC_001796	0	0	0	0	0	0	0	0	0	0	0	0	0	0	0	0	0
FAM166B|XLOC_001797	0	0	0	0	0	0	0	0	0	0	0	0	0	0	0	0	0
CD72|XLOC_001798	0	0	0	0	0	0	6.82299	0	0	0	0	0	0	2.52919	0	0	0
SIT1|XLOC_001799	0	1.10988	0	0	0	0	6.43751	0	0	0	0	0	0	5.75602	0	0	0
RNase_MRP|XLOC_001800	0	0	0	0	0	0	0	0	0	0	0	0	0	0	0	0	0
ARHGEF39|XLOC_001801	12.0929	16.6546	19.0183	15.474	15.1198	17.8493	10.5017	17.885	7.42827	18.2992	16.3977	28.5507	30.9944	2.82264	16.7752	6.82111	5.0463
TPM2|XLOC_001802	0	0	0	0	0	0	229.665	0	0	0	0	0	0	223.493	5.14913	4.98429	0
ENSSSCG00000032663,TLN1|XLOC_001803	14.1113	12.2876	9.05611	13.7864	12.1522	14.646	39.6879	14.5447	9.35428	9.23836	12.6147	9.05098	8.04352	54.1769	33.2136	20.3578	20.3055
GBA2|XLOC_001804	17.7151	17.8286	15.7542	12.9117	18.5858	20.6995	45.5442	18.8167	18.5472	14.2575	13.6924	20.1417	20.6521	57.0516	27.3567	11.8779	10.8072
MSMP|XLOC_001805	3.92809	3.81299	0	0	3.84883	0	8.77195	0	7.60855	0	0	0	4.48327	0	0	0	0
SPAG8|XLOC_001806	16.6334	12.8263	10.2808	5.11097	10.3159	4.5105	18.2069	19.3122	3.72824	4.96118	11.934	12.1007	7.46847	13.7893	11.4951	3.43074	6.41274
FAM221B|XLOC_001807	1.46477	0	0	1.24855	4.21795	0	0	0	0	0	0	0	0	0	0	0	1.14655
ENSSSCG00000005326|XLOC_001808	0	0	0	0	0	0	0	0	0	0	0	0	0	0	0	0	0
ENSSSCG00000032981|XLOC_001809	0	0	0	0	0	0	0	0	0	0	0	0	0	0	0	0	0
ENSSSCG00000040609|XLOC_001810	0	0	0	0	0	0	0	0	0	0	0	0	0	0	0	0	0
ENSSSCG00000037731|XLOC_001811	0	0	0	0	0	0	0	0	0	0	0	0	0	0	0	0	0
ENSSSCG00000033771|XLOC_001812	0	0	0	0	0	0	0	0	0	0	0	0	0	0	0	0	0
ENSSSCG00000035548|XLOC_001813	0	0	0	0	0	0	0	0	0	0	0	0	0	0	0	0	0
OR2S2|XLOC_001814	0	0	0	0	0	0	0	0	0	0	0	0	0	0	0	0	0
ENSSSCG00000005335|XLOC_001815	0	0	0	0	0	0	0	0	0	0	0	0	0	0	0	0	0
ENSSSCG00000032347|XLOC_001816	0	0	0	0	0	0	0	0	0	0	0	0	0	0	0	0	0
ENSSSCG00000033446|XLOC_001817	0	0	0	0	0	0	0	0	0	0	0	0	0	0	0	0	0
ENSSSCG00000037273|XLOC_001818	0	0	0	0	0	0	0	0	0	0	0	0	0	0	0	0	0
GNE|XLOC_001819	20.0299	17.8674	25.5393	17.9239	15.6593	29.7726	3.29637	29.2462	23.3342	25.6893	25.9058	20.2565	22.9257	11.9044	3.47016	1.84362	1.54118
5S_rRNA|XLOC_001820	0	0	0	0	0	0	0	0	0	0	0	0	0	0	0	0	0
RNF38|XLOC_001821	26.6642	24.3878	19.8672	22.3197	12.2522	21.7236	9.77141	28.5292	20.5097	24.7686	20.1585	8.93596	17.6355	12.2411	17.8673	18.6577	29.4646
PAX5|XLOC_001822	0	0	0	0	0	0	0	0	0	0	0	0	0	0	0	0	0
U6|XLOC_001823	0	0	0	0	0	0	0	0	0	0	0	0	0	0	0	0	0
ENSSSCG00000035910|XLOC_001824	0	0	0	0	0	0	0	0	0	0	0	0	0	0	0	0	0
ZBTB5|XLOC_001825	2.87705	3.50286	3.42521	1.90579	1.41965	1.51448	0	4.27334	1.4902	0	4.47351	3.00428	3.59946	1.84583	0	0.977267	2.12712
FBXO10|XLOC_001826	0	0	0	0	0	0.713633	0	0.688971	0	0	0.86366	0	0.790795	0	2.66728	0	0.567153
ENSSSCG00000033212|XLOC_001827	29.879	20.1734	24.0299	28.2103	25.7199	19.4945	27.3074	18.3881	27.4124	19.6662	22.0343	57.5574	40.2527	20.5026	21.5252	10.8759	13.6316
EXOSC3|XLOC_001828	13.0725	18.1582	2.53509	9.55491	8.03503	2.86638	24.6159	5.53759	5.61424	2.85118	20.1904	30.1205	9.57276	10.7529	18.6081	9.75485	3.97399
ENSSSCG00000032554|XLOC_001829	19.5702	26.2728	20.6311	27.0201	28.6246	21.813	18.894	25.9341	35.8619	37.0785	15.4411	8.32048	21.5952	30.0242	6.27834	11.2402	12.1148
ENSSSCG00000005358|XLOC_001830	43.4513	42.4273	26.6815	38.4898	40.1409	37.4611	21.4383	47.4761	50.235	54.3602	42.9509	39.9201	35.7213	25.9099	10.2722	8.59628	19.7852
IGFBPL1|XLOC_001831	0	0	0	0	0	0	0	0	0	0	0	0	0	0	0	0	0
TSTD2|XLOC_001832	9.96158	7.89966	9.27858	15.0263	8.30542	9.46911	13.3302	9.14787	10.7381	14.6463	8.59895	2.22681	8.81254	15.5107	13.1961	23.566	8.56448
XPA|XLOC_001833	5.28586	9.58113	8.16903	12.5487	9.20308	4.30886	18.0932	10.602	7.84273	6.04873	9.51622	6.06982	6.67607	2.94629	6.19689	6.93693	9.24397
TRMO|XLOC_001834	2.77236	6.50373	0	5.38831	12.0368	9.25732	8.01477	2.13791	8.82666	2.99773	4.63471	2.80935	2.25882	2.61186	8.63754	9.80408	8.001
HEMGN|XLOC_001835	0	0	0.832002	0	0	2.06805	1.05559	1.04337	1.02018	2.05202	0	3.42457	0.989936	0	0	1.56073	0
TRIM14|XLOC_001836	3.4071	2.48977	1.98648	3.3582	4.97124	2.68208	8.40566	4.93264	2.23286	4.99598	3.65588	4.93676	3.21011	10.6846	0	1.50057	0.625437
CORO2A|XLOC_001837	28.9412	28.8121	23.04	57.8221	50.3033	57.3689	69.4238	65.0349	47.7417	67.0135	20.3395	22.309	20.4725	78.2698	0.614723	2.38707	3.97036
TBC1D2|XLOC_001838	0	1.09648	3.30646	5.88042	2.21093	0	2.532	2.23804	0	1.16405	0	6.80624	1.30574	1.50245	3.26532	1.12609	5.53639
GABBR2|XLOC_001839	0	0	0	0	0	0	0	0	0	0	0	0	0	0.665415	0	0	0
ANKS6|XLOC_001840	0	0	0	1.05764	1.19807	0	0	0	0	0	3.05485	0	0	0	0	0	0
ALG2|XLOC_001841	23.6339	24.6414	23.1588	27.1113	7.07085	16.0561	16.1597	19.525	16.1146	25.7305	26.1022	22.4214	25.484	11.4694	10.9733	19.5715	11.434
ERP44|XLOC_001842	55.5736	57.6443	75.7733	55.4135	66.4146	59.3846	96.1102	68.6628	45.567	46.6474	57.7722	38.627	83.6244	79.9353	41.0085	69.5132	80.9033
TEX10|XLOC_001843	11.0082	14.3238	8.00661	7.82157	9.73144	1.30501	5.55068	5.72382	14.3671	12.046	8.11399	8.96062	13.4578	11.6144	13.7001	7.39892	4.53662
ENSSSCG00000031353|XLOC_001844	0	0	0	0	0	0	0	0	0	0	0	0	0	0	0	0	0
ENSSSCG00000038171|XLOC_001845	1.15491	0	0	0	0	0	0.667061	0	0.648323	0	0	0	0	0	0	0	0.387066
ENSSSCG00000005398|XLOC_001846	0	0	0	0	0	0	0	0	0	0	0	0	0	0	0	0	0
BAAT|XLOC_001847	0	0	0	0	0	0	0	0	0	0	0	0	0	0	0	0	0
ENSSSCG00000027974|XLOC_001848	17.387	11.3888	11.8609	13.4148	13.1642	9.82345	20.4549	10.2535	18.7052	13.2521	10.9623	16.3407	6.43046	13.0536	2.33148	7.56728	6.33152
ALDOB|XLOC_001849	3.35068	7.48466	4.46355	62.9739	117.047	158.422	672.286	34.6558	44.7244	27.7617	28.73	24.5796	17.5086	657.928	0	0	0
7SK|XLOC_001850	0	0	0	0	0	0	0	0	0	0	0	0	0	0	0	0	0
TMEM246|XLOC_001851	5.77652	7.20824	9.95959	4.1552	3.66327	6.04194	10.475	9.23231	7.08204	5.08818	5.74636	1.11473	3.5409	6.1823	0	0	0
GRIN3A|XLOC_001852	0	0	0	0	0	0	0.439089	0	0	0	0	0	0	0	0	0.339125	0
ENSSSCG00000026768|XLOC_001853	0	0	0	0	0	0	0	0	0	0	0	0	0	0	0	0	0
ENSSSCG00000026865|XLOC_001854	0	0	0	0	0	0	0	0	0	0	0	0	0	0	0	0	0
ENSSSCG00000030554|XLOC_001855	0	0	0	0	0	0	0	0	0	0	0	0	0	0	0	0	0
ENSSSCG00000039260|XLOC_001856	0	0	0	0	0	0	0	0	0	0	0	0	0	0	0	0	0
ENSSSCG00000038546|XLOC_001857	0	0	0	0	0	0	0	0	0	0	0	0	0	0	0	0	0
ENSSSCG00000032211|XLOC_001858	0	0	0	0	0	0	0	0	0	0	0	0	0	0	0	0	0
ENSSSCG00000035714|XLOC_001859	0	0	0	0	0	0	0	0	0	0	0	0	0	0	0	0	0
ABCA1|XLOC_001860	0	0	0	0	0.405832	0	2.79265	0	0	0.435316	0.513895	0	0	6.99594	0.376437	4.52493	6.99471
ENSSSCG00000037776|XLOC_001861	0	0	0	0	0	0	0	0	0	0	0	0	0	0	0	0	0
U6|XLOC_001862	0	0	0	0	0	0	0	0	0	0	0	0	0	0	0	0	0
ENSSSCG00000005430|XLOC_001863	0	0	0	0	0	0	0	0	0	0	0	0	0	0	0	0	0
KLF4|XLOC_001864	40.3372	42.3237	44.5136	52.0023	77.6782	47.9891	43.7622	46.6271	57.3312	40.213	21.1895	47.0264	35.517	45.93	4.24058	1.16594	1.93296
SNORA31|XLOC_001865	0	0	0	0	0	0	0	0	0	0	0	0	0	0	0	0	0
5S_rRNA|XLOC_001866	0	0	0	0	0	0	0	0	0	0	0	0	0	0	0	0	0
ENSSSCG00000031596|XLOC_001867	0	0	0	0	0	0	0	0	0	0	0	0	0	0	0	0	0
ACTL7B|XLOC_001868	0	0	0	0	0	0	0	0	0	0	0	0	0	0	0	0	0
ENSSSCG00000005440|XLOC_001869	11.296	10.0368	9.45477	8.28821	10.2369	11.3147	0	7.69139	6.40023	8.90572	1.41553	5.40203	12.3375	2.91397	9.07222	8.72791	6.48647
ENSSSCG00000039808|XLOC_001870	0	0	0	0	0	0	0	0	0	0	0	0	0	0	0	0	0
ENSSSCG00000032255|XLOC_001871	0	0	0	0	0	0	0	0	0	0	0	0	0	0	0	0	0
ENSSSCG00000031575,TMEM245|XLOC_001872	13.8529	14.9706	17.862	19.7743	11.9419	22.339	21.6093	23.1724	30.6854	41.5986	22.2016	10.8579	12.6366	15.0821	38.6266	51.686	41.7982
SNORD35|XLOC_001873	0	0	0	0	0	0	0	0	0	0	0	0	0	0	0	0	0
ssc-mir-32|XLOC_001874	0	0	0	0	0	0	0	0	0	0	0	0	0	0	0	0	0
FRRS1L|XLOC_001875	0	0	0	0	0	0	0	0	0	0	0	0	0	0	0	0	0
EPB41L4B|XLOC_001876	27.0601	15.8451	18.2828	34.9086	41.8434	32.7317	48.5832	26.8306	29.1683	30.6172	35.1452	30.3671	28.8146	38.5877	10.6419	9.27193	7.73488
PTPN3|XLOC_001877	12.822	16.7185	15.2277	20.7057	11.4484	17.8264	11.8838	25.0891	12.7265	16.392	16.6507	10.4295	19.952	16.0093	11.5542	16.171	9.62319
C9orf152|XLOC_001878	5.33396	5.19298	6.2529	3.44746	6.42003	1.38055	5.72143	9.70914	6.87398	4.22381	3.24542	6.86852	8.51247	3.29503	0	0	0
ENSSSCG00000005453|XLOC_001879	1697.15	1685.63	1818.19	2904.56	3646.15	3545.85	788.859	2487.17	3140.01	2757.01	2194.24	3570.3	2535.08	658.926	2329.2	1892.03	1957.14
TXNDC8|XLOC_001880	0	0	0	0	0	0	0	0	0	0	0	0	0	0	0	0	0
SVEP1|XLOC_001881	0	0	0	0	0	0	1.60371	0	0	0	0	0	0	3.30704	0.505476	0.706624	0.204024
U6|XLOC_001882	0	0	0	0	0	0	0	0	0	0	0	0	0	0	0	0	0
ENSSSCG00000005457|XLOC_001883	8.26519	5.84635	6.55307	0.704765	0	1.72003	5.77526	6.74953	9.05592	6.15303	8.3605	4.09879	4.3809	6.01855	5.25892	16.9695	13.5775
OR2K2|XLOC_001884	0	0	0	0	0	0	0	0	0	0	0	0	0	0	0	0	0
KIAA0368|XLOC_001885	13.9186	14.3293	13.5484	21.5381	21.3162	16.452	9.94946	22.6805	21.6214	14.9132	17.6209	13.6846	19.0026	16.5818	22.6207	14.452	12.3721
ENSSSCG00000040953|XLOC_001886	0	0	0	0	0	0	0	0	0	0	0	0	0	0	0	0	0
PTGR1|XLOC_001887	54.0474	81.2259	92.4907	189.322	228.222	160.485	173.775	126.873	296.7	202.331	171.04	288.308	140.136	162.122	19.9335	23.2173	34.9128
ENSSSCG00000035380|XLOC_001888	0	0	0	0	0	0	0	0	0	0	0	0	0	0	0	0	0
C9orf84|XLOC_001889	0	0	0	0	0	0	0	0	0	0	0	0	0	0	0	0	0
SUSD1|XLOC_001890	1.41397	2.77228	1.30507	1.25157	0	3.05002	3.21538	1.50807	2.97515	1.51945	1.75345	1.87571	0	3.56167	15.4311	2.53169	19.9508
PTBP3|XLOC_001891	74.8658	75.926	84.089	81.5121	64.8671	69.2567	48.9164	90.3616	104.82	76.4538	47.6857	20.4172	50.7774	45.7622	66.5536	62.209	63.9044
ENSSSCG00000032267|XLOC_001892	0	0	0	0	0	0	0	0	0	0	0	0	0	0	0	0	0
INIP|XLOC_001893	24.5755	19.4228	16.5103	15.9536	18.7843	16.974	12.451	15.7482	29.3252	26.7849	11.0888	5.28655	4.78265	14.0361	30.0566	9.79988	19.6326
SLC46A2|XLOC_001894	0	0	0	0	0	0	0.755301	0	0	0	0	0	0	0	0	0	0
SAL1|XLOC_001895	0	0	0	0	0	0	0	0	0	0	0	0	0	0	0	0	0
ZFP37|XLOC_001896	0	0	0	0	0	0	0	0	0	0	0	0	0	0	0	0	0
FKBP15|XLOC_001897	4.28742	2.2833	1.67033	4.70414	5.32339	8.12684	10.4056	4.48912	2.19485	4.58295	2.22125	9.37545	4.10901	6.71278	10.0495	6.40596	5.27441
CDC26|XLOC_001898	14.3976	17.4099	12.0905	21.0525	15.2365	19.8876	38.4567	32.1204	20.8181	12.831	16.2106	29.0907	9.48242	31.7303	7.4233	6.92134	2.20286
RNF183|XLOC_001899	11.5177	0	0	0	0	0	0	0	0	0	0	0	0	0	0	0	0
WDR31|XLOC_001900	7.89467	0	0	0	3.97188	0	0	0	0	0	4.95432	0	0	0	7.05236	7.48743	0
HDHD3|XLOC_001901	17.9866	33.9769	20.2881	16.1116	28.8435	28.3775	14.6635	26.765	27.5506	15.4358	11.4944	16.7357	2.63719	2.94772	2.18469	2.22221	2.87221
ALAD|XLOC_001902	13.0184	13.9735	38.6276	16.801	31.9605	21.0485	21.1387	19.123	22.4231	13.4308	16.5426	82.655	38.0708	38.0447	23.3898	9.98693	19.0372
POLE3|XLOC_001903	52.4905	49.1281	70.6251	44.2647	33.528	38.5928	50.7783	51.3175	42.6921	29.7331	53.4206	25.7632	40.5085	16.454	25.2753	8.03585	26.4603
ENSSSCG00000040726|XLOC_001904	0	0	0	0	0	0	0	0	0	0	0	0	0	0	0	0	0
AMBP|XLOC_001905	0	0	0	0	0	0	0	0	0	0	0	0	3.80171	0	0	0	0
KIF12|XLOC_001906	3.4422	1.66351	0	5.83806	0	0	0	1.51905	0	0	4.20727	2.45026	1.96276	0	0	3.54103	2.68854
U4|XLOC_001907	0	0	0	0	0	0	0	0	0	0	0	0	0	0	0	0	0
AKNA|XLOC_001908	2.12192	1.03113	1.04079	1.0293	0.513588	0	12.3153	0.510264	0.386597	2.15844	0.653542	0	0	5.38513	0.55773	0	0.998903
WHRN|XLOC_001909	0	0.857013	1.43609	0.631929	0	0.884717	0.92427	0	0	0	0	0	0	0	0	0	0
TNFSF15|XLOC_001910	1.46216	4.27268	4.02311	3.28772	4.37326	7.24313	0.854395	6.51468	5.58612	1.61278	2.72643	0	1.57728	0.946335	0	1.21822	0
TNFSF8|XLOC_001911	0	0	0	0	0	0	0	0	0	0	0	0	0	0	0	0	0
TNC|XLOC_001912	0	0	0	0	0.405353	0	8.25095	0	0	0	0	0	0	5.2494	0.412111	0	0
ENSSSCG00000035890|XLOC_001913	0	0	0	0	0	0	0	0	0	0	0	0	0	0	0	0	0
ASTN2|XLOC_001914	0	0	0	0	0	0	0	0	0	0	0	0	0	0	7.83539	5.47448	4.96752
ENSSSCG00000040653|XLOC_001915	0	0	0	0	0	0	0	0	0	0	0	0	0	0	0	0	0
U6|XLOC_001916	0	0	0	0	0	0	0	0	0	0	0	0	0	0	0	0	0
BRINP1|XLOC_001917	0	0	0	0	0	0	0	0	0	0	0	0	0	0	5.10948	1.7113	0
ENSSSCG00000028117|XLOC_001918	4.01756	0.97846	6.62706	5.44028	3.08365	0	0	0	2.09671	8.69432	2.55146	0	3.57243	2.80303	3.69499	1.7432	1.43813
MEGF9|XLOC_001919	3.83662	3.29818	3.98323	5.24306	4.32307	3.19339	4.97197	4.33286	2.69784	4.8385	3.00243	0.566654	3.64115	3.06773	2.04459	4.32844	3.63266
NA|XLOC_001920	22.4628	28.4259	27.4017	25.6522	11.5297	12.5683	44.0589	75.2338	44.1216	18.682	28.1876	41.7332	18.999	0	22.2662	30.2102	16.6455
ENSSSCG00000005508|XLOC_001921	32.1806	41.4897	21.4383	33.3339	37.3099	24.9934	17.4229	14.1672	35.1442	18.9791	28.9469	5.88215	32.5146	18.1725	14.0414	29.9931	10.6059
PSMD5|XLOC_001922	8.11253	23.3914	17.1501	14.4338	38.4951	23.4897	19.1327	21.7436	21.7992	15.1674	28.0786	12.6963	22.4603	32.5314	33.1912	24.2596	29.8983
PHF19|XLOC_001923	4.94803	4.83634	9.44175	6.79309	3.25183	5.09798	4.53509	3.32867	7.46667	3.47264	5.14641	3.49863	9.7539	6.33877	7.14149	3.0847	5.69556
TRAF1|XLOC_001924	0	0	0	0	0	0.756452	2.44176	0.737278	0.715649	0	0	0	0	5.77939	1.38791	1.99982	0
C5|XLOC_001925	10.5363	11.3948	10.1907	11.2039	8.9665	5.00701	58.4594	17.1109	12.9844	16.3564	3.45691	2.00269	0.604827	55.253	0	0	0
ENSSSCG00000034749,RAB14|XLOC_001926	59.1694	67.2049	55.9198	76.0267	90.258	50.2573	76.3669	83.4146	101.538	76.8078	59.8011	26.6718	49.4695	63.347	55.5624	82.4913	66.451
STOM|XLOC_001927	36.9514	27.4522	31.9599	37.1519	53.1762	51.1848	55.6626	50.8417	39.8278	42.24	17.7758	16.7593	16.9995	44.5932	7.19806	6.29045	9.2352
ENSSSCG00000038200|XLOC_001928	0	0	0	0	0	0	0	0	0	0	0	0	0	0	0	0	0
U6|XLOC_001929	0	0	0	0	0	0	0	0	0	0	0	0	0	0	0	0	0
ENSSSCG00000005518|XLOC_001930	2.8024	0	3.99654	0	3.14927	2.32849	20.1834	0	0	0	3.51541	0	4.29613	12.4884	99.8011	67.7939	59.15
ENSSSCG00000038036|XLOC_001931	0	0	0	0	0	0	0	0	0	0	0	0	0	0	0	0	0
TTLL11|XLOC_001932	0	0	0	0	0	0	0	0	0	0	0	0	0	0	0	0	0
ENSSSCG00000040686|XLOC_001933	0	0	0	0	0	0	0	0	0	0	0	0	0	0	0	0	0
ENSSSCG00000005528|XLOC_001934	40.068	51.3553	36.8338	55.3632	71.6688	43.4688	67.1091	57.2977	45.3405	54.0076	69.1453	105.412	94.4241	47.2204	42.7152	30.9739	32.7046
LHX6|XLOC_001935	0	0	0	0	0	0	0	0	0	0	0	0	0	0	0	0	0
uc_338|XLOC_001936	0	0	0	0	0	0	0	0	0	0	0	0	0	0	0	0	0
RBM18|XLOC_001937	14.2801	3.22872	10.4218	18.4496	12.253	20.2421	14.4095	23.7341	11.2903	11.2023	13.8823	12.5155	19.6284	26.8832	21.1276	23.0237	15.633
ENSSSCG00000035498|XLOC_001938	0	0	0	0	0	0	0	0	0	0	0	0	0	0	0	0	0
ENSSSCG00000005534|XLOC_001939	0	0	0	0	0	0	0	0	0	0	0	0	0	0	0	0	0
ENSSSCG00000031343|XLOC_001940	0	0	0	0	0	0	0	0	0	0	0	0	0	0	0	0	12.6299
ENSSSCG00000032127|XLOC_001941	0	0	0	0	0	0	0	0	0	0	0	0	0	0	0	0	0
ENSSSCG00000005558|XLOC_001942	0	0	0	0	0	0	0	0	0	0	0	0	0	0	0	0	0
ENSSSCG00000031516|XLOC_001943	0	0	0	0	0	0	0	0	0	0	0	0	0	0	0	0	0
ENSSSCG00000032825|XLOC_001944	0	0	0	0	0	0	0	0	0	0	0	0	0	0	0	0	0
ENSSSCG00000027732|XLOC_001945	0	0	0	0	0	0	0	0	0	0	0	0	0	0	0	0	0
ENSSSCG00000039129|XLOC_001946	0	0	0	0	0	0	0	0	0	0	0	0	0	0	0	0	0
ENSSSCG00000038595|XLOC_001947	0	0	0	0	0	0	0	0	0	0	0	0	0	0	0	0	0
ENSSSCG00000032940|XLOC_001948	0	0	0	0	0	0	0	0	0	0	0	0	0	0	0	0	0
ENSSSCG00000040297|XLOC_001949	0	0	0	0	0	0	0	0	0	0	0	0	0	0	0	0	0
ENSSSCG00000035556|XLOC_001950	0	0	0	0	0	0	0	0	0	0	0	0	0	0	0	0	0
ENSSSCG00000031416|XLOC_001951	0	0	0	0	0	0	0	0	0	0	0	0	0	0	0	0	0
ENSSSCG00000036003|XLOC_001952	0	0	0	0	0	0	0	0	0	0	0	0	0	0	0	0	0
ENSSSCG00000035439|XLOC_001953	0	0	0	0	0	0	0	0	0	0	0	0	0	0	0	0	0
ENSSSCG00000032491|XLOC_001954	0	0	0	0	0	0	0	0	0	0	0	0	0	0	0	0	0
ENSSSCG00000036749|XLOC_001955	0	0	0	0	0	0	0	0	0	0	0	0	0	0	0	0	0
ENSSSCG00000034582|XLOC_001956	0	0	0	0	0	0	0	0	0	0	0	0	0	0	0	0	0
ENSSSCG00000037956|XLOC_001957	0	0	0	0	0	0	0	0	0	0	0	0	0	0	0	0	0
ENSSSCG00000031783|XLOC_001958	0	0	0	0	0	0	0	0	0	0	0	0	0	0	0	0	0
ENSSSCG00000032537|XLOC_001959	0	0	0	0	0	0	0	0	0	0	0	0	0	0	0	0	0
PDCL|XLOC_001960	15.1557	20.5783	28.5525	21.0829	15.2493	13.984	9.34894	17.829	21.4674	21.8706	16.2417	10.2437	10.6139	27.4805	12.797	10.6817	9.67568
RC3H2|XLOC_001961	1.97404	2.91982	2.89457	3.90033	2.76378	3.08192	6.37821	3.61034	4.01871	3.55272	2.4731	1.35828	4.71898	5.09268	2.28012	4.67243	3.86784
SNORD90|XLOC_001962	0	0	0	0	0	0	0	0	0	0	0	0	0	0	0	0	0
ZBTB6|XLOC_001963	2.74918	11.0342	0	0	2.87798	0	0	0	6.32433	6.28247	0	0	0	0	4.84428	2.27509	3.79111
ZBTB26|XLOC_001964	1.71418	0	3.88191	1.56222	2.58939	2.87281	4.98015	5.8999	0.97102	1.92549	1.0735	0.991503	1.36112	2.19525	2.13301	4.66606	2.78444
ENSSSCG00000034541|XLOC_001965	0	0	0	0	0	0	0	0	0	0	0	0	0	0	0	0	0
STRBP|XLOC_001966	30.4894	24.2738	19.6682	26.4904	13.8304	18.1941	28.4534	21.495	17.6002	24.6155	24.8789	10.6948	20.7659	25.8238	15.5671	24.0191	20.9001
DENND1A|XLOC_001967	12.7967	5.47465	8.61406	6.60325	9.86616	7.78672	10.2698	7.60886	11.31	8.72869	4.66861	6.29092	6.2995	5.93423	3.13687	4.91536	3.6241
PSMB7|XLOC_001968	183.429	248.724	196.17	154.842	263.569	158.199	177.311	128.73	252.075	237.102	426.053	420.088	225.619	211.587	311.341	365.604	275.677
NR5A1|XLOC_001969	0	0	0	0	0	0	0	0	0	0	0	0	0	0	0	0	0
NR6A1|XLOC_001970	7.90922	4.06481	2.62187	2.48349	2.76166	4.4614	0.778454	4.47731	3.67033	6.70078	3.48207	0.86082	4.85356	5.95073	1.8871	3.90804	8.03533
RPL35|XLOC_001971	1061.64	950.043	833.64	610.797	438.642	705.069	335.057	685.253	548.217	593.631	620.183	881.573	474.664	447.753	584.133	772.675	1009.12
GOLGA1|XLOC_001972	2.22304	4.83925	7.7211	7.99088	8.37083	6.01807	7.13252	7.74614	8.21875	4.80097	5.57449	2.99361	4.85059	10.2672	4.43347	4.76009	5.94345
SCAI|XLOC_001973	0	2.45668	0.807722	0.787758	0.869769	0	0	0	0	0.972831	1.08748	0	0	0	0.737024	3.54106	2.92121
PPP6C|XLOC_001974	19.157	27.7359	23.9889	26.2168	13.2086	23.9849	20.7085	15.4578	16.6804	24.2549	18.9913	23.7124	10.8485	41.8761	23.0056	19.9316	15.501
HSPA5|XLOC_001975	542.639	556.893	572.496	339.429	295.18	242.87	482.043	207.45	176.717	181.834	280.851	258.931	236.694	369.495	365.627	442.997	389.458
SNORA21|XLOC_001976	0	0	0	0	0	0	0	0	0	0	0	0	0	0	0	0	0
MAPKAP1|XLOC_001977	47.2213	23.6329	26.0908	31.2382	26.0984	40.2329	32.0582	32.0198	26.9364	26.5012	28.1372	26.0699	34.8352	34.7929	23.1646	16.1528	25.4109
ENSSSCG00000031440|XLOC_001978	0	0	0	0	0	0	0	0	0	0	0	0	0	0	0	0	0
NRON|XLOC_001979	0	0	0	0	0	0	0	0	0	0	0	0	0	0	0	0	0
ANGPTL2|XLOC_001980	0	0	0	0	0	0	6.00702	0	0	0	0	0	0	9.44691	0	0	0
U6|XLOC_001981	0	0	0	0	0	0	0	0	0	0	0	0	0	0	0	0	0
ENSSSCG00000033019|XLOC_001982	294.353	263.563	264.167	182.757	174.303	179.104	114.325	260.624	241.94	220.094	238.585	289.501	201.173	111.482	210.907	193.088	117.968
SNORA65|XLOC_001983	0	0	0	0	0	0	0	0	0	0	0	0	0	0	0	0	0
FAM129B|XLOC_001984	61.7458	59.3816	48.3995	107.529	128.842	115.14	39.9197	89.4899	79.0285	79.2545	74.5023	80.2123	67.6273	36.0041	113.817	145.466	179.613
PTRH1|XLOC_001985	78.7337	65.6887	43.4228	16.8135	32.7957	39.4316	20.2176	13.9979	0	29.4087	23.7496	43.9354	11.6885	6.26673	31.0044	45.8193	33.3676
TOR2A|XLOC_001986	0	0	4.94689	12.7743	0	10.0689	5.1879	0	9.82282	15.2839	12.0282	0	11.1503	6.32049	5.06877	5.22212	8.51958
SH2D3C|XLOC_001987	0	0	0	0	0	0	5.70466	0	0	0	0	0	0	11.077	0	0	0
ENG|XLOC_001988	0.947905	1.38754	0.457615	2.07414	0.925941	0.488192	8.69777	2.37946	0.472614	0.984986	1.17371	5.43191	2.12681	12.0498	0	0	0.379691
AK1|XLOC_001989	0	5.65972	10.1395	14.2163	11.7561	9.11566	6.80804	5.70728	1.89804	9.07902	4.82568	25.649	19.4841	2.52593	0	0	0
ST6GALNAC6|XLOC_001990	36.3625	5.47982	13.4294	32.4423	19.0527	33.4442	20.6668	13.7177	12.7491	4.62954	13.8894	4.19554	6.28555	0	0	0	9.61624
ST6GALNAC4|XLOC_001991	36.84	50.0808	37.4643	77.9192	85.6468	88.0407	49.1583	65.1351	33.814	56.257	38.5429	59.3982	43.8416	54.3154	10.7823	14.937	4.85829
PIP5KL1|XLOC_001992	0	0	0	0	0	0	0	0	0	0	0	0	0	0	0	0	0
DPM2|XLOC_001993	18.1351	14.7426	22.1734	25.8176	25.8707	24.0216	10.7061	23.8724	12.0124	18.6269	23.668	49.1357	7.99147	16.4069	12.3509	24.1859	20.1412
FAM102A|XLOC_001994	13.8902	23.6678	22.2387	26.7068	13.2705	8.91999	56.8749	13.3198	12.8159	14.0755	8.90398	9.32981	10.3387	47.2166	22.5564	29.9289	26.6526
NAIF1|XLOC_001995	0	0	0	3.57515	12.1351	0	0	0	0	0	5.15662	0	9.61291	0	0	4.29628	0
PTGES2|XLOC_001996	7.23397	4.74241	4.66848	6.37026	5.93968	8.8597	9.93183	3.11554	3.68806	3.83569	6.07515	6.58564	1.37923	9.34096	3.36548	1.10409	3.20542
CIZ1|XLOC_001997	9.35193	8.14277	6.83416	6.26295	5.43433	5.70404	8.60464	7.60427	5.49375	10.2714	10.4153	15.8831	6.64897	10.1385	4.54099	4.26084	5.78994
ENSSSCG00000019744|XLOC_001998	0	0	0	0	0	0	0	0	0	0	0	0	0	0	0	0	0
[truncated: 22,914 more rows]
