# Supplementary material for: Congruence of Transcription Programs in Adult Stem Cell-Derived Jejunum Organoids and Original Tissue During Long-Term Culture
Source: Front Cell Dev Biol. 2020 Jul 2;8:375. doi: 10.3389/fcell.2020.00375 (PMC7343960; doi:10.3389/fcell.2020.00375)
Supplement: Supplementary file 2 [file Table_2.XLSX]

## Sheet: Sheet2
Supplementary file 2. All samples shared a large proportion of genes (9117), but there were also other non-overlapping parts analysed for gene and group enrichment (>1 FPKM). Genes associated with different overlapping areas of the Venn diagram were categorized by gene ontology using TOPPfun.
Tissue	Organoids	IPECJ2						Organoids/Tissue/IPECJ2			9117								Organoids/Tissue		1762									Tissue/IPECJ2		122									Organoids/IPECJ2		354
PSMB1	PSMB1	PSMB1						2: GO: Biological Process : 8362 input genes in category / 12450 annotations before applied cutoff / 18623 genes in category											2: GO: Biological Process : 1427 input genes in category / 7803 annotations before applied cutoff / 18623 genes in category											2: GO: Biological Process : 105 input genes in category / 3098 annotations before applied cutoff / 18623 genes in category											2: GO: Biological Process : 294 input genes in category / 3740 annotations before applied cutoff / 18623 genes in category
DLL1	DLL1	PHF10
PHF10	PHF10	ENSSSCG00000032916							ID	Name	Source	pValue	FDR B&H	FDR B&Y	Bonferroni	Genes from Input	Genes in Annotation			ID	Name	Source	pValue	FDR B&H	FDR B&Y	Bonferroni	Genes from Input	Genes in Annotation			ID	Name	Source	pValue	FDR B&H	FDR B&Y	Bonferroni	Genes from Input	Genes in Annotation			ID	Name	Source	pValue	FDR B&H	FDR B&Y	Bonferroni	Genes from Input
THBS2	WDR27	SFT2D1						1	GO:0007049	cell cycle		2.675e-87	3.331e-83	3.333e-82	3.331e-83	1186	1766		1	GO:0050900	leukocyte migration		7.118e-11	5.554e-07	5.299e-06	5.554e-07	68	386		1	GO:0051240	positive regulation of multicellular organismal process		9.324e-13	2.889e-09	2.489e-08	2.889e-09	35	1610		1	GO:0044782	cilium organization		2.167e-10	8.105e-07	7.136e-06	8.105e-07	22
ENSSSCG00000004017	ENSSSCG00000004017	TCP1						2	GO:0006396	RNA processing		1.872e-84	1.165e-80	1.166e-79	2.33e-80	692	913		2	GO:0015711	organic anion transport		1.229e-08	2.567e-05	0.0002449	9.586e-05	71	462		2	GO:0048514	blood vessel morphogenesis		2.268e-10	3.48e-07	2.999e-06	7.026e-07	19	551		2	GO:0035115	embryonic forelimb morphogenesis		7.232e-08	0.0001352	0.001191	0.0002705	8
UNC93A	UNC93A	SOD2						3	GO:0022402	cell cycle process		6.59e-75	2.735e-71	2.737e-70	8.204e-71	947	1385		3	GO:0007159	leukocyte cell-cell adhesion		1.553e-08	2.567e-05	0.0002449	0.0001212	80	548		3	GO:0022603	regulation of anatomical structure morphogenesis		4.836e-10	3.48e-07	2.999e-06	1.498e-06	26	1128		3	GO:0007224	smoothened signaling pathway		1.459e-07	0.0001819	0.001602	0.0005458	13
ENSSSCG00000037137	ENSSSCG00000004024	EZR						4	GO:0000278	mitotic cell cycle		1.544e-72	4.804e-69	4.808e-68	1.922e-68	732	1016		4	GO:0048878	chemical homeostasis		1.576e-08	2.567e-05	0.0002449	0.000123	139	1136		4	GO:0001568	blood vessel development		5.426e-10	3.48e-07	2.999e-06	1.681e-06	20	651		4	GO:0060271	cilium assembly		2.985e-07	0.0002791	0.002457	0.001116	18
ENSSSCG00000004024	ENSSSCG00000032916	DYNLT1						5	GO:0044265	cellular macromolecule catabolic process		9.924e-70	2.471e-66	2.473e-65	1.236e-65	704	977		5	GO:0006811	ion transport		1.645e-08	2.567e-05	0.0002449	0.0001284	185	1627		5	GO:0072359	circulatory system development		6.741e-10	3.48e-07	2.999e-06	2.088e-06	25	1058		5	GO:0035136	forelimb morphogenesis		4.554e-07	0.0003407	0.002999	0.001703	8
RPS6KA2	SFT2D1	SERAC1						6	GO:1903047	mitotic cell cycle process		1.198e-69	2.487e-66	2.488e-65	1.492e-65	677	931		6	GO:0016477	cell migration		2.206e-08	2.715e-05	0.000259	0.0001721	154	1300		6	GO:0072358	cardiovascular system development		6.741e-10	3.48e-07	2.999e-06	2.088e-06	25	1058		6	GO:0007423	sensory organ development		9.115e-07	0.0005682	0.005002	0.003409	27
ENSSSCG00000032916	AGPAT4	TMEM242						7	GO:0044248	cellular catabolic process		4.947e-67	8.799e-64	8.804e-63	6.159e-63	1170	1828		7	GO:0042592	homeostatic process		2.435e-08	2.715e-05	0.000259	0.00019	197	1767		7	GO:0001944	vasculature development		1.069e-09	4.732e-07	4.077e-06	3.313e-06	20	677		7	GO:0030031	cell projection assembly		1.817e-06	0.0009707	0.008546	0.006795	22
SFT2D1	TCP1	TFB1M						8	GO:0070727	cellular macromolecule localization		1.551e-66	2.415e-63	2.416e-62	1.932e-62	1087	1676		8	GO:0015849	organic acid transport		2.885e-08	2.814e-05	0.0002684	0.0002251	56	337		8	GO:2000026	regulation of multicellular organismal development		1.76e-09	6.816e-07	5.872e-06	5.453e-06	33	1893		8	GO:0030030	cell projection organization		2.532e-06	0.001184	0.01042	0.009471	46
PDE10A	SOD2	ENSSSCG00000004071						9	GO:0009057	macromolecule catabolic process		1.143e-65	1.582e-62	1.583e-61	1.423e-61	836	1223		9	GO:0046942	carboxylic acid transport		4.736e-08	4.106e-05	0.0003917	0.0003696	55	333		9	GO:0045595	regulation of cell differentiation		2.184e-09	7.518e-07	6.478e-06	6.766e-06	31	1699		9	GO:0000902	cell morphogenesis		6.405e-06	0.002422	0.02133	0.02395	43
PRKN	RSPH3	MTRF1L						10	GO:0034613	cellular protein localization		1.598e-65	1.99e-62	1.991e-61	1.99e-61	1079	1666		10	GO:0006954	inflammatory response		1.181e-07	9.215e-05	0.0008791	0.0009215	94	711		10	GO:0006928	movement of cell or subcellular component		6.263e-09	1.94e-06	1.672e-05	1.94e-05	32	1882		10	GO:0032989	cellular component morphogenesis		6.653e-06	0.002422	0.02133	0.02488	45
AGPAT4	EZR	FBXO5						11	GO:1901575	organic substance catabolic process		7.065e-57	7.996e-54	8.001e-53	8.795e-53	1185	1910		11	GO:0010817	regulation of hormone levels		1.701e-07	0.0001207	0.001151	0.001328	77	550		11	GO:0016477	cell migration		9.559e-09	2.692e-06	2.32e-05	2.961e-05	26	1300		11	GO:0010927	cellular component assembly involved in morphogenesis		7.124e-06	0.002422	0.02133	0.02665	18
TCP1	DYNLT1	ENSSSCG00000031744						12	GO:0006974	cellular response to DNA damage stimulus		4.221e-55	4.38e-52	4.383e-51	5.256e-51	573	800		12	GO:0051241	negative regulation of multicellular organismal process		2.717e-07	0.0001659	0.001583	0.00212	133	1127		12	GO:0051270	regulation of cellular component movement		1.135e-08	2.929e-06	2.524e-05	3.515e-05	21	860		12	GO:0043010	camera-type eye development		8.046e-06	0.002508	0.02208	0.03009	18
SOD2	SERAC1	ENSSSCG00000004082						13	GO:0070647	protein modification by small protein conjugation or removal		2.579e-53	2.47e-50	2.471e-49	3.211e-49	698	1026		13	GO:1901701	cellular response to oxygen-containing compound		2.764e-07	0.0001659	0.001583	0.002157	121	1001		13	GO:0051094	positive regulation of developmental process		1.371e-08	3.266e-06	2.814e-05	4.246e-05	26	1323		13	GO:0021846	cell proliferation in forebrain		1.138e-05	0.003274	0.02883	0.04256	6
TAGAP	ENSSSCG00000038527	RMND1						14	GO:0016071	mRNA metabolic process		7.652e-53	6.805e-50	6.81e-49	9.527e-49	489	664		14	GO:0048870	cell motility		4.394e-07	0.0002286	0.00218	0.003428	160	1428		14	GO:0030334	regulation of cell migration		2.97e-08	6.572e-06	5.662e-05	9.201e-05	19	742		14	GO:0042461	photoreceptor cell development		1.271e-05	0.003332	0.02933	0.04753	7
EZR	TMEM242	ZBTB2						15	GO:0034660	ncRNA metabolic process		2.197e-51	1.824e-48	1.825e-47	2.736e-47	426	563		15	GO:0051674	localization of cell		4.394e-07	0.0002286	0.00218	0.003428	160	1428		15	GO:0022604	regulation of cell morphogenesis		5.062e-08	1.045e-05	9.008e-05	0.0001568	17	609		15	GO:0035107	appendage morphogenesis		1.425e-05	0.003332	0.02933	0.05331	12
DYNLT1	TFB1M	NUP43						16	GO:0032446	protein modification by small protein conjugation		9.996e-51	7.778e-48	7.783e-47	1.245e-46	623	903		16	GO:0022610	biological adhesion		5.274e-07	0.0002572	0.002453	0.004115	170	1542		16	GO:0051241	negative regulation of multicellular organismal process		5.698e-08	1.092e-05	9.408e-05	0.0001765	23	1127		16	GO:0035108	limb morphogenesis		1.425e-05	0.003332	0.02933	0.05331	12
SERAC1	ENSSSCG00000004071	LATS1						17	GO:0044257	cellular protein catabolic process		8.485e-50	6.214e-47	6.218e-46	1.056e-45	501	694		17	GO:0007155	cell adhesion		7.997e-07	0.0003671	0.003502	0.00624	168	1530		17	GO:0048870	cell motility		6.433e-08	1.092e-05	9.408e-05	0.0001993	26	1428		17	GO:0001654	eye development		1.58e-05	0.003476	0.0306	0.05909	19
TMEM242	MTRF1L	KATNA1						18	GO:0043632	modification-dependent macromolecule catabolic process		9.439e-50	6.529e-47	6.533e-46	1.175e-45	449	606		18	GO:0046903	secretion		9.463e-07	0.0003979	0.003795	0.007384	140	1228		18	GO:0051674	localization of cell		6.433e-08	1.092e-05	9.408e-05	0.0001993	26	1428		18	GO:0048858	cell projection morphogenesis		1.74e-05	0.003615	0.03183	0.06507	32
TFB1M	FBXO5	PPIL4						19	GO:0030163	protein catabolic process		4.291e-49	2.812e-46	2.814e-45	5.343e-45	586	844		19	GO:0040011	locomotion		9.688e-07	0.0003979	0.003795	0.007559	186	1735		19	GO:0040012	regulation of locomotion		6.697e-08	1.092e-05	9.408e-05	0.0002075	20	866		19	GO:0032990	cell part morphogenesis		2.729e-05	0.005372	0.0473	0.1021	32
ENSSSCG00000004071	RMND1	SHPRH						20	GO:0022613	ribonucleoprotein complex biogenesis		2.668e-48	1.661e-45	1.662e-44	3.322e-44	363	468		20	GO:0045321	leukocyte activation		1.046e-06	0.0004083	0.003895	0.008165	102	828		20	GO:0050767	regulation of neurogenesis		7.078e-08	1.096e-05	9.447e-05	0.0002193	19	784		20	GO:0043588	skin development		3.825e-05	0.006845	0.06027	0.1431	15
MTRF1L	ZBTB2	FBXO30						21	GO:0051726	regulation of cell cycle		3.704e-48	2.196e-45	2.197e-44	4.611e-44	676	1008		21	GO:0002682	regulation of immune system process		1.162e-06	0.0004319	0.00412	0.00907	165	1506		21	GO:0045597	positive regulation of cell differentiation		8.326e-08	1.192e-05	0.0001027	0.000258	21	966		21	GO:0048598	embryonic morphogenesis		3.844e-05	0.006845	0.06027	0.1437	25
FBXO5	ENSSSCG00000035574	SF3B5						22	GO:0019941	modification-dependent protein catabolic process		6.12e-48	3.463e-45	3.466e-44	7.62e-44	441	598		22	GO:0015718	monocarboxylic acid transport		1.538e-06	0.0005011	0.00478	0.012	32	169		22	GO:2000145	regulation of cell motility		8.462e-08	1.192e-05	0.0001027	0.0002622	19	793		22	GO:0060173	limb development		4.856e-05	0.007896	0.06952	0.1816	12
ENSSSCG00000031744	ENSSSCG00000032525	PLAGL1						23	GO:0051276	chromosome organization		1.448e-47	7.652e-45	7.657e-44	1.803e-43	774	1189		23	GO:0006820	anion transport		1.539e-06	0.0005011	0.00478	0.01201	83	641		23	GO:0060284	regulation of cell development		1.156e-07	1.557e-05	0.0001341	0.0003581	21	985		23	GO:0048736	appendage development		4.856e-05	0.007896	0.06952	0.1816	12
ENSSSCG00000004082	LRP11	ENSSSCG00000040918						24	GO:0051603	proteolysis involved in cellular protein catabolic process		1.475e-47	7.652e-45	7.657e-44	1.837e-43	478	662		24	GO:1901700	response to oxygen-containing compound		1.604e-06	0.0005011	0.00478	0.01252	174	1614		24	GO:0045664	regulation of neuron differentiation		1.437e-07	1.855e-05	0.0001598	0.0004452	17	655		24	GO:0001822	kidney development		6.434e-05	0.01003	0.08828	0.2406	15
RMND1	NUP43	FUCA2						25	GO:0009894	regulation of catabolic process		2.616e-47	1.303e-44	1.303e-43	3.256e-43	544	777		25	GO:0015850	organic hydroxy compound transport		1.605e-06	0.0005011	0.00478	0.01253	43	262		25	GO:0051093	negative regulation of developmental process		1.605e-07	1.989e-05	0.0001713	0.0004972	20	914		25	GO:0090596	sensory organ morphogenesis		7.792e-05	0.01159	0.1021	0.2914	15
ZBTB2	LATS1	ADAT2						26	GO:0006886	intracellular protein transport		9.835e-47	4.709e-44	4.713e-43	1.224e-42	726	1105		26	GO:0070486	leukocyte aggregation		1.714e-06	0.0005144	0.004907	0.01337	70	514		26	GO:0040011	locomotion		2.226e-07	2.653e-05	0.0002285	0.0006897	28	1735		26	GO:0048568	embryonic organ development		8.058e-05	0.01159	0.1021	0.3014	20
LRP11	KATNA1	CITED2						27	GO:0006511	ubiquitin-dependent protein catabolic process		3.804e-46	1.754e-43	1.755e-42	4.736e-42	433	590		27	GO:0070489	T cell aggregation		1.939e-06	0.0005402	0.005154	0.01513	69	506		27	GO:0048699	generation of neurons		2.449e-07	2.782e-05	0.0002397	0.0007587	26	1528		27	GO:0035113	embryonic appendage morphogenesis		9.292e-05	0.01208	0.1064	0.3475	10
NUP43	PPIL4	REPS1						28	GO:0015031	protein transport		6.223e-45	2.767e-42	2.769e-41	7.747e-41	1167	1948		28	GO:0042110	T cell activation		1.939e-06	0.0005402	0.005154	0.01513	69	506		28	GO:0072012	glomerulus vasculature development		2.514e-07	2.782e-05	0.0002397	0.0007788	5	25		28	GO:0030326	embryonic limb morphogenesis		9.292e-05	0.01208	0.1064	0.3475	10
LATS1	ZC3H12D	NHSL1						29	GO:0031329	regulation of cellular catabolic process		3.338e-43	1.433e-40	1.434e-39	4.155e-39	470	663		29	GO:0071593	lymphocyte aggregation		2.08e-06	0.0005503	0.005249	0.01623	69	507		29	GO:0000902	cell morphogenesis		3.022e-07	3.228e-05	0.0002781	0.0009361	24	1337		29	GO:0016331	morphogenesis of embryonic epithelium		9.367e-05	0.01208	0.1064	0.3503	11
KATNA1	SHPRH	PERP						30	GO:0044770	cell cycle phase transition		1.01e-42	4.192e-40	4.194e-39	1.257e-38	406	555		30	GO:0051240	positive regulation of multicellular organismal process		2.116e-06	0.0005503	0.005249	0.01651	173	1610		30	GO:0001525	angiogenesis		3.385e-07	3.496e-05	0.0003012	0.001049	14	464		30	GO:0046530	photoreceptor cell differentiation		0.0001166	0.01453	0.1279	0.4359	7
PPIL4	FBXO30	MAP3K5						31	GO:0006397	mRNA processing		2.374e-42	9.534e-40	9.541e-39	2.956e-38	360	479		31	GO:0001775	cell activation		2.373e-06	0.0005829	0.00556	0.01851	117	1001		31	GO:0061437	renal system vasculature development		3.786e-07	3.665e-05	0.0003158	0.001173	5	27		31	GO:0072001	renal system development		0.0001256	0.01491	0.1313	0.4697	15
ZC3H12D	SF3B5	MAP7						32	GO:0044772	mitotic cell cycle phase transition		7.576e-42	2.948e-39	2.95e-38	9.432e-38	389	529		32	GO:0046649	lymphocyte activation		2.39e-06	0.0005829	0.00556	0.01865	89	709		32	GO:0061440	kidney vasculature development		3.786e-07	3.665e-05	0.0003158	0.001173	5	27		32	GO:0008589	regulation of smoothened signaling pathway		0.0001276	0.01491	0.1313	0.4772	7
SHPRH	PLAGL1	BCLAF1						33	GO:0016567	protein ubiquitination		3.182e-41	1.2e-38	1.201e-37	3.961e-37	533	781		33	GO:0050892	intestinal absorption		2.616e-06	0.0006187	0.005902	0.02042	13	38		33	GO:0051960	regulation of nervous system development		4.284e-07	4.021e-05	0.0003465	0.001327	19	881		33	GO:0048646	anatomical structure formation involved in morphogenesis		0.0001729	0.01945	0.1713	0.6467	38
FBXO30	ENSSSCG00000040918	MTFR2						34	GO:0043161	proteasome-mediated ubiquitin-dependent protein catabolic process		8.593e-41	3.146e-38	3.149e-37	1.07e-36	305	393		34	GO:0006955	immune response		2.732e-06	0.000627	0.005981	0.02132	169	1572		34	GO:0048646	anatomical structure formation involved in morphogenesis		7.156e-07	6.52e-05	0.0005618	0.002217	23	1299		34	GO:0001655	urogenital system development		0.0001768	0.01945	0.1713	0.6614	16
SF3B5	FUCA2	AHI1						35	GO:0006412	translation		1.225e-40	4.359e-38	4.361e-37	1.525e-36	467	667		35	GO:0010876	lipid localization		2.963e-06	0.0006607	0.006303	0.02312	53	359		35	GO:0010720	positive regulation of cell development		7.396e-07	6.546e-05	0.000564	0.002291	15	572		35	GO:0042476	odontogenesis		0.0002113	0.02258	0.1988	0.7902	9
PLAGL1	ADAT2	HBS1L						36	GO:0033365	protein localization to organelle		4.721e-40	1.633e-37	1.634e-36	5.877e-36	607	919		36	GO:0006869	lipid transport		3.507e-06	0.00076	0.007251	0.02736	49	324		36	GO:0022008	neurogenesis		8.308e-07	7.149e-05	0.000616	0.002574	26	1628		36	GO:0022603	regulation of anatomical structure morphogenesis		0.0002249	0.02336	0.2057	0.841	34
FUCA2	HIVEP2	SGK1						37	GO:0010498	proteasomal protein catabolic process		1.096e-39	3.688e-37	3.691e-36	1.365e-35	321	422		37	GO:0055092	sterol homeostasis		3.896e-06	0.0007999	0.007631	0.0304	19	77		37	GO:0009887	animal organ morphogenesis		9.722e-07	8.14e-05	0.0007013	0.003012	21	1121		37	GO:0035295	tube development		0.0002427	0.02454	0.216	0.9078	24
ADAT2	CITED2	STX7						38	GO:0043043	peptide biosynthetic process		1.865e-39	6.111e-37	6.115e-36	2.322e-35	481	696		38	GO:0042632	cholesterol homeostasis		3.896e-06	0.0007999	0.007631	0.0304	19	77		38	GO:0032989	cellular component morphogenesis		1.017e-06	8.293e-05	0.0007145	0.003151	24	1430		38	GO:0042471	ear morphogenesis		0.0002511	0.02471	0.2176	0.939	9
HIVEP2	REPS1	CTGF						39	GO:0008380	RNA splicing		3.366e-39	1.075e-36	1.075e-35	4.191e-35	308	402		39	GO:0008015	blood circulation		4.252e-06	0.0008507	0.008115	0.03318	73	557		39	GO:0001937	negative regulation of endothelial cell proliferation		1.084e-06	8.607e-05	0.0007416	0.003357	5	33		39	GO:0042073	intraciliary transport		0.0002731	0.02619	0.2306	1	5
CITED2	NHSL1	MED23						40	GO:0080135	regulation of cellular response to stress		3.6e-39	1.121e-36	1.121e-35	4.482e-35	512	752		40	GO:0060326	cell chemotaxis		4.714e-06	0.0008993	0.008579	0.03679	41	255		40	GO:0032835	glomerulus development		1.6e-06	0.0001239	0.001067	0.004956	6	64		40	GO:0098840	protein transport along microtubule		0.0003104	0.02902	0.2555	1	5
REPS1	PERP	EPB41L2						41	GO:0034470	ncRNA processing		4.25e-39	1.291e-36	1.291e-35	5.292e-35	306	399		41	GO:0002694	regulation of leukocyte activation		5.026e-06	0.0008993	0.008579	0.03922	68	510		41	GO:0051962	positive regulation of nervous system development		1.682e-06	0.0001271	0.001095	0.005211	14	531		41	GO:0035239	tube morphogenesis		0.0003432	0.03063	0.2697	1	17
NHSL1	IFNGR1	ARHGAP18						42	GO:0043604	amide biosynthetic process		5.074e-38	1.504e-35	1.505e-34	6.318e-34	525	780		42	GO:0045123	cellular extravasation		5.103e-06	0.0008993	0.008579	0.03982	15	52		42	GO:0090287	regulation of cellular response to growth factor stimulus		1.855e-06	0.0001369	0.001179	0.005748	10	256		42	GO:0048863	stem cell differentiation		0.0003473	0.03063	0.2697	1	14
PERP	IL20RA	PTPRK						43	GO:0006259	DNA metabolic process		8.883e-38	2.572e-35	2.574e-34	1.106e-33	641	992		43	GO:0050865	regulation of cell activation		5.147e-06	0.0008993	0.008579	0.04016	72	550		43	GO:0050769	positive regulation of neurogenesis		2.145e-06	0.0001545	0.001331	0.006645	13	465		43	GO:0007389	pattern specification process		0.0003522	0.03063	0.2697	1	19
IFNGR1	MAP3K5	ECHDC1						44	GO:0010608	posttranscriptional regulation of gene expression		6.008e-37	1.7e-34	1.701e-33	7.48e-33	348	475		44	GO:0003013	circulatory system process		5.156e-06	0.0008993	0.008579	0.04023	73	560		44	GO:0030182	neuron differentiation		2.522e-06	0.0001776	0.00153	0.007813	23	1398		44	GO:0043583	ear development		0.0004365	0.03706	0.3263	1	12
IL22RA2	MAP7	HDDC2						45	GO:0065003	protein-containing complex assembly		1.192e-35	3.298e-33	3.3e-32	1.484e-31	1071	1825		45	GO:0042493	response to drug		5.186e-06	0.0008993	0.008579	0.04047	65	481		45	GO:0071363	cellular response to growth factor stimulus		3.145e-06	0.0002165	0.001865	0.009742	15	643		45	GO:0045494	photoreceptor cell maintenance		0.0004459	0.03706	0.3263	1	5
IL20RA	BCLAF1	SERINC1						46	GO:0006281	DNA repair		2.372e-35	6.419e-33	6.424e-32	2.953e-31	369	516		46	GO:0030155	regulation of cell adhesion		5.805e-06	0.0009848	0.009394	0.0453	87	704		46	GO:0048666	neuron development		3.522e-06	0.0002352	0.002026	0.01091	20	1114		46	GO:0061303	cornea development in camera-type eye		0.000585	0.04756	0.4187	1	3
MAP3K5	MTFR2	TBC1D32						47	GO:0033043	regulation of organelle organization		2.544e-35	6.738e-33	6.742e-32	3.167e-31	738	1186		47	GO:1901615	organic hydroxy compound metabolic process		6.228e-06	0.001034	0.009864	0.0486	74	573		47	GO:0007167	enzyme linked receptor protein signaling pathway		3.567e-06	0.0002352	0.002026	0.01105	19	1016		47	GO:0051785	positive regulation of nuclear division		0.0006039	0.04805	0.4231	1	6
MAP7	AHI1	MAN1A1						48	GO:0007346	regulation of mitotic cell cycle		3.522e-35	9.136e-33	9.143e-32	4.385e-31	364	508		48	GO:0098609	cell-cell adhesion		6.679e-06	0.001083	0.01033	0.05212	113	980		48	GO:0010975	regulation of neuron projection development		3.977e-06	0.0002514	0.002166	0.01232	13	492		48	GO:0043009	chordate embryonic development		0.0006511	0.04998	0.44	1	23
BCLAF1	HBS1L	ENSSSCG00000004246						49	GO:0006518	peptide metabolic process		5.01e-34	1.273e-31	1.274e-30	6.238e-30	552	847		49	GO:0050727	regulation of inflammatory response		6.799e-06	0.001083	0.01033	0.05306	50	341		49	GO:0031344	regulation of cell projection organization		4.086e-06	0.0002514	0.002166	0.01266	15	657		49	GO:0050678	regulation of epithelial cell proliferation		0.0006548	0.04998	0.44	1	14
MTFR2	SGK1	GOPC						50	GO:0043603	cellular amide metabolic process		6.109e-34	1.521e-31	1.522e-30	7.605e-30	647	1023		50	GO:0010243	response to organonitrogen compound		7.732e-06	0.001193	0.01138	0.06033	102	866		50	GO:0045937	positive regulation of phosphate metabolic process		4.139e-06	0.0002514	0.002166	0.01282	20	1126
AHI1	SLC2A12	ZUFSP						51	GO:0042176	regulation of protein catabolic process		8.565e-34	2.091e-31	2.092e-30	1.066e-29	306	414		51	GO:0007267	cell-cell signaling		7.8e-06	0.001193	0.01138	0.06086	136	1233		51	GO:0010562	positive regulation of phosphorus metabolic process		4.139e-06	0.0002514	0.002166	0.01282	20	1126
HBS1L	SLC18B1	PTP4A1						52	GO:0007005	mitochondrion organization		4.748e-32	1.137e-29	1.138e-28	5.912e-28	503	767		52	GO:1901565	organonitrogen compound catabolic process		1.031e-05	0.001546	0.01475	0.08041	52	365		52	GO:0070848	response to growth factor		5.272e-06	0.0003141	0.002706	0.01633	15	671
SGK1	VNN1	PHF3						53	GO:0016570	histone modification		6.18e-32	1.452e-29	1.453e-28	7.694e-28	322	447		53	GO:0051049	regulation of transport		1.122e-05	0.001651	0.01575	0.08752	201	1975		53	GO:0003012	muscle system process		5.534e-06	0.0003234	0.002787	0.01714	12	430
SLC2A12	STX7	FAM135A						54	GO:0010564	regulation of cell cycle process		1.244e-31	2.867e-29	2.869e-28	1.548e-27	408	598		54	GO:0055088	lipid homeostasis		1.187e-05	0.001688	0.0161	0.09265	25	128		54	GO:0051129	negative regulation of cellular component organization		6.188e-06	0.000355	0.003059	0.01917	15	680
SLC18B1	CTGF	SMAP1						55	GO:0000375	RNA splicing, via transesterification reactions		3.725e-31	8.432e-29	8.438e-28	4.638e-27	238	309		55	GO:0032940	secretion by cell		1.19e-05	0.001688	0.0161	0.09282	122	1090		55	GO:0045596	negative regulation of cell differentiation		7.898e-06	0.0004449	0.003833	0.02447	15	694
VNN1	MED23	OGFRL1						56	GO:0009896	positive regulation of catabolic process		4.292e-31	9.543e-29	9.549e-28	5.344e-27	301	414		56	GO:0006629	lipid metabolic process		1.222e-05	0.001702	0.01624	0.09532	148	1377		56	GO:0045666	positive regulation of neuron differentiation		8.968e-06	0.0004961	0.004274	0.02778	11	376
STX7	EPB41L2	ENSSSCG00000032539,RIMS1						57	GO:0016569	covalent chromatin modification		4.679e-31	1.022e-28	1.023e-27	5.826e-27	329	462		57	GO:0051249	regulation of lymphocyte activation		1.27e-05	0.001738	0.01658	0.09906	60	445		57	GO:0048585	negative regulation of response to stimulus		9.91e-06	0.0005386	0.004641	0.0307	23	1518
CTGF	ARHGAP18	ENSSSCG00000033341						58	GO:0042254	ribosome biogenesis		1.433e-30	3.077e-28	3.079e-27	1.785e-26	245	322		58	GO:0001816	cytokine production		1.45e-05	0.001927	0.01838	0.1132	85	700		58	GO:0018108	peptidyl-tyrosine phosphorylation		1.119e-05	0.0005979	0.005152	0.03468	11	385
MED23	PTPRK	KCNQ5						59	GO:0000377	RNA splicing, via transesterification reactions with bulged adenosine as nucleophile		3.382e-30	7.018e-28	7.022e-27	4.211e-26	234	305		59	GO:1903037	regulation of leukocyte cell-cell adhesion		1.457e-05	0.001927	0.01838	0.1137	49	341		59	GO:0018212	peptidyl-tyrosine modification		1.175e-05	0.0006069	0.005229	0.0364	11	387
EPB41L2	ECHDC1	CYB5R4						60	GO:0000398	mRNA splicing, via spliceosome		3.382e-30	7.018e-28	7.022e-27	4.211e-26	234	305		60	GO:2000026	regulation of multicellular organismal development		1.544e-05	0.002008	0.01915	0.1205	193	1893		60	GO:0030030	cell projection organization		1.175e-05	0.0006069	0.005229	0.03641	22	1423
SAMD3	HDDC2	ZNF292						61	GO:1901987	regulation of cell cycle phase transition		3.721e-30	7.594e-28	7.599e-27	4.632e-26	254	338		61	GO:0009611	response to wounding		1.615e-05	0.002066	0.01971	0.126	110	967		61	GO:0031589	cell-substrate adhesion		1.403e-05	0.0007102	0.006119	0.04347	10	322
ARHGAP18	SERINC1	SMIM8						62	GO:0034622	cellular protein-containing complex assembly		6.118e-30	1.228e-27	1.229e-26	7.616e-26	618	991		62	GO:0051093	negative regulation of developmental process		1.67e-05	0.002101	0.02005	0.1303	105	914		62	GO:0042127	regulation of cell proliferation		1.421e-05	0.0007102	0.006119	0.04403	24	1666
PTPRK	TBC1D32	ENSSSCG00000004302						63	GO:0031331	positive regulation of cellular catabolic process		6.472e-30	1.279e-27	1.28e-26	8.058e-26	262	352		63	GO:0006641	triglyceride metabolic process		1.754e-05	0.002172	0.02072	0.1368	23	115		63	GO:0072006	nephron development		1.727e-05	0.0008495	0.007319	0.05352	7	144
ENSSSCG00000031145,THEMIS	MAN1A1	SLC35A1						64	GO:0045786	negative regulation of cell cycle		9.45e-30	1.838e-27	1.84e-26	1.176e-25	339	484		64	GO:0051046	regulation of secretion		1.938e-05	0.002363	0.02255	0.1513	94	800		64	GO:0000904	cell morphogenesis involved in differentiation		1.85e-05	0.0008957	0.007718	0.05733	16	840
ENSSSCG00000038602,KIAA0408	ENSSSCG00000004246	ORC3						65	GO:0044764	multi-organism cellular process		1.109e-29	2.124e-27	2.125e-26	1.38e-25	500	773		65	GO:0050801	ion homeostasis		2.058e-05	0.002471	0.02357	0.1606	90	759		65	GO:0042060	wound healing		1.916e-05	0.0009131	0.007867	0.05935	13	570
ECHDC1	ENSSSCG00000039084	ENSSSCG00000035549,PNRC1						66	GO:1901990	regulation of mitotic cell cycle phase transition		1.24e-29	2.339e-27	2.341e-26	1.544e-25	241	318		66	GO:0030595	leukocyte chemotaxis		2.256e-05	0.002667	0.02544	0.176	33	200		66	GO:0031175	neuron projection development		2.288e-05	0.001074	0.009255	0.07089	17	953
HDDC2	GOPC	PM20D2						67	GO:0016032	viral process		3.557e-29	6.61e-27	6.614e-26	4.429e-25	491	759		67	GO:0042127	regulation of cell proliferation		2.377e-05	0.002768	0.02641	0.1855	172	1666		67	GO:0001936	regulation of endothelial cell proliferation		2.555e-05	0.001181	0.01018	0.07915	6	103
SERINC1	ROS1	ANKRD6						68	GO:0010256	endomembrane system organization		9.722e-29	1.78e-26	1.781e-25	1.21e-24	390	578		68	GO:0034219	carbohydrate transmembrane transport		2.463e-05	0.002826	0.02696	0.1922	10	28		68	GO:0007264	small GTPase mediated signal transduction		2.651e-05	0.001208	0.0104	0.08211	13	588
TBC1D32	ZUFSP	CASP8AP2						69	GO:0018205	peptidyl-lysine modification		1.543e-28	2.784e-26	2.785e-25	1.921e-24	303	426		69	GO:1904659	glucose transmembrane transport		2.539e-05	0.002872	0.02739	0.1981	8	18		69	GO:0035295	tube development		3.072e-05	0.001379	0.01188	0.09518	14	686
MAN1A1	PTP4A1	MANEA						70	GO:1903362	regulation of cellular protein catabolic process		9.259e-28	1.647e-25	1.648e-24	1.153e-23	219	287		70	GO:0007586	digestion		2.778e-05	0.003097	0.02955	0.2168	30	176		70	GO:0001655	urogenital system development		3.234e-05	0.001431	0.01233	0.1002	10	355
ENSSSCG00000039084	PHF3	UFL1						71	GO:0006417	regulation of translation		3.726e-27	6.533e-25	6.537e-24	4.638e-23	254	347		71	GO:0043270	positive regulation of ion transport		2.937e-05	0.003201	0.03054	0.2292	42	284		71	GO:0007169	transmembrane receptor protein tyrosine kinase signaling pathway		3.83e-05	0.001671	0.0144	0.1186	14	700
GOPC	FAM135A	ENSSSCG00000038757						72	GO:0044403	symbiont process		3.403e-26	5.803e-24	5.807e-23	4.236e-22	509	808		72	GO:0055085	transmembrane transport		2.963e-05	0.003201	0.03054	0.2312	144	1356		72	GO:0007596	blood coagulation		3.905e-05	0.00168	0.01448	0.121	10	363
ROS1	SMAP1	LIN28B						73	GO:0044419	interspecies interaction between organisms		3.403e-26	5.803e-24	5.807e-23	4.236e-22	509	808		73	GO:1901698	response to nitrogen compound		2.995e-05	0.003201	0.03054	0.2337	110	981		73	GO:0043542	endothelial cell migration		3.988e-05	0.001693	0.01458	0.1236	7	164
ZUFSP	OGFRL1	PRDM1						74	GO:0018193	peptidyl-amino acid modification		4.164e-26	7.005e-24	7.01e-23	5.184e-22	736	1241		74	GO:0040012	regulation of locomotion		3.541e-05	0.003698	0.03528	0.2763	99	866		74	GO:0023056	positive regulation of signaling		4.215e-05	0.001763	0.01519	0.1306	23	1662
PTP4A1	CYB5R4	CRYBG1						75	GO:1903050	regulation of proteolysis involved in cellular protein catabolic process		4.51e-26	7.486e-24	7.491e-23	5.615e-22	204	267		75	GO:0006639	acylglycerol metabolic process		3.558e-05	0.003698	0.03528	0.2776	24	128		75	GO:0045665	negative regulation of neuron differentiation		4.352e-05	0.001763	0.01519	0.1348	8	227
PHF3	NT5E	QRSL1						76	GO:0006260	DNA replication		6.993e-26	1.146e-23	1.146e-22	8.707e-22	251	346		76	GO:0032826	regulation of natural killer cell differentiation involved in immune response		3.744e-05	0.003698	0.03528	0.2921	4	4		76	GO:0007599	hemostasis		4.382e-05	0.001763	0.01519	0.1358	10	368
FAM135A	ZNF292	C6orf203						77	GO:0000075	cell cycle checkpoint		1.161e-25	1.877e-23	1.878e-22	1.445e-21	183	234		77	GO:0002325	natural killer cell differentiation involved in immune response		3.744e-05	0.003698	0.03528	0.2921	4	4		77	GO:0050817	coagulation		4.382e-05	0.001763	0.01519	0.1358	10	368
SMAP1	SMIM8	AFG1L						78	GO:0006399	tRNA metabolic process		3.938e-25	6.286e-23	6.29e-22	4.903e-21	148	180		78	GO:0032827	negative regulation of natural killer cell differentiation involved in immune response		3.744e-05	0.003698	0.03528	0.2921	4	4		78	GO:0030168	platelet activation		4.65e-05	0.001847	0.01591	0.1441	7	168
OGFRL1	SLC35A1	FOXO3						79	GO:0034976	response to endoplasmic reticulum stress		5.303e-25	8.358e-23	8.363e-22	6.602e-21	201	265		79	GO:0032824	negative regulation of natural killer cell differentiation		3.744e-05	0.003698	0.03528	0.2921	4	4		79	GO:0010647	positive regulation of cell communication		5.172e-05	0.002028	0.01747	0.1602	23	1684
ENSSSCG00000032539,RIMS1	ORC3	SMPD2						80	GO:0051301	cell division		5.42e-25	8.435e-23	8.441e-22	6.748e-21	430	668		80	GO:0008277	regulation of G-protein coupled receptor protein signaling pathway		3.965e-05	0.003868	0.0369	0.3094	25	137		80	GO:0072001	renal system development		6.322e-05	0.002418	0.02083	0.1959	9	309
CYB5R4	ENSSSCG00000035549,PNRC1	FIG4						81	GO:0034248	regulation of cellular amide metabolic process		5.906e-25	9.077e-23	9.083e-22	7.353e-21	269	380		81	GO:0006638	neutral lipid metabolic process		4.059e-05	0.003896	0.03717	0.3167	24	129		81	GO:0051961	negative regulation of nervous system development		6.322e-05	0.002418	0.02083	0.1959	9	309
MRAP2	PM20D2	CDC40						82	GO:0072594	establishment of protein localization to organelle		7.207e-25	1.094e-22	1.095e-21	8.972e-21	434	676		82	GO:0050796	regulation of insulin secretion		4.094e-05	0.003896	0.03717	0.3195	32	197		82	GO:0001935	endothelial cell proliferation		6.625e-05	0.002503	0.02157	0.2052	6	122
NT5E	ANKRD6	ENSSSCG00000004392						83	GO:0000209	protein polyubiquitination		7.969e-25	1.195e-22	1.196e-21	9.922e-21	194	254		83	GO:0042886	amide transport		4.193e-05	0.003942	0.03761	0.3272	52	384		83	GO:0045995	regulation of embryonic development		6.933e-05	0.002588	0.0223	0.2148	6	123
ZNF292	CASP8AP2	GTF3C6						84	GO:0000819	sister chromatid segregation		4.186e-24	6.205e-22	6.209e-21	5.212e-20	175	225		84	GO:0006935	chemotaxis		4.264e-05	0.003961	0.03779	0.3327	71	575		84	GO:0048598	embryonic morphogenesis		7.176e-05	0.002647	0.0228	0.2223	13	648
SMIM8	MANEA	RPF2						85	GO:1901566	organonitrogen compound biosynthetic process		7.396e-24	1.083e-21	1.084e-20	9.208e-20	831	1444		85	GO:0090087	regulation of peptide transport		4.449e-05	0.004079	0.03891	0.3472	42	289		85	GO:0032102	negative regulation of response to external stimulus		7.69e-05	0.002803	0.02415	0.2382	9	317
SLC35A1	UFL1	MFSD4B						86	GO:0006364	rRNA processing		7.634e-24	1.105e-21	1.106e-20	9.504e-20	196	260		86	GO:0050863	regulation of T cell activation		4.496e-05	0.004079	0.03891	0.3508	46	327		86	GO:0050678	regulation of epithelial cell proliferation		8.873e-05	0.003196	0.02754	0.2749	9	323
ORC3	KLHL32	MARCKS						87	GO:0044843	cell cycle G1/S phase transition		9.767e-24	1.398e-21	1.399e-20	1.216e-19	194	257		87	GO:1903530	regulation of secretion by cell		4.7e-05	0.004216	0.04022	0.3668	87	744		87	GO:0050919	negative chemotaxis		9.056e-05	0.003225	0.02779	0.2806	4	42
ENSSSCG00000035549,PNRC1	ENSSSCG00000038757	NT5DC1						88	GO:0016072	rRNA metabolic process		1.033e-23	1.462e-21	1.463e-20	1.286e-19	200	267		88	GO:0042330	taxis		4.768e-05	0.004228	0.04033	0.372	71	577		88	GO:0019065	receptor-mediated endocytosis of virus by host cell		9.412e-05	0.00324	0.02791	0.2916	2	3
PM20D2	LIN28B	DSE						89	GO:0045732	positive regulation of protein catabolic process		2.274e-23	3.18e-21	3.183e-20	2.831e-19	200	268		89	GO:0015833	peptide transport		4.891e-05	0.004289	0.04091	0.3817	49	357		89	GO:0075509	endocytosis involved in viral entry into host cell		9.412e-05	0.00324	0.02791	0.2916	2	3
ANKRD6	CRYBG1	ENSSSCG00000004446						90	GO:0007059	chromosome segregation		3.88e-23	5.367e-21	5.37e-20	4.83e-19	238	333		90	GO:0090276	regulation of peptide hormone secretion		5.048e-05	0.004377	0.04175	0.3939	36	235		90	GO:0050680	negative regulation of epithelial cell proliferation		9.425e-05	0.00324	0.02791	0.292	6	130
CASP8AP2	QRSL1	ME1						91	GO:0071826	ribonucleoprotein complex subunit organization		4.831e-23	6.61e-21	6.614e-20	6.015e-19	169	218		91	GO:0034110	regulation of homotypic cell-cell adhesion		5.136e-05	0.004386	0.04184	0.4007	48	348		91	GO:0048729	tissue morphogenesis		9.516e-05	0.00324	0.02791	0.2948	14	762
MANEA	C6orf203	PGM3						92	GO:0006605	protein targeting		4.897e-23	6.627e-21	6.632e-20	6.097e-19	454	723		92	GO:0071417	cellular response to organonitrogen compound		5.172e-05	0.004386	0.04184	0.4035	65	517		92	GO:0043269	regulation of ion transport		9.888e-05	0.00333	0.02869	0.3063	13	669
UFL1	NR2E1	UBE3D						93	GO:0006325	chromatin organization		5.224e-23	6.993e-21	6.998e-20	6.504e-19	479	770		93	GO:0010035	response to inorganic substance		5.505e-05	0.004619	0.04406	0.4296	69	559		93	GO:0009968	negative regulation of signal transduction		0.0001	0.003332	0.02871	0.3099	18	1181
ENSSSCG00000038757	AFG1L	IBTK						94	GO:0006914	autophagy		5.456e-23	7.226e-21	7.231e-20	6.793e-19	382	590		94	GO:0097529	myeloid leukocyte migration		5.73e-05	0.004756	0.04537	0.4471	29	174		94	GO:0010628	positive regulation of gene expression		0.0001088	0.003561	0.03068	0.337	24	1890
PRDM1	FOXO3	FAM46A						95	GO:1903320	regulation of protein modification by small protein conjugation or removal		9.378e-23	1.229e-20	1.23e-19	1.168e-18	212	290		95	GO:0002683	negative regulation of immune system process		6.467e-05	0.00527	0.05028	0.5046	55	420		95	GO:0007155	cell adhesion		0.0001092	0.003561	0.03068	0.3383	21	1530
CRYBG1	ENSSSCG00000004388,ENSSSCG00000038818	LCA5						96	GO:0048193	Golgi vesicle transport		1.3e-22	1.686e-20	1.687e-19	1.619e-18	241	340		96	GO:0022407	regulation of cell-cell adhesion		6.484e-05	0.00527	0.05028	0.5059	56	430		96	GO:1902531	regulation of intracellular signal transduction		0.0001216	0.003894	0.03355	0.3768	23	1781
QRSL1	CEP57L1	PHIP						97	GO:0000082	G1/S transition of mitotic cell cycle		1.334e-22	1.712e-20	1.713e-19	1.66e-18	186	247		97	GO:0002791	regulation of peptide secretion		7.881e-05	0.006298	0.06008	0.615	36	240		97	GO:0022610	biological adhesion		0.0001219	0.003894	0.03355	0.3777	21	1542
C6orf203	SMPD2	TMEM30A						98	GO:0022618	ribonucleoprotein complex assembly		1.583e-22	2.011e-20	2.012e-19	1.97e-18	162	208		98	GO:1901343	negative regulation of vasculature development		7.91e-05	0.006298	0.06008	0.6172	19	94		98	GO:0007507	heart development		0.0001278	0.004041	0.03482	0.396	12	593
SOBP	FIG4	COX7A2						99	GO:0007034	vacuolar transport		2.542e-22	3.197e-20	3.199e-19	3.165e-18	210	288		99	GO:0030073	insulin secretion		8.011e-05	0.006314	0.06023	0.6251	35	231		99	GO:0051271	negative regulation of cellular component movement		0.0001386	0.004336	0.03736	0.4293	8	268
AFG1L	CDC40	SLC17A5						100	GO:0051169	nuclear transport		5.609e-22	6.983e-20	6.987e-19	6.983e-18	331	502		100	GO:0008285	negative regulation of cell proliferation		8.564e-05	0.006682	0.06375	0.6682	83	714		100	GO:0031328	positive regulation of cellular biosynthetic process		0.00014	0.004337	0.03736	0.4337	24	1921
FOXO3	ENSSSCG00000004392	EEF1A1						101	GO:0006913	nucleocytoplasmic transport		9.417e-22	1.161e-19	1.162e-18	1.172e-17	326	494		101	GO:0001568	blood vessel development		8.756e-05	0.006765	0.06453	0.6832	77	651		101	GO:0010648	negative regulation of cell communication		0.0001437	0.004407	0.03797	0.4451	19	1328
ENSSSCG00000004388,ENSSSCG00000038818	GTF3C6	SETBP1						102	GO:0010629	negative regulation of gene expression		3.975e-21	4.852e-19	4.855e-18	4.949e-17	911	1627		102	GO:0055090	acylglycerol homeostasis		9.121e-05	0.006879	0.06562	0.7117	10	32		102	GO:0001667	ameboidal-type cell migration		0.0001525	0.004631	0.0399	0.4724	9	347
CEP57L1	RPF2	HAUS1						103	GO:0031570	DNA integrity checkpoint		6.247e-21	7.551e-19	7.556e-18	7.777e-17	132	164		103	GO:0070328	triglyceride homeostasis		9.121e-05	0.006879	0.06562	0.7117	10	32		103	GO:0006936	muscle contraction		0.0001558	0.004686	0.04038	0.4827	9	348
SMPD2	MFSD4B	C18orf25						104	GO:0022411	cellular component disassembly		9.057e-21	1.084e-18	1.085e-17	1.128e-16	415	663		104	GO:0019216	regulation of lipid metabolic process		9.184e-05	0.006879	0.06562	0.7166	45	327		104	GO:0010544	negative regulation of platelet activation		0.000158	0.004708	0.04056	0.4896	3	19
FIG4	WISP3	CTIF						105	GO:0007033	vacuole organization		1.004e-20	1.19e-18	1.191e-17	1.249e-16	164	216		105	GO:0006928	movement of cell or subcellular component		9.257e-05	0.006879	0.06562	0.7223	187	1882		105	GO:0007160	cell-matrix adhesion		0.0001667	0.004918	0.04237	0.5163	7	206
CDC40	MARCKS	LIPG						106	GO:0048285	organelle fission		1.367e-20	1.605e-18	1.606e-17	1.702e-16	400	636		106	GO:0002684	positive regulation of immune system process		9.549e-05	0.00699	0.06668	0.7451	107	976		106	GO:0030198	extracellular matrix organization		0.000177	0.005174	0.04458	0.5485	9	354
ENSSSCG00000004392	NT5DC1	ENSSSCG00000004518						107	GO:0000280	nuclear division		1.483e-20	1.726e-18	1.727e-17	1.847e-16	380	599		107	GO:0050866	negative regulation of cell activation		9.659e-05	0.00699	0.06668	0.7537	29	179		107	GO:0043062	extracellular structure organization		0.0001808	0.005235	0.0451	0.5601	9	355
GTF3C6	DSE	ME2						108	GO:0010638	positive regulation of organelle organization		1.671e-20	1.926e-18	1.927e-17	2.08e-16	389	616		108	GO:0070098	chemokine-mediated signaling pathway		9.674e-05	0.00699	0.06668	0.7549	17	80		108	GO:0032489	regulation of Cdc42 protein signal transduction		0.0001875	0.005322	0.04586	0.581	2	4
RPF2	CALHM6	ENSSSCG00000024479,SMAD4						109	GO:1903364	positive regulation of cellular protein catabolic process		2.09e-20	2.387e-18	2.389e-17	2.602e-16	150	194		109	GO:0001944	vasculature development		0.0001113	0.007968	0.07601	0.8686	79	677		109	GO:0008285	negative regulation of cell proliferation		0.0001882	0.005322	0.04586	0.5832	13	714
MFSD4B	ENSSSCG00000004446	POLI						110	GO:0051168	nuclear export		3.198e-20	3.62e-18	3.622e-17	3.982e-16	146	188		110	GO:0030072	peptide hormone secretion		0.0001146	0.008128	0.07754	0.8941	40	282		110	GO:0009891	positive regulation of biosynthetic process		0.000189	0.005322	0.04586	0.5855	24	1959
WISP3	ME1	C18orf54						111	GO:2000113	negative regulation of cellular macromolecule biosynthetic process		6.09e-20	6.831e-18	6.836e-17	7.582e-16	818	1452		111	GO:0030334	regulation of cell migration		0.000117	0.008205	0.07827	0.9131	85	742		111	GO:0009790	embryo development		0.0001968	0.005493	0.04733	0.6097	17	1135
MARCKS	PGM3	ENSSSCG00000039443						112	GO:0010948	negative regulation of cell cycle process		6.722e-20	7.472e-18	7.477e-17	8.369e-16	177	240		112	GO:0009306	protein secretion		0.0001187	0.008205	0.07827	0.9262	66	542		112	GO:0008284	positive regulation of cell proliferation		0.0002064	0.005709	0.04919	0.6394	15	924
NT5DC1	UBE3D	RAB27B						113	GO:0045930	negative regulation of mitotic cell cycle		6.909e-20	7.612e-18	7.617e-17	8.601e-16	168	225		113	GO:0042445	hormone metabolic process		0.0001189	0.008205	0.07827	0.9274	32	208		113	GO:0050768	negative regulation of neurogenesis		0.0002108	0.00578	0.0498	0.6532	8	285
DSE	IBTK	WDR7						114	GO:0061136	regulation of proteasomal protein catabolic process		7.847e-20	8.57e-18	8.576e-17	9.77e-16	146	189		114	GO:0009914	hormone transport		0.0001204	0.008205	0.07827	0.9394	49	370		114	GO:0010976	positive regulation of neuron projection development		0.0002159	0.005867	0.05055	0.6689	8	286
CALHM6	FAM46A	ONECUT2						115	GO:0000077	DNA damage checkpoint		8.999e-20	9.742e-18	9.749e-17	1.12e-15	124	154		115	GO:0002521	leukocyte differentiation		0.0001209	0.008205	0.07827	0.9435	65	532		115	GO:0010977	negative regulation of neuron projection development		0.0002217	0.005973	0.05147	0.6869	6	152
CALHM5	ELOVL4	MTFMT						116	GO:0016197	endosomal transport		9.237e-20	9.914e-18	9.921e-17	1.15e-15	188	259		116	GO:0046883	regulation of hormone secretion		0.0001225	0.008241	0.07862	0.956	42	302		116	GO:0031346	positive regulation of cell projection organization		0.0002314	0.006142	0.05292	0.717	9	367
ENSSSCG00000004446	LCA5	SPG21						117	GO:0080134	regulation of response to stress		1.238e-19	1.318e-17	1.319e-16	1.542e-15	880	1579		117	GO:1903034	regulation of response to wounding		0.0001324	0.008756	0.08353	1	59	472		117	GO:0048010	vascular endothelial growth factor receptor signaling pathway		0.000232	0.006142	0.05292	0.7187	5	98
ME1	HMGN3	PIF1						118	GO:0072331	signal transduction by p53 class mediator		1.407e-19	1.484e-17	1.485e-16	1.751e-15	190	263		118	GO:0006952	defense response		0.0001324	0.008756	0.08353	1	166	1651		118	GO:0090257	regulation of muscle system process		0.0002425	0.00632	0.05445	0.7512	7	219
PGM3	PHIP	OAZ2						119	GO:0051172	negative regulation of nitrogen compound metabolic process		1.453e-19	1.52e-17	1.521e-16	1.809e-15	910	1640		119	GO:0071345	cellular response to cytokine stimulus		0.000135	0.008851	0.08443	1	82	713		119	GO:0001822	kidney development		0.0002428	0.00632	0.05445	0.7521	8	291
UBE3D	TMEM30A	PCLAF						120	GO:1903052	positive regulation of proteolysis involved in cellular protein catabolic process		1.483e-19	1.539e-17	1.54e-16	1.847e-15	140	180		120	GO:0048247	lymphocyte chemotaxis		0.0001377	0.008912	0.08501	1	13	53		120	GO:0040013	negative regulation of locomotion		0.0002602	0.00665	0.0573	0.806	8	294
IBTK	COX7A2	CSNK1G1						121	GO:0031399	regulation of protein modification process		1.781e-19	1.833e-17	1.834e-16	2.218e-15	1009	1841		121	GO:1901699	cellular response to nitrogen compound		0.0001382	0.008912	0.08501	1	71	597		121	GO:0050922	negative regulation of chemotaxis		0.0002609	0.00665	0.0573	0.8082	4	55
FAM46A	SLC17A5	PPIB						122	GO:0007010	cytoskeleton organization		2.542e-19	2.594e-17	2.596e-16	3.165e-15	670	1164		122	GO:0007264	small GTPase mediated signal transduction		0.0001491	0.009533	0.09094	1	70	588		122	GO:0010769	regulation of cell morphogenesis involved in differentiation		0.0002661	0.00665	0.0573	0.8242	9	374
HMGN3	EEF1A1	ENSSSCG00000034124						123	GO:0006401	RNA catabolic process		2.793e-19	2.827e-17	2.829e-16	3.477e-15	180	247		123	GO:0006006	glucose metabolic process		0.0001504	0.00954	0.091	1	34	229		123	GO:0010959	regulation of metal ion transport		0.0002661	0.00665	0.0573	0.8242	9	374
PHIP	CGAS	HERC1						124	GO:0051247	positive regulation of protein metabolic process		3.078e-19	3.09e-17	3.092e-16	3.831e-15	894	1611		124	GO:0006812	cation transport		0.0001525	0.009598	0.09156	1	118	1110		124	GO:0051056	regulation of small GTPase mediated signal transduction		0.0002662	0.00665	0.0573	0.8246	8	295
FILIP1	SETBP1	ENSSSCG00000023158						125	GO:0051173	positive regulation of nitrogen compound metabolic process		3.697e-19	3.683e-17	3.685e-16	4.603e-15	1058	1944		125	GO:0010038	response to metal ion		0.0001558	0.009656	0.09211	1	48	364		125	GO:0019220	regulation of phosphate metabolic process		0.0002713	0.006696	0.05769	0.8404	22	1756
TMEM30A	HAUS1	VPS13C						126	GO:0010557	positive regulation of macromolecule biosynthetic process		5.286e-19	5.223e-17	5.226e-16	6.581e-15	975	1777		126	GO:0001817	regulation of cytokine production		0.0001559	0.009656	0.09211	1	74	631		126	GO:0090596	sensory organ morphogenesis		0.0002723	0.006696	0.05769	0.8436	8	296
COX7A2	C18orf25	ICE2						127	GO:0031400	negative regulation of protein modification process		5.443e-19	5.336e-17	5.339e-16	6.776e-15	411	666		127	GO:0034097	response to cytokine		0.0001627	0.009952	0.09494	1	92	825		127	GO:0030336	negative regulation of cell migration		0.0002782	0.006786	0.05846	0.8618	7	224
COL12A1	KATNAL2	ANXA2						128	GO:0051248	negative regulation of protein metabolic process		6.195e-19	6.026e-17	6.03e-16	7.713e-15	678	1183		128	GO:0014070	response to organic cyclic compound		0.0001633	0.009952	0.09494	1	112	1045		128	GO:0051174	regulation of phosphorus metabolic process		0.0003009	0.007282	0.06274	0.9321	22	1769
SLC17A5	CTIF	BNIP2						129	GO:0006357	regulation of transcription by RNA polymerase II		6.346e-19	6.124e-17	6.128e-16	7.9e-15	1043	1916		129	GO:0045785	positive regulation of cell adhesion		0.0001655	0.009997	0.09537	1	54	425		129	GO:0072162	metanephric mesenchymal cell differentiation		0.0003114	0.007335	0.0632	0.9648	2	5
EEF1A1	LIPG	ENSSSCG00000004583						130	GO:0031396	regulation of protein ubiquitination		6.702e-19	6.418e-17	6.423e-16	8.344e-15	191	267		130	GO:2000145	regulation of cell motility		0.0001666	0.009997	0.09537	1	89	793		130	GO:0038027	apolipoprotein A-I-mediated signaling pathway		0.0003114	0.007335	0.0632	0.9648	2	5
CGAS	ENSSSCG00000004518	MYO1E						131	GO:0032269	negative regulation of cellular protein metabolic process		1.043e-18	9.913e-17	9.92e-16	1.299e-14	641	1112		131	GO:0023061	signal release		0.0001804	0.01072	0.1023	1	61	498		131	GO:0070836	caveola assembly		0.0003114	0.007335	0.0632	0.9648	2	5
HAUS1	ME2	SLTM						132	GO:0007062	sister chromatid cohesion		1.438e-18	1.356e-16	1.357e-15	1.79e-14	105	127		132	GO:0098771	inorganic ion homeostasis		0.0001813	0.01072	0.1023	1	80	698		132	GO:0007266	Rho protein signal transduction		0.0003125	0.007335	0.0632	0.9682	6	162
C18orf25	ENSSSCG00000024479,SMAD4	ADAM10						133	GO:0010558	negative regulation of macromolecule biosynthetic process		2.817e-18	2.637e-16	2.639e-15	3.508e-14	854	1540		133	GO:0002695	negative regulation of leukocyte activation		0.0001861	0.01092	0.1041	1	26	159		133	GO:0060429	epithelium development		0.0003165	0.007373	0.06353	0.9806	18	1296
CTIF	POLI	ALDH1A2						134	GO:0007050	cell cycle arrest		3.028e-18	2.813e-16	2.815e-15	3.77e-14	178	247		134	GO:0046879	hormone secretion		0.0001886	0.01098	0.1048	1	47	357		134	GO:0050900	leukocyte migration		0.0003354	0.007709	0.06642	1	9	386
LIPG	C18orf54	ZNF280D						135	GO:0061024	membrane organization		3.73e-18	3.44e-16	3.442e-15	4.644e-14	628	1091		135	GO:0051050	positive regulation of transport		0.0001957	0.0113	0.1078	1	113	1061		135	GO:0009611	response to wounding		0.0003359	0.007709	0.06642	1	15	967
ENSSSCG00000004518	ENSSSCG00000038606	MNS1						136	GO:0045862	positive regulation of proteolysis		4.463e-18	4.085e-16	4.088e-15	5.556e-14	254	381		136	GO:0045595	regulation of cell differentiation		0.0001969	0.0113	0.1078	1	169	1699		136	GO:0023057	negative regulation of signaling		0.0003637	0.008165	0.07035	1	18	1311
MAPK4	RAB27B	RFX7						137	GO:0045935	positive regulation of nucleobase-containing compound metabolic process		4.875e-18	4.43e-16	4.433e-15	6.069e-14	997	1832		137	GO:0002790	peptide secretion		0.0002094	0.01191	0.1136	1	40	290		137	GO:0006897	endocytosis		0.0003658	0.008165	0.07035	1	12	665
ME2	WDR7	NEDD4						138	GO:1903322	positive regulation of protein modification by small protein conjugation or removal		7.219e-18	6.512e-16	6.517e-15	8.987e-14	153	206		138	GO:0016525	negative regulation of angiogenesis		0.0002114	0.01191	0.1136	1	17	85		138	GO:0060216	definitive hemopoiesis		0.000366	0.008165	0.07035	1	3	25
ENSSSCG00000024479,SMAD4	ONECUT2	PYGO1						139	GO:0097190	apoptotic signaling pathway		8.078e-18	7.235e-16	7.24e-15	1.006e-13	386	626		139	GO:0019221	cytokine-mediated signaling pathway		0.0002121	0.01191	0.1136	1	66	553		139	GO:0050673	epithelial cell proliferation		0.0003684	0.008165	0.07035	1	9	391
POLI	MTFMT	CCPG1						140	GO:0098813	nuclear chromosome segregation		8.243e-18	7.33e-16	7.335e-15	1.026e-13	198	283		140	GO:0044255	cellular lipid metabolic process		0.0002185	0.01218	0.1162	1	113	1064		140	GO:0010631	epithelial cell migration		0.0003716	0.008165	0.07035	1	7	235
C18orf54	SPG21	RAB27A						141	GO:0006402	mRNA catabolic process		8.802e-18	7.772e-16	7.778e-15	1.096e-13	160	218		141	GO:0045834	positive regulation of lipid metabolic process		0.0002236	0.01237	0.118	1	25	152		141	GO:2000146	negative regulation of cell motility		0.0003716	0.008165	0.07035	1	7	235
ENSSSCG00000038606	PIF1	ENSSSCG00000024983						142	GO:1901988	negative regulation of cell cycle phase transition		8.923e-18	7.823e-16	7.828e-15	1.111e-13	131	170		142	GO:0071229	cellular response to acid chemical		0.000226	0.01242	0.1185	1	31	206		142	GO:1904062	regulation of cation transmembrane transport		0.0004011	0.008689	0.07486	1	7	238
RAB27B	RBPMS2	WDR72						143	GO:0051338	regulation of transferase activity		9.596e-18	8.355e-16	8.36e-15	1.195e-13	583	1006		143	GO:0055080	cation homeostasis		0.0002324	0.01268	0.121	1	78	682		143	GO:0090132	epithelium migration		0.0004011	0.008689	0.07486	1	7	238
WDR7	OAZ2	FAM214A						144	GO:0007093	mitotic cell cycle checkpoint		9.738e-18	8.419e-16	8.425e-15	1.212e-13	126	162		144	GO:0019218	regulation of steroid metabolic process		0.0002471	0.01337	0.1275	1	18	94		144	GO:0045765	regulation of angiogenesis		0.0004113	0.008848	0.07623	1	7	239
ONECUT2	PCLAF	ENSSSCG00000004620						145	GO:0033044	regulation of chromosome organization		1.133e-17	9.73e-16	9.736e-15	1.411e-13	208	301		145	GO:0071705	nitrogen compound transport		0.0002484	0.01337	0.1275	1	96	879		145	GO:0050730	regulation of peptidyl-tyrosine phosphorylation		0.0004217	0.00901	0.07763	1	7	240
MTFMT	CSNK1G1	MYO5C						146	GO:0051254	positive regulation of RNA metabolic process		1.268e-17	1.081e-15	1.082e-14	1.578e-13	877	1593		146	GO:0071827	plasma lipoprotein particle organization		0.000271	0.01448	0.1382	1	10	36		146	GO:0051173	positive regulation of nitrogen compound metabolic process		0.0004381	0.009296	0.08009	1	23	1944
SPG21	PPIB	GNB5						147	GO:0031123	RNA 3'-end processing		1.86e-17	1.575e-15	1.576e-14	2.315e-13	99	120		147	GO:0050708	regulation of protein secretion		0.0002773	0.01453	0.1386	1	55	444		147	GO:0060560	developmental growth involved in morphogenesis		0.0004432	0.00934	0.08047	1	7	242
PIF1	ENSSSCG00000034124	LEO1						148	GO:0032270	positive regulation of cellular protein metabolic process		1.878e-17	1.58e-15	1.581e-14	2.338e-13	836	1512		148	GO:0022600	digestive system process		0.0002787	0.01453	0.1386	1	19	103		148	GO:0044854	plasma membrane raft assembly		0.0004654	0.009519	0.08201	1	2	6
RBPMS2	HERC1	LYSMD2						149	GO:0006403	RNA localization		1.905e-17	1.591e-15	1.592e-14	2.371e-13	157	214		149	GO:0034368	protein-lipid complex remodeling		0.0002816	0.01453	0.1386	1	8	24		149	GO:0044857	plasma membrane raft organization		0.0004654	0.009519	0.08201	1	2	6
OAZ2	CA12	DMXL2						150	GO:0016236	macroautophagy		2.867e-17	2.379e-15	2.381e-14	3.569e-13	274	421		150	GO:0034369	plasma lipoprotein particle remodeling		0.0002816	0.01453	0.1386	1	8	24		150	GO:0032488	Cdc42 protein signal transduction		0.0004654	0.009519	0.08201	1	2	6
PCLAF	ENSSSCG00000023158	SPPL2A						151	GO:0000226	microtubule cytoskeleton organization		4.178e-17	3.444e-15	3.447e-14	5.201e-13	297	464		151	GO:0034367	protein-containing complex remodeling		0.0002816	0.01453	0.1386	1	8	24		151	GO:0090130	tissue migration		0.0004655	0.009519	0.08201	1	7	244
CSNK1G1	ENSSSCG00000004572	TRPM7						152	GO:0032434	regulation of proteasomal ubiquitin-dependent protein catabolic process		4.505e-17	3.69e-15	3.692e-14	5.608e-13	120	154		152	GO:0098869	cellular oxidant detoxification		0.000283	0.01453	0.1386	1	17	87		152	GO:0006939	smooth muscle contraction		0.000467	0.009519	0.08201	1	5	114
PPIB	VPS13C	GABPB1						153	GO:1901991	negative regulation of mitotic cell cycle phase transition		5.167e-17	4.204e-15	4.207e-14	6.433e-13	123	159		153	GO:0007584	response to nutrient		0.0002933	0.01496	0.1427	1	31	209		153	GO:0030029	actin filament-based process		0.0004768	0.009655	0.08319	1	12	685
ENSSSCG00000034124	RORA	COPS2						154	GO:0000956	nuclear-transcribed mRNA catabolic process		5.561e-17	4.496e-15	4.499e-14	6.923e-13	149	202		154	GO:0072678	T cell migration		0.0002995	0.0151	0.144	1	11	43		154	GO:0035023	regulation of Rho protein signal transduction		0.0004861	0.009768	0.08416	1	5	115
DAPK2	ICE2	SECISBP2L						155	GO:1903827	regulation of cellular protein localization		7.546e-17	6.061e-15	6.065e-14	9.395e-13	368	598		155	GO:0051056	regulation of small GTPase mediated signal transduction		0.0002999	0.0151	0.144	1	40	295		155	GO:0045935	positive regulation of nucleobase-containing compound metabolic process		0.0004887	0.009768	0.08416	1	22	1832
HERC1	ANXA2	CEP152						156	GO:0043414	macromolecule methylation		9.114e-17	7.274e-15	7.278e-14	1.135e-12	190	273		156	GO:0022409	positive regulation of cell-cell adhesion		0.0003089	0.01545	0.1474	1	38	276		156	GO:0019915	lipid storage		0.000496	0.00985	0.08487	1	4	65
CA12	BNIP2	MYEF2						157	GO:0006261	DNA-dependent DNA replication		9.348e-17	7.413e-15	7.418e-14	1.164e-12	107	134		157	GO:2000181	negative regulation of blood vessel morphogenesis		0.0003261	0.01612	0.1538	1	17	88		157	GO:0050731	positive regulation of peptidyl-tyrosine phosphorylation		0.0005008	0.009882	0.08514	1	6	177
ENSSSCG00000023158	ENSSSCG00000004583	SLC30A4						158	GO:0051186	cofactor metabolic process		9.607e-17	7.57e-15	7.575e-14	1.196e-12	266	409		158	GO:0009719	response to endogenous stimulus		0.0003265	0.01612	0.1538	1	171	1740		158	GO:0045992	negative regulation of embryonic development		0.0005149	0.0101	0.08699	1	3	28
VPS13C	MYO1E	SPG11						159	GO:0007017	microtubule-based process		1.162e-16	9.102e-15	9.108e-14	1.447e-12	399	658		159	GO:0071230	cellular response to amino acid stimulus		0.0003368	0.0165	0.1574	1	14	65		159	GO:0007423	sensory organ development		0.0005242	0.01018	0.08771	1	11	594
RORA	SLTM	MFAP1,SERINC4						160	GO:0006986	response to unfolded protein		2.593e-16	2.017e-14	2.019e-13	3.228e-12	131	174		160	GO:0010818	T cell chemotaxis		0.0003384	0.0165	0.1574	1	7	19		160	GO:1901379	regulation of potassium ion transmembrane transport		0.0005257	0.01018	0.08771	1	4	66
ICE2	ADAM10	PPIP5K1						161	GO:0035966	response to topologically incorrect protein		2.677e-16	2.07e-14	2.071e-13	3.332e-12	137	184		161	GO:0046464	acylglycerol catabolic process		0.0003461	0.01657	0.1581	1	10	37		161	GO:0031345	negative regulation of cell projection organization		0.0005314	0.01023	0.0881	1	6	179
ANXA2	ALDH1A2	TP53BP1						162	GO:0006997	nucleus organization		2.965e-16	2.279e-14	2.28e-13	3.692e-12	115	148		162	GO:0046461	neutral lipid catabolic process		0.0003461	0.01657	0.1581	1	10	37		162	GO:0010594	regulation of endothelial cell migration		0.0005683	0.01087	0.09363	1	5	119
BNIP2	ZNF280D	ENSSSCG00000036032						163	GO:0031124	mRNA 3'-end processing		3.21e-16	2.452e-14	2.453e-13	3.996e-12	79	92		163	GO:0042417	dopamine metabolic process		0.0003461	0.01657	0.1581	1	10	37		163	GO:0010770	positive regulation of cell morphogenesis involved in differentiation		0.000597	0.01135	0.09776	1	6	183
ENSSSCG00000004583	MNS1	LCMT2						164	GO:0010628	positive regulation of gene expression		3.569e-16	2.709e-14	2.711e-13	4.444e-12	1015	1890		164	GO:0003018	vascular process in circulatory system		0.0003563	0.01695	0.1617	1	30	202		164	GO:0009967	positive regulation of signal transduction		0.0006036	0.01136	0.09787	1	19	1488
MYO1E	RFX7	UBR1						165	GO:0017148	negative regulation of translation		3.646e-16	2.751e-14	2.753e-13	4.54e-12	113	145		165	GO:1903039	positive regulation of leukocyte cell-cell adhesion		0.0003691	0.01745	0.1665	1	34	240		165	GO:0006909	phagocytosis		0.000605	0.01136	0.09787	1	7	255
SLTM	NEDD4	TTBK2						166	GO:0090305	nucleic acid phosphodiester bond hydrolysis		4.039e-16	3.029e-14	3.031e-13	5.028e-12	188	272		166	GO:0009636	response to toxic substance		0.0003753	0.01764	0.1683	1	37	269		166	GO:0090075	relaxation of muscle		0.000633	0.01181	0.1018	1	3	30
ADAM10	PYGO1	CDAN1						167	GO:0034655	nucleobase-containing compound catabolic process		4.764e-16	3.551e-14	3.554e-13	5.931e-12	269	418		167	GO:0019433	triglyceride catabolic process		0.0003808	0.01779	0.1697	1	9	31		167	GO:0033002	muscle cell proliferation		0.0006687	0.0124	0.1069	1	6	187
ALDH1A2	CCPG1	LRRC57						168	GO:0012501	programmed cell death		5.751e-16	4.262e-14	4.265e-13	7.16e-12	1044	1952		168	GO:0050870	positive regulation of T cell activation		0.0003836	0.01782	0.1699	1	33	231		168	GO:0050770	regulation of axonogenesis		0.0006876	0.01268	0.1092	1	6	188
ZNF280D	RAB27A	ZNF106						169	GO:1902680	positive regulation of RNA biosynthetic process		6.119e-16	4.508e-14	4.511e-13	7.619e-12	845	1546		169	GO:0018958	phenol-containing compound metabolic process		0.0004073	0.01881	0.1794	1	19	106		169	GO:0007178	transmembrane receptor protein serine/threonine kinase signaling pathway		0.0007221	0.01324	0.1141	1	8	343
MNS1	ENSSSCG00000024983	TMEM87A						170	GO:0010506	regulation of autophagy		6.329e-16	4.635e-14	4.638e-13	7.879e-12	183	264		170	GO:1990748	cellular detoxification		0.0004297	0.01953	0.1863	1	17	90		170	GO:1901342	regulation of vasculature development		0.0007423	0.01353	0.1165	1	7	264
RFX7	WDR72	PLA2G4F,VPS39						171	GO:0051347	positive regulation of transferase activity		6.678e-16	4.862e-14	4.866e-13	8.315e-12	400	665		171	GO:0072676	lymphocyte migration		0.00043	0.01953	0.1863	1	16	82		171	GO:1903708	positive regulation of hemopoiesis		0.0007469	0.01353	0.1166	1	6	191
NEDD4	FAM214A	EHD4						172	GO:0070925	organelle assembly		7.622e-16	5.517e-14	5.521e-13	9.489e-12	393	652		172	GO:0097006	regulation of plasma lipoprotein particle levels		0.0004305	0.01953	0.1863	1	13	59		172	GO:0030947	regulation of vascular endothelial growth factor receptor signaling pathway		0.000767	0.01381	0.119	1	3	32
PYGO1	ENSSSCG00000004620	ENSSSCG00000040414,RPAP1						173	GO:0051052	regulation of DNA metabolic process		8.051e-16	5.794e-14	5.797e-13	1.002e-11	241	368		173	GO:0043547	positive regulation of GTPase activity		0.0004462	0.02002	0.191	1	72	632		173	GO:0002687	positive regulation of leukocyte migration		0.0008192	0.01459	0.1257	1	5	129
CCPG1	MYO5C	NDUFAF1						174	GO:0051130	positive regulation of cellular component organization		1.305e-15	9.334e-14	9.34e-13	1.625e-11	703	1263		174	GO:0072089	stem cell proliferation		0.0004518	0.02002	0.191	1	26	168		174	GO:0048660	regulation of smooth muscle cell proliferation		0.0008192	0.01459	0.1257	1	5	129
RAB27A	GNB5	OIP5						175	GO:0009890	negative regulation of biosynthetic process		1.312e-15	9.334e-14	9.34e-13	1.633e-11	887	1635		175	GO:0046503	glycerolipid catabolic process		0.0004531	0.02002	0.191	1	12	52		175	GO:0048812	neuron projection morphogenesis		0.0008512	0.01484	0.1279	1	11	630
ENSSSCG00000024983	LEO1	INO80						176	GO:0016241	regulation of macroautophagy		1.484e-15	1.05e-13	1.05e-12	1.847e-11	120	158		176	GO:2001300	lipoxin metabolic process		0.0004541	0.02002	0.191	1	4	6		176	GO:0072239	metanephric glomerulus vasculature development		0.0008624	0.01484	0.1279	1	2	8
FAM214A	LYSMD2	DNAJC17						177	GO:0044093	positive regulation of molecular function		2.058e-15	1.448e-13	1.449e-12	2.562e-11	1012	1893		177	GO:0035672	oligopeptide transmembrane transport		0.0004541	0.02002	0.191	1	4	6		177	GO:0045650	negative regulation of macrophage differentiation		0.0008624	0.01484	0.1279	1	2	8
ENSSSCG00000004620	DMXL2	RMDN3						178	GO:0043254	regulation of protein complex assembly		2.881e-15	2.015e-13	2.016e-12	3.586e-11	257	400		178	GO:0006897	endocytosis		0.0004608	0.0202	0.1927	1	75	665		178	GO:0048548	regulation of pinocytosis		0.0008624	0.01484	0.1279	1	2	8
MYO5C	SPPL2A	CCDC32						179	GO:0032259	methylation		3.054e-15	2.124e-13	2.125e-12	3.802e-11	229	349		179	GO:0001101	response to acid chemical		0.0004831	0.02106	0.2009	1	47	372		179	GO:0072161	mesenchymal cell differentiation involved in kidney development		0.0008624	0.01484	0.1279	1	2	8
GNB5	TRPM7	C15orf52						180	GO:0031398	positive regulation of protein ubiquitination		3.197e-15	2.211e-13	2.213e-12	3.98e-11	138	189		180	GO:0043087	regulation of GTPase activity		0.0004892	0.02111	0.2013	1	77	688		180	GO:2001012	mesenchymal cell differentiation involved in renal system development		0.0008624	0.01484	0.1279	1	2	8
LEO1	GABPB1	BMF						181	GO:0034249	negative regulation of cellular amide metabolic process		3.215e-15	2.211e-13	2.213e-12	4.002e-11	117	154		181	GO:0042938	dipeptide transport		0.0004896	0.02111	0.2013	1	3	3		181	GO:0010721	negative regulation of cell development		0.0008859	0.01516	0.1306	1	8	354
LYSMD2	FAM227B	SRP14						182	GO:0045893	positive regulation of transcription, DNA-templated		3.58e-15	2.435e-13	2.437e-12	4.457e-11	832	1528		182	GO:0002673	regulation of acute inflammatory response		0.0004955	0.02124	0.2026	1	16	83		182	GO:0048333	mesodermal cell differentiation		0.0009178	0.01556	0.1341	1	3	34
TNFAIP8L3	COPS2	RASGRP1						183	GO:1903508	positive regulation of nucleic acid-templated transcription		3.58e-15	2.435e-13	2.437e-12	4.457e-11	832	1528		183	GO:0034764	positive regulation of transmembrane transport		0.000498	0.02124	0.2026	1	25	160		183	GO:0050878	regulation of body fluid levels		0.0009212	0.01556	0.1341	1	10	538
SPPL2A	SECISBP2L	MEIS2						184	GO:0006915	apoptotic process		3.793e-15	2.566e-13	2.568e-12	4.722e-11	1025	1923		184	GO:1902531	regulation of intracellular signal transduction		0.0005269	0.02234	0.2131	1	173	1781		184	GO:0050920	regulation of chemotaxis		0.0009245	0.01556	0.1341	1	6	199
TRPM7	CEP152	DPH6						185	GO:1902806	regulation of cell cycle G1/S phase transition		4.311e-15	2.901e-13	2.903e-12	5.367e-11	118	156		185	GO:0016101	diterpenoid metabolic process		0.0005429	0.0229	0.2184	1	18	100		185	GO:0030335	positive regulation of cell migration		0.0009292	0.01556	0.1341	1	9	445
GABPB1	MYEF2	AQR,ZNF770						186	GO:0030968	endoplasmic reticulum unfolded protein response		4.401e-15	2.946e-13	2.948e-12	5.48e-11	102	130		186	GO:0071825	protein-lipid complex subunit organization		0.0005488	0.02295	0.2189	1	10	39		186	GO:0045766	positive regulation of angiogenesis		0.0009398	0.01557	0.1341	1	5	133
HDC	SLC30A4	ENSSSCG00000004806						187	GO:0031327	negative regulation of cellular biosynthetic process		5.087e-15	3.387e-13	3.389e-12	6.334e-11	869	1605		187	GO:0040013	negative regulation of locomotion		0.00055	0.02295	0.2189	1	39	294		187	GO:0048659	smooth muscle cell proliferation		0.0009398	0.01557	0.1341	1	5	133
COPS2	GATM	SCG5						188	GO:0009411	response to UV		5.866e-15	3.884e-13	3.887e-12	7.303e-11	108	140		188	GO:0008202	steroid metabolic process		0.0005566	0.0231	0.2204	1	41	314		188	GO:1902533	positive regulation of intracellular signal transduction		0.0009635	0.01588	0.1368	1	14	958
SECISBP2L	SLC28A2	LRRC28						189	GO:0034504	protein localization to nucleus		7.072e-15	4.659e-13	4.662e-12	8.805e-11	251	391		189	GO:0019432	triglyceride biosynthetic process		0.0005615	0.02318	0.2212	1	11	46		189	GO:0043534	blood vessel endothelial cell migration		0.0009881	0.01611	0.1388	1	4	78
CEP152	ENSSSCG00000004674	MEF2A						190	GO:0031328	positive regulation of cellular biosynthetic process		8.177e-15	5.358e-13	5.362e-12	1.018e-10	1022	1921		190	GO:0034112	positive regulation of homotypic cell-cell adhesion		0.0005651	0.02321	0.2214	1	33	236		190	GO:0051588	regulation of neurotransmitter transport		0.0009881	0.01611	0.1388	1	4	78
FBN1	DUOXA1	ENSSSCG00000004821						191	GO:0008033	tRNA processing		9.138e-15	5.928e-13	5.932e-12	1.138e-10	94	118		191	GO:0072511	divalent inorganic cation transport		0.0005954	0.02432	0.232	1	55	458		191	GO:0010543	regulation of platelet activation		0.0009997	0.01621	0.1397	1	3	35
SLC30A4	DUOX2	LRRK1						192	GO:0031647	regulation of protein stability		9.142e-15	5.928e-13	5.932e-12	1.138e-10	165	237		192	GO:0002548	monocyte chemotaxis		0.0006051	0.02459	0.2346	1	13	61		192	GO:0090288	negative regulation of cellular response to growth factor stimulus		0.001005	0.01621	0.1397	1	5	135
GATM	SPG11	ATP10A						193	GO:0009451	RNA modification		9.424e-15	6.079e-13	6.083e-12	1.173e-10	99	126		193	GO:0030098	lymphocyte differentiation		0.0006236	0.02512	0.2396	1	45	356		193	GO:0034765	regulation of ion transmembrane transport		0.001085	0.01728	0.1489	1	9	455
SLC28A2	MFAP1,SERINC4	UBE3A						194	GO:0009891	positive regulation of biosynthetic process		9.638e-15	6.185e-13	6.189e-12	1.2e-10	1040	1959		194	GO:0031960	response to corticosteroid		0.0006245	0.02512	0.2396	1	28	190		194	GO:0050772	positive regulation of axonogenesis		0.001086	0.01728	0.1489	1	4	80
DUOX2	ELL3	MTMR10						195	GO:1901796	regulation of signal transduction by p53 class mediator		9.874e-15	6.304e-13	6.308e-12	1.229e-10	124	167		195	GO:0044057	regulation of system process		0.0006304	0.02522	0.2406	1	67	586		195	GO:0050865	regulation of cell activation		0.001088	0.01728	0.1489	1	10	550
SPG11	5S_rRNA,CATSPER2	MCEE						196	GO:0097193	intrinsic apoptotic signaling pathway		1.062e-14	6.745e-13	6.749e-12	1.322e-10	201	301		196	GO:0001523	retinoid metabolic process		0.0006377	0.02539	0.2422	1	17	93		196	GO:0048050	post-embryonic eye morphogenesis		0.001105	0.01728	0.1489	1	2	9
MFAP1,SERINC4	PPIP5K1	TM2D3						197	GO:0071166	ribonucleoprotein complex localization		1.139e-14	7.2e-13	7.205e-12	1.418e-10	97	123		197	GO:0019318	hexose metabolic process		0.0006513	0.02579	0.246	1	36	267		197	GO:0051940	regulation of catecholamine uptake involved in synaptic transmission		0.001105	0.01728	0.1489	1	2	9
5S_rRNA,CATSPER2	TP53BP1	PCSK6						198	GO:0006405	RNA export from nucleus		1.369e-14	8.607e-13	8.613e-12	1.704e-10	95	120		198	GO:0051250	negative regulation of lymphocyte activation		0.0006544	0.02579	0.246	1	22	136		198	GO:0051584	regulation of dopamine uptake involved in synaptic transmission		0.001105	0.01728	0.1489	1	2	9
PPIP5K1	ENSSSCG00000004709	SNRPA1						199	GO:0035967	cellular response to topologically incorrect protein		1.4e-14	8.761e-13	8.767e-12	1.743e-10	108	141		199	GO:0051271	negative regulation of cellular component movement		0.0006983	0.02738	0.2612	1	36	268		199	GO:2000147	positive regulation of cell motility		0.001136	0.01769	0.1524	1	9	458
TP53BP1	ENSSSCG00000036032	ENSSSCG00000040252						200	GO:0034620	cellular response to unfolded protein		1.571e-14	9.782e-13	9.789e-12	1.956e-10	103	133		200	GO:0098754	detoxification		0.000724	0.02825	0.2694	1	17	94		200	GO:0007498	mesoderm development		0.001145	0.01773	0.1528	1	5	139
LCMT2	LCMT2	MBP
UBR1	EPB42	ZNF516						7: Pathway : 5586 input genes in category / 3585 annotations before applied cutoff / 12450 genes in category											7: Pathway : 939 input genes in category / 2315 annotations before applied cutoff / 12450 genes in category											7: Pathway : 77 input genes in category / 564 annotations before applied cutoff / 12450 genes in category											7: Pathway : 153 input genes in category / 813 annotations before applied cutoff / 12450 genes in category
CDAN1	UBR1	ZADH2
LRRC57	TTBK2	CYB5A							ID	Name	Source	pValue	FDR B&H	FDR B&Y	Bonferroni	Genes from Input	Genes in Annotation			ID	Name	Source	pValue	FDR B&H	FDR B&Y	Bonferroni	Genes from Input	Genes in Annotation			ID	Name	Source	pValue	FDR B&H	FDR B&Y	Bonferroni	Genes from Input	Genes in Annotation			ID	Name	Source	pValue	FDR B&H	FDR B&Y	Bonferroni	Genes from Input
ZNF106	CDAN1	RTTN						1	1269649	Gene Expression	BioSystems: REACTOME	3.628e-53	1.301e-49	1.14e-48	1.301e-49	1130	1844		1	1269907	SLC-mediated transmembrane transport	BioSystems: REACTOME	6.316e-09	1.462e-05	0.0001217	1.462e-05	51	287		1	1270252	Molecules associated with elastic fibres	BioSystems: REACTOME	1.189e-06	0.0006705	0.004635	0.0006705	5	31		1	1268846	Cilium Assembly	BioSystems: REACTOME	4.251e-06	0.003456	0.02516	0.003456	12
TMEM87A	LRRC57	TMX3						2	1269741	Cell Cycle	BioSystems: REACTOME	7.232e-38	1.296e-34	1.136e-33	2.593e-34	435	624		2	1269923	Transport of glucose and other sugars, bile salts and organic acids, metal ions and amine compounds	BioSystems: REACTOME	2.181e-07	0.0002246	0.00187	0.0005049	25	106		2	83067	Focal adhesion	BioSystems: KEGG	3.587e-06	0.001011	0.006993	0.002023	9	199		2	1268847	Anchoring of the basal body to the plasma membrane	BioSystems: REACTOME	3.099e-05	0.0126	0.0917	0.0252	8
PLA2G4F,VPS39	ZNF106	DSEL						3	1269763	Cell Cycle, Mitotic	BioSystems: REACTOME	1.201e-32	1.435e-29	1.258e-28	4.306e-29	363	517		3	1269903	Transmembrane transport of small molecules	BioSystems: REACTOME	2.911e-07	0.0002246	0.00187	0.0006739	88	680		3	1270251	Elastic fibre formation	BioSystems: REACTOME	5.644e-06	0.001061	0.007336	0.003183	5	42		3	749777	Hippo signaling pathway	BioSystems: KEGG	0.0001175	0.03184	0.2317	0.09551	9
EHD4	TMEM87A	VPS4B						4	1269654	Transcriptional Regulation by TP53	BioSystems: REACTOME	1.93e-32	1.73e-29	1.516e-28	6.92e-29	279	374		4	M5889	Ensemble of genes encoding extracellular matrix and extracellular matrix-associated proteins	MSigDB C2 BIOCARTA (v6.0)	5.591e-07	0.0003236	0.002694	0.001294	120	1028		4	PW:0000498	reverse cholesterol transport	Pathway Ontology	2.646e-05	0.003731	0.02579	0.01492	3	10
ENSSSCG00000040414,RPAP1	PLA2G4F,VPS39	KDSR						5	1269877	Membrane Trafficking	BioSystems: REACTOME	2.334e-31	1.674e-28	1.466e-27	8.368e-28	415	614		5	99051	Chemokine signaling pathway	BioSystems: KEGG	1.902e-06	0.0007015	0.005839	0.004404	33	182		5	1269340	Hemostasis	BioSystems: REACTOME	0.0001359	0.01347	0.0931	0.07667	13	640
NDUFAF1	EHD4	PIGN						6	1269823	Mitotic Metaphase and Anaphase	BioSystems: REACTOME	5.004e-29	2.99e-26	2.62e-25	1.794e-25	154	182		6	P00031	Inflammation mediated by chemokine and cytokine signaling pathway	PantherDB	2.055e-06	0.0007015	0.005839	0.004757	34	191		6	M5889	Ensemble of genes encoding extracellular matrix and extracellular matrix-associated proteins	MSigDB C2 BIOCARTA (v6.0)	0.0001433	0.01347	0.0931	0.0808	17	1028
OIP5	ENSSSCG00000040414,RPAP1	LMAN1						7	1269825	Mitotic Anaphase	BioSystems: REACTOME	9.572e-29	4.733e-26	4.147e-25	3.432e-25	153	181		7	83051	Cytokine-cytokine receptor interaction	BioSystems: KEGG	2.163e-06	0.0007015	0.005839	0.005007	43	270		7	M3008	Genes encoding structural ECM glycoproteins	MSigDB C2 BIOCARTA (v6.0)	0.0002041	0.01644	0.1137	0.1151	7	196
EXD1	NDUFAF1	ENSSSCG00000004921						8	1269688	Processing of Capped Intron-Containing Pre-mRNA	BioSystems: REACTOME	1.056e-28	4.733e-26	4.147e-25	3.787e-25	196	248		8	172847	Protein digestion and absorption	BioSystems: KEGG	2.424e-06	0.0007015	0.005839	0.005612	21	90		8	137940	Signaling events mediated by VEGFR1 and VEGFR2	BioSystems: Pathway Interaction Database	0.0006111	0.04308	0.2978	0.3446	4	63
INO80	OIP5	HACD3						9	1269826	Separation of Sister Chromatids	BioSystems: REACTOME	1.725e-26	6.383e-24	5.593e-23	6.183e-23	143	170		9	1269546	Peptide ligand-binding receptors	BioSystems: REACTOME	3.971e-06	0.001021	0.008503	0.009193	33	188
RHOV	EXD1	RAB11A						10	1268677	Metabolism of proteins	BioSystems: REACTOME	1.78e-26	6.383e-24	5.593e-23	6.383e-23	931	1631		10	194385	Fat digestion and absorption	BioSystems: KEGG	5.661e-06	0.00131	0.01091	0.0131	13	41
ENSSSCG00000004760	INO80	DIS3L						11	1269876	Vesicle-mediated transport	BioSystems: REACTOME	6.73e-25	2.193e-22	1.922e-21	2.413e-21	424	660		11	1269924	Facilitative Na+-independent glucose transporters	BioSystems: REACTOME	2.908e-05	0.006121	0.05095	0.06733	7	14
DNAJC17	RHOV	MAP2K1						12	1268701	Post-translational protein modification	BioSystems: REACTOME	1.107e-23	3.307e-21	2.898e-20	3.969e-20	621	1041		12	1269547	Chemokine receptors bind chemokines	BioSystems: REACTOME	3.776e-05	0.007284	0.06064	0.08741	13	48
RMDN3	ENSSSCG00000004760	ZWILCH						13	1269192	Class I MHC mediated antigen processing & presentation	BioSystems: REACTOME	1.525e-22	4.204e-20	3.684e-19	5.466e-19	261	376		13	1269908	Transport of inorganic cations/anions and amino acids/oligopeptides	BioSystems: REACTOME	4.131e-05	0.007356	0.06124	0.09563	21	107
CCDC32	DNAJC17	SMAD6						14	1270414	Cellular responses to stress	BioSystems: REACTOME	9.715e-22	2.488e-19	2.18e-18	3.483e-18	303	454		14	137933	IL4-mediated signaling events	BioSystems: Pathway Interaction Database	5.11e-05	0.008449	0.07034	0.1183	15	63
C15orf52	RMDN3	SMAD3						15	1269193	Antigen processing: Ubiquitination & Proteasome degradation	BioSystems: REACTOME	6.446e-21	1.535e-18	1.345e-17	2.311e-17	222	314		15	193146	Bile secretion	BioSystems: KEGG	5.952e-05	0.009186	0.07647	0.1378	16	71
PLCB2	CCDC32	MAP2K5						16	1269820	Mitotic Prometaphase	BioSystems: REACTOME	6.85e-21	1.535e-18	1.345e-17	2.456e-17	97	111		16	83073	Complement and coagulation cascades	BioSystems: KEGG	6.587e-05	0.009457	0.07873	0.1525	17	79
ANKRD63	BMF	PIAS1						17	1268854	Disease	BioSystems: REACTOME	7.962e-21	1.597e-18	1.399e-17	2.854e-17	521	867		17	137911	FOXA2 and FOXA3 transcription factor networks	BioSystems: Pathway Interaction Database	6.945e-05	0.009457	0.07873	0.1608	12	44
BMF	SRP14	GLCE						18	1269519	RHO GTPases Activate Formins	BioSystems: REACTOME	8.017e-21	1.597e-18	1.399e-17	2.874e-17	101	117		18	1269652	Nuclear Receptor transcription pathway	BioSystems: REACTOME	7.541e-05	0.009698	0.08073	0.1746	13	51
SRP14	GPR176	PAQR5						19	1268838	Organelle biogenesis and maintenance	BioSystems: REACTOME	1.109e-20	2.092e-18	1.833e-17	3.975e-17	237	341		19	M4732	Lectin Induced Complement Pathway	MSigDB C2 BIOCARTA (v6.0)	0.0001127	0.01373	0.1143	0.2608	6	12
RASGRP1	RASGRP1	ENSSSCG00000004969						20	1269821	Resolution of Sister Chromatid Cohesion	BioSystems: REACTOME	2.061e-20	3.665e-18	3.211e-17	7.388e-17	91	103		20	1269623	Visual phototransduction	BioSystems: REACTOME	0.0001705	0.01974	0.1643	0.3947	19	101
MEIS2	MEIS2	ENSSSCG00000004970						21	1269689	mRNA Splicing	BioSystems: REACTOME	2.147e-20	3.665e-18	3.211e-17	7.696e-17	151	196		21	M5884	Ensemble of genes encoding core extracellular matrix including ECM glycoproteins, collagens and proteoglycans	MSigDB C2 BIOCARTA (v6.0)	0.0001976	0.02178	0.1813	0.4574	38	275
DPH6	DPH6	THSD4						22	1269690	mRNA Splicing - Major Pathway	BioSystems: REACTOME	2.381e-20	3.88e-18	3.399e-17	8.536e-17	146	188		22	199556	Vitamin digestion and absorption	BioSystems: KEGG	0.0002509	0.02525	0.2102	0.5808	8	24
AQR,ZNF770	ENSSSCG00000033875	SENP8						23	1383076	Regulation of TP53 Activity	BioSystems: REACTOME	7.833e-20	1.221e-17	1.07e-16	2.808e-16	129	162		23	1269343	Nitric oxide stimulates guanylate cyclase	BioSystems: REACTOME	0.0002509	0.02525	0.2102	0.5808	8	24
ACTC1	AQR,ZNF770	ENSSSCG00000004985						24	1269056	Infectious disease	BioSystems: REACTOME	1.165e-19	1.74e-17	1.525e-16	4.177e-16	264	393		24	212237	Mineral absorption	BioSystems: KEGG	0.00032	0.02991	0.249	0.7407	12	51
GJD2	ENSSSCG00000004806	PNN						25	1270350	DNA Repair	BioSystems: REACTOME	4.267e-19	6.118e-17	5.361e-16	1.53e-15	221	319		25	1269545	Class A/1 (Rhodopsin-like receptors)	BioSystems: REACTOME	0.0003327	0.02991	0.249	0.7702	42	322
ENSSSCG00000004806	SCG5	ENSSSCG00000004983						26	167325	Protein processing in endoplasmic reticulum	BioSystems: KEGG	8.024e-19	1.106e-16	9.694e-16	2.877e-15	130	166		26	1269916	Amino acid transport across the plasma membrane	BioSystems: REACTOME	0.0003359	0.02991	0.249	0.7776	9	31
SCG5	SYNM	C14orf28						27	132956	Metabolic pathways	BioSystems: KEGG	9.209e-19	1.223e-16	1.071e-15	3.302e-15	719	1272		27	M5885	Ensemble of genes encoding ECM-associated proteins including ECM-affilaited proteins, ECM regulators and secreted factors	MSigDB C2 BIOCARTA (v6.0)	0.0004065	0.03485	0.2901	0.9409	82	753
GREM1	LRRC28	TOGARAM1						28	1309088	tRNA processing	BioSystems: REACTOME	1.566e-18	2.004e-16	1.756e-15	5.613e-15	93	109		28	1270093	Synthesis of Lipoxins (LX)	BioSystems: REACTOME	0.0004263	0.03525	0.2934	0.987	4	6
SYNM	MEF2A	PRPF39						29	1269777	S Phase	BioSystems: REACTOME	1.788e-18	2.211e-16	1.937e-15	6.411e-15	108	132		29	1270004	Trafficking of dietary sterols	BioSystems: REACTOME	0.0004656	0.03717	0.3094	1	3	3
LRRC28	ENSSSCG00000004821	FANCM						30	1269057	HIV Infection	BioSystems: REACTOME	1.889e-18	2.258e-16	1.978e-15	6.773e-15	174	240		30	PW:0000492	renin-angiotensin system signaling	Pathway Ontology	0.000501	0.03741	0.3115	1	6	15
MEF2A	LRRK1	LRR1						31	1383038	Intra-Golgi and retrograde Golgi-to-ER traffic	BioSystems: REACTOME	8.26e-18	9.552e-16	8.369e-15	2.961e-14	137	180		31	545294	the visual cycle I (vertebrates)	BioSystems: BIOCYC	0.000501	0.03741	0.3115	1	6	15
ENSSSCG00000004821	ATP10A	ENSSSCG00000035611						32	1269810	M Phase	BioSystems: REACTOME	1.512e-17	1.694e-15	1.484e-14	5.421e-14	213	311
ALDH1A3	UBE3A	KLHDC2						33	1268855	Diseases of signal transduction	BioSystems: REACTOME	1.728e-16	1.878e-14	1.645e-13	6.196e-13	245	373
LRRK1	NDN	ARF6						34	1269764	Mitotic G1-G1/S phases	BioSystems: REACTOME	3.008e-16	3.172e-14	2.779e-13	1.079e-12	113	145
UBE3A	ENSSSCG00000038208	ATP5S						35	83054	Cell cycle	BioSystems: KEGG	1.143e-15	1.146e-13	1.004e-12	4.098e-12	99	124
NDN	ENSSSCG00000039035	TMX1						36	1268714	Asparagine N-linked glycosylation	BioSystems: REACTOME	1.15e-15	1.146e-13	1.004e-12	4.124e-12	194	285
ENSSSCG00000039035	MTMR10	FRMD6						37	83056	Ubiquitin mediated proteolysis	BioSystems: KEGG	1.411e-15	1.367e-13	1.198e-12	5.058e-12	107	137
MTMR10	MCEE	GNG2						38	1269875	DNA Replication	BioSystems: REACTOME	3.84e-15	3.623e-13	3.174e-12	1.377e-11	90	111
MCEE	TARSL2	RTRAF						39	138057	ErbB1 downstream signaling	BioSystems: Pathway Interaction Database	5.517e-15	5.072e-13	4.444e-12	1.978e-11	84	102
TM2D3	TM2D3	PSMC6,STYX						40	1270001	Metabolism of lipids and lipoproteins	BioSystems: REACTOME	1.003e-14	8.991e-13	7.878e-12	3.596e-11	472	816
PCSK6	PCSK6	CDKN3						41	1269779	Synthesis of DNA	BioSystems: REACTOME	1.677e-14	1.466e-12	1.285e-11	6.012e-11	84	103
SNRPA1	SNRPA1	CGRRF1						42	1269768	G1/S Transition	BioSystems: REACTOME	3.075e-14	2.625e-12	2.3e-11	1.102e-10	95	121
ENSSSCG00000040252	ENSSSCG00000040252	SAMD4A						43	137997	Signaling events mediated by HDAC Class I	BioSystems: Pathway Interaction Database	3.369e-14	2.809e-12	2.461e-11	1.208e-10	59	66
ENSSSCG00000036442	MBP	SOCS4						44	138067	p53 pathway	BioSystems: Pathway Interaction Database	3.899e-14	3.176e-12	2.783e-11	1.398e-10	54	59
MBP	ZNF516	MAPK1IP1L						45	M13863	MAPKinase Signaling Pathway	MSigDB C2 BIOCARTA (v6.0)	4.946e-14	3.94e-12	3.452e-11	1.773e-10	73	87
ZNF516	ZADH2	LGALS3						46	1269091	Host Interactions of HIV factors	BioSystems: REACTOME	1.766e-13	1.377e-11	1.206e-10	6.332e-10	103	136
ZADH2	CYB5A	FBXO34						47	M8873	Fas Signaling Pathway	MSigDB C2 BIOCARTA (v6.0)	6.182e-13	4.715e-11	4.132e-10	2.216e-09	57	65
CYB5A	FBXO15	KTN1						48	83058	Autophagy - animal	BioSystems: KEGG	8.418e-13	6.287e-11	5.509e-10	3.018e-09	97	128
CBLN2	RTTN	TMEM260						49	1270010	Fatty acid, triacylglycerol, and ketone body metabolism	BioSystems: REACTOME	1.037e-12	7.588e-11	6.648e-10	3.718e-09	169	253
RTTN	TMX3	AP5M1						50	1309111	Nucleotide Excision Repair	BioSystems: REACTOME	1.125e-12	8.065e-11	7.067e-10	4.033e-09	87	112
CD226	VPS4B	NAA30						51	1268756	Unfolded Protein Response (UPR)	BioSystems: REACTOME	1.306e-12	9.181e-11	8.045e-10	4.682e-09	75	93
TMX3	KDSR	ACTR10						52	102279	Endocytosis	BioSystems: KEGG	2.34e-12	1.613e-10	1.413e-09	8.388e-09	172	260
VPS4B	PIGN	PSMA3						53	137930	Signaling events mediated by Hepatocyte Growth Factor Receptor (c-Met)	BioSystems: Pathway Interaction Database	2.585e-12	1.749e-10	1.532e-09	9.268e-09	61	72
KDSR	LMAN1	ARID4A						54	1268738	SUMOylation	BioSystems: REACTOME	3.43e-12	2.269e-10	1.988e-09	1.23e-08	85	110
PIGN	ENSSSCG00000004921	KIAA0586,TOMM20L						55	1270434	Chromatin modifying enzymes	BioSystems: REACTOME	3.544e-12	2.269e-10	1.988e-09	1.27e-08	182	279
LMAN1	SLC51B	DACT1						56	1270433	Chromatin organization	BioSystems: REACTOME	3.544e-12	2.269e-10	1.988e-09	1.27e-08	182	279
ENSSSCG00000004921	HACD3	DAAM1						57	1270262	Apoptosis	BioSystems: REACTOME	3.649e-12	2.295e-10	2.011e-09	1.308e-08	123	174
SLC51B	SLC24A1	JKAMP						58	177876	RNA transport	BioSystems: KEGG	4.898e-12	2.993e-10	2.623e-09	1.756e-08	121	171
HACD3	RAB11A	PCNX4						59	1269832	DNA Replication Pre-Initiation	BioSystems: REACTOME	5.01e-12	2.993e-10	2.623e-09	1.796e-08	71	88
RAB11A	DIS3L	PPM1A						60	1269831	M/G1 Transition	BioSystems: REACTOME	5.01e-12	2.993e-10	2.623e-09	1.796e-08	71	88
DIS3L	MAP2K1	MNAT1						61	1309112	Global Genome Nucleotide Excision Repair (GG-NER)	BioSystems: REACTOME	5.788e-12	3.402e-10	2.98e-09	2.075e-08	69	85
MAP2K1	ZWILCH	SLC38A6						62	1383085	rRNA processing	BioSystems: REACTOME	6.749e-12	3.902e-10	3.419e-09	2.419e-08	139	203
ZWILCH	SMAD6	PRKCH						63	1270261	Programmed Cell Death	BioSystems: REACTOME	8.099e-12	4.609e-10	4.038e-09	2.904e-08	124	177
SMAD6	SMAD3	HIF1A,SNAPC1						64	1269675	RNA Polymerase II Transcription	BioSystems: REACTOME	1.181e-11	6.544e-10	5.734e-09	4.235e-08	115	162
SMAD3	C15orf61	DET1						65	1269742	Cell Cycle Checkpoints	BioSystems: REACTOME	1.187e-11	6.544e-10	5.734e-09	4.254e-08	139	204
C15orf61	MAP2K5	MRPL46						66	1309089	tRNA processing in the nucleus	BioSystems: REACTOME	1.785e-11	9.696e-10	8.496e-09	6.4e-08	52	60
MAP2K5	PIAS1	SGPP1						67	1269221	TRIF-mediated TLR3/TLR4 signaling	BioSystems: REACTOME	2.011e-11	1.045e-09	9.153e-09	7.208e-08	77	99
PIAS1	FEM1B	WDR89						68	1269220	MyD88-independent TLR3/TLR4 cascade	BioSystems: REACTOME	2.011e-11	1.045e-09	9.153e-09	7.208e-08	77	99
FEM1B	CORO2B	PPP2R5E						69	1269219	Toll Like Receptor 3 (TLR3) Cascade	BioSystems: REACTOME	2.011e-11	1.045e-09	9.153e-09	7.208e-08	77	99
GLCE	GLCE	PLAA						70	1268743	SUMO E3 ligases SUMOylate target proteins	BioSystems: REACTOME	2.253e-11	1.154e-09	1.011e-08	8.078e-08	80	104
ENSSSCG00000004969	PAQR5	CAAP1						71	1269797	Mitotic G2-G2/M phases	BioSystems: REACTOME	2.683e-11	1.355e-09	1.187e-08	9.618e-08	128	186
ENSSSCG00000004970	ENSSSCG00000004969	CDKN2B						72	1269236	Activated TLR4 signalling	BioSystems: REACTOME	5.667e-11	2.822e-09	2.472e-08	2.032e-07	86	115
THSD4	ENSSSCG00000004970	P14ARF						73	1270432	Macroautophagy	BioSystems: REACTOME	6.284e-11	3.058e-09	2.68e-08	2.253e-07	56	67
ENSSSCG00000004985	LRRC49	HACD4						74	169351	Validated targets of C-MYC transcriptional activation	BioSystems: Pathway Interaction Database	6.313e-11	3.058e-09	2.68e-08	2.263e-07	65	81
PNN	SENP8	MLLT3						75	1269799	G2/M Transition	BioSystems: REACTOME	6.454e-11	3.085e-09	2.703e-08	2.314e-07	126	184
ENSSSCG00000004983	ENSSSCG00000004985	ENSSSCG00000005169						76	1270421	Cellular response to heat stress	BioSystems: REACTOME	6.563e-11	3.096e-09	2.713e-08	2.353e-07	70	89
C14orf28	PNN	PLIN2						77	1268744	SUMOylation of DNA damage response and repair proteins	BioSystems: REACTOME	7.381e-11	3.437e-09	3.011e-08	2.646e-07	63	78
TOGARAM1	ENSSSCG00000004983	HAUS6						78	125136	Spliceosome	BioSystems: KEGG	8.071e-11	3.709e-09	3.25e-08	2.893e-07	97	134
PRPF39	C14orf28	PSIP1						79	1269069	Late Phase of HIV Life Cycle	BioSystems: REACTOME	9.043e-11	4.104e-09	3.596e-08	3.242e-07	101	141
FANCM	TOGARAM1	ZDHHC21						80	1269316	Antiviral mechanism by IFN-stimulated genes	BioSystems: REACTOME	1.34e-10	5.931e-09	5.197e-08	4.805e-07	62	77
LRR1	PRPF39	MPDZ						81	1269317	ISG15 antiviral mechanism	BioSystems: REACTOME	1.34e-10	5.931e-09	5.197e-08	4.805e-07	62	77
ENSSSCG00000035611	FANCM	RANBP6						82	1269058	HIV Life Cycle	BioSystems: REACTOME	1.629e-10	7.123e-09	6.241e-08	5.841e-07	108	154
KLHDC2	LRR1	KIAA2026						83	83116	Chronic myeloid leukemia	BioSystems: KEGG	1.781e-10	7.694e-09	6.741e-08	6.386e-07	58	71
ARF6	ENSSSCG00000035611	ERMP1						84	1427846	rRNA processing in the nucleus and cytosol	BioSystems: REACTOME	1.837e-10	7.842e-09	6.871e-08	6.587e-07	130	193
ATP5S	KLHDC1	PLGRKT						85	1269794	Regulation of DNA replication	BioSystems: REACTOME	2.049e-10	8.64e-09	7.57e-08	7.344e-07	63	79
TMX1	KLHDC2	ENSSSCG00000023595						86	138001	mTOR signaling pathway	BioSystems: Pathway Interaction Database	4.477e-10	1.866e-08	1.635e-07	1.605e-06	51	61
FRMD6	ARF6	GLIS3						87	1269443	Signalling by NGF	BioSystems: REACTOME	4.644e-10	1.914e-08	1.677e-07	1.665e-06	283	483
GNG2	ATP5S	RFX3						88	1269815	Nuclear Envelope Breakdown	BioSystems: REACTOME	4.75e-10	1.935e-08	1.695e-07	1.703e-06	45	52
RTRAF	ATL1	PUM3						89	1270038	Regulation of cholesterol biosynthesis by SREBP (SREBF)	BioSystems: REACTOME	4.839e-10	1.949e-08	1.708e-07	1.735e-06	47	55
PTGER2	ABHD12B	ENSSSCG00000005241						90	1269693	Transport of Mature Transcript to Cytoplasm	BioSystems: REACTOME	5.062e-10	2.017e-08	1.767e-07	1.815e-06	68	88
PSMC6,STYX	TMX1	PGM5						91	1383080	Regulation of TP53 Activity through Phosphorylation	BioSystems: REACTOME	5.522e-10	2.175e-08	1.906e-07	1.98e-06	71	93
CDKN3	FRMD6	PIP5K1B						92	1269523	Signaling by TGF-beta Receptor Complex	BioSystems: REACTOME	6.565e-10	2.558e-08	2.241e-07	2.353e-06	61	77
CGRRF1	GNG2	FXN						93	1268842	Mitochondrial translation	BioSystems: REACTOME	7.433e-10	2.865e-08	2.51e-07	2.665e-06	72	95
SAMD4A	RTRAF	TJP2						94	1268726	ER to Golgi Anterograde Transport	BioSystems: REACTOME	8.1e-10	3.089e-08	2.707e-07	2.904e-06	95	134
SOCS4	PTGER2	FAM189A2						95	1269712	Deadenylation-dependent mRNA decay	BioSystems: REACTOME	8.977e-10	3.373e-08	2.956e-07	3.218e-06	48	57
MAPK1IP1L	PSMC6,STYX	SMC5						96	1270121	The citric acid (TCA) cycle and respiratory electron transport	BioSystems: REACTOME	9.034e-10	3.373e-08	2.956e-07	3.239e-06	116	171
LGALS3	CDKN3	C9orf85						97	1269833	Assembly of the pre-replicative complex	BioSystems: REACTOME	9.33e-10	3.448e-08	3.021e-07	3.345e-06	57	71
FBXO34	CGRRF1	ANXA1						98	1269171	Adaptive Immune System	BioSystems: REACTOME	1.097e-09	4.014e-08	3.517e-07	3.934e-06	454	826
KTN1	SAMD4A	OSTF1						99	1269796	Removal of licensing factors from origins	BioSystems: REACTOME	1.169e-09	4.234e-08	3.71e-07	4.192e-06	60	76
PELI2	SOCS4	ENSSSCG00000005282						100	1269837	Regulation of mitotic cell cycle	BioSystems: REACTOME	1.206e-09	4.279e-08	3.75e-07	4.322e-06	68	89
TMEM260	MAPK1IP1L	CEP78						101	1269838	APC/C-mediated degradation of cell cycle proteins	BioSystems: REACTOME	1.206e-09	4.279e-08	3.75e-07	4.322e-06	68	89
AP5M1	LGALS3	PSAT1						102	1269880	trans-Golgi Network Vesicle Budding	BioSystems: REACTOME	1.411e-09	4.911e-08	4.303e-07	5.058e-06	58	73
NAA30	FBXO34	TLE4						103	1269881	Clathrin derived vesicle budding	BioSystems: REACTOME	1.411e-09	4.911e-08	4.303e-07	5.058e-06	58	73
ACTR10	KTN1	DNAJB5						104	1383041	Golgi-to-ER retrograde transport	BioSystems: REACTOME	1.547e-09	5.331e-08	4.671e-07	5.544e-06	81	111
PSMA3	PELI2	UNC13B						105	99052	Lysosome	BioSystems: KEGG	1.617e-09	5.521e-08	4.837e-07	5.797e-06	88	123
ARID4A	TMEM260	RUSC2						106	1268725	Transport to the Golgi and subsequent modification	BioSystems: REACTOME	1.661e-09	5.617e-08	4.921e-07	5.954e-06	112	165
KIAA0586,TOMM20L	AP5M1	TESK1						107	1270425	Regulation of HSF1-mediated heat shock response	BioSystems: REACTOME	1.684e-09	5.641e-08	4.943e-07	6.036e-06	56	70
DACT1	NAA30	CCDC107						108	1269731	Metabolism of non-coding RNA	BioSystems: REACTOME	1.775e-09	5.837e-08	5.115e-07	6.363e-06	45	53
DAAM1	ACTR10	CA9						109	1269732	snRNP Assembly	BioSystems: REACTOME	1.775e-09	5.837e-08	5.115e-07	6.363e-06	45	53
JKAMP	PSMA3	CREB3						110	1269839	Regulation of APC/C activators between G1/S and early anaphase	BioSystems: REACTOME	1.918e-09	6.252e-08	5.478e-07	6.877e-06	64	83
PCNX4	ARID4A	RGP1						111	1269757	Activation of ATR in response to replication stress	BioSystems: REACTOME	1.951e-09	6.3e-08	5.52e-07	6.994e-06	34	37
PPM1A	KIAA0586,TOMM20L	GLIPR2						112	1269304	CLEC7A (Dectin-1) signaling	BioSystems: REACTOME	2.129e-09	6.778e-08	5.939e-07	7.632e-06	76	103
MNAT1	DACT1	CLTA						113	1269228	MyD88 dependent cascade initiated on endosome	BioSystems: REACTOME	2.155e-09	6.778e-08	5.939e-07	7.727e-06	70	93
SLC38A6	DAAM1	MELK						114	1269227	Toll Like Receptor 7/8 (TLR7/8) Cascade	BioSystems: REACTOME	2.155e-09	6.778e-08	5.939e-07	7.727e-06	70	93
PRKCH	JKAMP	ZCCHC7						115	1269596	Degradation of beta-catenin by the destruction complex	BioSystems: REACTOME	2.633e-09	8.208e-08	7.192e-07	9.44e-06	65	85
HIF1A,SNAPC1	PCNX4	GRHPR						116	117291	RNA degradation	BioSystems: KEGG	2.98e-09	9.208e-08	8.068e-07	1.068e-05	60	77
DET1	PPM1A	POLR1E						117	1339113	SUMOylation of DNA replication proteins	BioSystems: REACTOME	3.35e-09	1.026e-07	8.994e-07	1.201e-05	40	46
MRPL46	MNAT1	TRMT10B						118	1269852	Autodegradation of Cdh1 by Cdh1:APC/C	BioSystems: REACTOME	3.594e-09	1.088e-07	9.533e-07	1.288e-05	53	66
SGPP1	SLC38A6	DCAF10						119	1269233	Toll Like Receptor 9 (TLR9) Cascade	BioSystems: REACTOME	3.641e-09	1.088e-07	9.533e-07	1.305e-05	72	97
WDR89	PRKCH	TDRD7						120	1269781	Switching of origins to a post-replicative state	BioSystems: REACTOME	3.672e-09	1.088e-07	9.533e-07	1.317e-05	58	74
PPP2R5E	HIF1A,SNAPC1	NCBP1						121	1269782	Orc1 removal from chromatin	BioSystems: REACTOME	3.672e-09	1.088e-07	9.533e-07	1.317e-05	58	74
LRRC19	SYT16	FOXE1						122	1269095	Interactions of Rev with host cellular proteins	BioSystems: REACTOME	4.016e-09	1.171e-07	1.026e-06	1.44e-05	33	36
PLAA	DET1	NANS						123	1383086	Major pathway of rRNA processing in the nucleolus and cytosol	BioSystems: REACTOME	4.018e-09	1.171e-07	1.026e-06	1.44e-05	120	181
CAAP1	MRPL46	TGFBR1						124	1309117	Transcription-Coupled Nucleotide Excision Repair (TC-NER)	BioSystems: REACTOME	4.182e-09	1.209e-07	1.059e-06	1.499e-05	61	79
CDKN2B	SGPP1	SEC61B						125	1269183	Signaling by the B Cell Receptor (BCR)	BioSystems: REACTOME	4.298e-09	1.233e-07	1.08e-06	1.541e-05	150	236
HACD4	WDR89	STX17						126	694606	Hepatitis B	BioSystems: KEGG	5.134e-09	1.461e-07	1.28e-06	1.841e-05	99	144
MLLT3	PPP2R5E	INVS						127	1269694	Transport of Mature mRNA derived from an Intron-Containing Transcript	BioSystems: REACTOME	5.222e-09	1.474e-07	1.292e-06	1.872e-05	59	76
ENSSSCG00000005169	LRRC19	ZNF189						128	P04393	Ras Pathway	PantherDB	5.426e-09	1.52e-07	1.332e-06	1.945e-05	54	68
PLIN2	PLAA	RNF20						129	169348	Signaling events mediated by focal adhesion kinase	BioSystems: Pathway Interaction Database	6.008e-09	1.67e-07	1.463e-06	2.154e-05	45	54
HAUS6	CAAP1	SMC2						130	1269130	Host Interactions with Influenza Factors	BioSystems: REACTOME	6.073e-09	1.675e-07	1.467e-06	2.177e-05	37	42
BNC2	TUSC1	NIPSNAP3B						131	1269229	TRAF6 mediated induction of NFkB and MAP kinases upon TLR7/8 or 9 activation	BioSystems: REACTOME	6.165e-09	1.687e-07	1.478e-06	2.21e-05	68	91
PSIP1	CDKN2B	SLC44A1						132	138024	TGF-beta receptor signaling	BioSystems: Pathway Interaction Database	6.426e-09	1.745e-07	1.529e-06	2.304e-05	43	51
TTC39B	P14ARF	FKTN						133	1496831	Mitophagy - animal	BioSystems: KEGG	6.487e-09	1.748e-07	1.532e-06	2.325e-05	52	65
CER1	IFNE	TMEM38B						134	1270029	Regulation of lipid metabolism by Peroxisome proliferator-activated receptor alpha (PPARalpha)	BioSystems: REACTOME	6.982e-09	1.868e-07	1.637e-06	2.503e-05	89	127
ZDHHC21	HACD4	ZNF462						135	1427860	Deubiquitination	BioSystems: REACTOME	7.363e-09	1.955e-07	1.713e-06	2.64e-05	185	303
NFIB	MLLT3	ENSSSCG00000005436						136	1269725	Regulation of mRNA stability by proteins that bind AU-rich elements	BioSystems: REACTOME	7.953e-09	2.06e-07	1.805e-06	2.851e-05	69	93
MPDZ	ENSSSCG00000005169	ENSSSCG00000005441						137	137994	CDC42 signaling events	BioSystems: Pathway Interaction Database	7.957e-09	2.06e-07	1.805e-06	2.853e-05	55	70
PTPRD	PLIN2	PALM2						138	1268845	Mitochondrial translation termination	BioSystems: REACTOME	7.987e-09	2.06e-07	1.805e-06	2.863e-05	66	88
RANBP6	HAUS6	DNAJC25						139	1268843	Mitochondrial translation initiation	BioSystems: REACTOME	7.987e-09	2.06e-07	1.805e-06	2.863e-05	66	88
KIAA2026	PSIP1	GNG10						140	1269185	Downstream signaling events of B Cell Receptor (BCR)	BioSystems: REACTOME	8.912e-09	2.282e-07	1.999e-06	3.195e-05	129	199
ERMP1	TTC39B	UGCG						141	1269851	APC/C:Cdh1 mediated degradation of Cdc20 and other APC/C:Cdh1 targeted proteins in late mitosis/early G1	BioSystems: REACTOME	9.119e-09	2.319e-07	2.031e-06	3.269e-05	58	75
PLGRKT	CER1	HSDL2						142	1269234	Toll Like Receptor 4 (TLR4) Cascade	BioSystems: REACTOME	1.103e-08	2.784e-07	2.44e-06	3.954e-05	88	126
ENSSSCG00000023595	ZDHHC21	SNX30						143	83108	Pancreatic cancer	BioSystems: KEGG	1.167e-08	2.924e-07	2.562e-06	4.182e-05	51	64
GLIS3	NFIB	SLC31A2						144	1270367	DNA Damage Bypass	BioSystems: REACTOME	1.217e-08	3.029e-07	2.654e-06	4.361e-05	42	50
PUM3	MPDZ	SLC31A1						145	138023	Ceramide signaling pathway	BioSystems: Pathway Interaction Database	1.271e-08	3.12e-07	2.734e-06	4.556e-05	38	44
ENSSSCG00000005241	DMAC1	PRPF4						146	138007	PLK1 signaling events	BioSystems: Pathway Interaction Database	1.271e-08	3.12e-07	2.734e-06	4.556e-05	38	44
PGM5	GLDC	BSPRY						147	M13968	HIV-I Nef: negative effector of Fas and TNF	MSigDB C2 BIOCARTA (v6.0)	1.623e-08	3.958e-07	3.468e-06	5.818e-05	47	58
PIP5K1B	RANBP6	ENSSSCG00000005481						148	1269085	Rev-mediated nuclear export of HIV RNA	BioSystems: REACTOME	1.689e-08	4.09e-07	3.584e-06	6.056e-05	31	34
FXN	KIAA2026	ATP6V1G1						149	1269842	Activation of APC/C and APC/C:Cdc20 mediated degradation of mitotic proteins	BioSystems: REACTOME	1.7e-08	4.09e-07	3.584e-06	6.094e-05	60	79
TJP2	ERMP1	TMEM268						150	137939	Direct p53 effectors	BioSystems: Pathway Interaction Database	1.721e-08	4.113e-07	3.604e-06	6.17e-05	91	132
FAM189A2	PLGRKT	PAPPA						151	1268844	Mitochondrial translation elongation	BioSystems: REACTOME	1.738e-08	4.126e-07	3.616e-06	6.231e-05	66	89
MAMDC2	ENSSSCG00000005216	TRIM32						152	1269845	APC:Cdc20 mediated degradation of cell cycle proteins prior to satisfation of the cell cycle checkpoint	BioSystems: REACTOME	2.168e-08	5.112e-07	4.479e-06	7.771e-05	58	76
SMC5	ENSSSCG00000023595	TLR4						153	1269131	NS1 Mediated Effects on Host Pathways	BioSystems: REACTOME	2.363e-08	5.534e-07	4.849e-06	8.471e-05	35	40
C9orf85	SPATA6L	ENSSSCG00000039972						154	1268846	Cilium Assembly	BioSystems: REACTOME	2.389e-08	5.534e-07	4.849e-06	8.564e-05	124	192
GDA	GLIS3	GSN						155	1270128	Respiratory electron transport	BioSystems: REACTOME	2.393e-08	5.534e-07	4.849e-06	8.578e-05	74	103
ANXA1	RFX3	DAB2IP						156	1270030	PPARA activates gene expression	BioSystems: REACTOME	2.724e-08	6.26e-07	5.485e-06	9.766e-05	86	124
OSTF1	PUM3	NA						157	1269844	APC/C:Cdc20 mediated degradation of mitotic proteins	BioSystems: REACTOME	2.905e-08	6.634e-07	5.813e-06	0.0001042	59	78
PCSK5	ENSSSCG00000040670	MORN5						158	1269882	Golgi Associated Vesicle Biogenesis	BioSystems: REACTOME	2.955e-08	6.705e-07	5.875e-06	0.0001059	46	57
GCNT1	ENSSSCG00000005241	MRRF						159	1269460	NGF signalling via TRKA from the plasma membrane	BioSystems: REACTOME	3.039e-08	6.841e-07	5.994e-06	0.000109	228	390
ENSSSCG00000005282	PIP5K1B	PTGS1						160	83104	Shigellosis	BioSystems: KEGG	3.053e-08	6.841e-07	5.994e-06	0.0001094	51	65
CEP78	FXN	ENSSSCG00000037303						161	1269108	Influenza Infection	BioSystems: REACTOME	3.081e-08	6.861e-07	6.011e-06	0.0001105	105	158
PSAT1	TJP2	RABGAP1						162	1270127	Respiratory electron transport, ATP synthesis by chemiosmotic coupling, and heat production by uncoupling proteins.	BioSystems: REACTOME	3.149e-08	6.969e-07	6.106e-06	0.0001129	87	126
TLE4	FAM189A2	OLFML2A						163	1269096	Nuclear import of Rev protein	BioSystems: REACTOME	3.451e-08	7.395e-07	6.48e-06	0.0001237	30	33
DNAJB5	SMC5	ARPC5L						164	1269238	Toll Like Receptor 2 (TLR2) Cascade	BioSystems: REACTOME	3.454e-08	7.395e-07	6.48e-06	0.0001238	69	95
UNC13B	C9orf85	RABEPK						165	1269239	Toll Like Receptor TLR1:TLR2 Cascade	BioSystems: REACTOME	3.454e-08	7.395e-07	6.48e-06	0.0001238	69	95
RUSC2	GDA	GAPVD1						166	1269237	MyD88:Mal cascade initiated on plasma membrane	BioSystems: REACTOME	3.454e-08	7.395e-07	6.48e-06	0.0001238	69	95
TESK1	ANXA1	PBX3						167	1269240	Toll Like Receptor TLR6:TLR2 Cascade	BioSystems: REACTOME	3.454e-08	7.395e-07	6.48e-06	0.0001238	69	95
CCDC107	OSTF1	MVB12B						168	1269849	APC/C:Cdc20 mediated degradation of Securin	BioSystems: REACTOME	3.466e-08	7.395e-07	6.48e-06	0.0001242	54	70
CA9	PCSK5	ZBTB43						169	814926	Carbon metabolism	BioSystems: KEGG	3.638e-08	7.718e-07	6.762e-06	0.0001304	80	114
CREB3	GCNT1	ZBTB34						170	1269846	Cdc20:Phospho-APC/C mediated degradation of Cyclin A	BioSystems: REACTOME	3.722e-08	7.85e-07	6.878e-06	0.0001334	57	75
RGP1	ENSSSCG00000005282	SLC2A8						171	1427858	Clathrin-mediated endocytosis	BioSystems: REACTOME	3.946e-08	8.272e-07	7.248e-06	0.0001415	93	137
TMEM8B	CEP78	CDK9						172	1269660	RNA Polymerase I Transcription Initiation	BioSystems: REACTOME	4.311e-08	8.986e-07	7.874e-06	0.0001546	40	48
RECK	PSAT1	SLC25A25						173	82956	Lysine degradation	BioSystems: KEGG	4.502e-08	9.276e-07	8.127e-06	0.0001614	47	59
GLIPR2	TLE4	ENSSSCG00000005638,ENSSSCG00000022295						174	1268759	IRE1alpha activates chaperones	BioSystems: REACTOME	4.502e-08	9.276e-07	8.127e-06	0.0001614	47	59
CLTA	DNAJB5	ENSSSCG00000032748						175	1269695	Transport of Mature mRNAs Derived from Intronless Transcripts	BioSystems: REACTOME	4.622e-08	9.468e-07	8.296e-06	0.0001657	38	45
MELK	UNC13B	COQ4						176	921162	FoxO signaling pathway	BioSystems: KEGG	4.72e-08	9.614e-07	8.423e-06	0.0001692	90	132
ZCCHC7	ENSSSCG00000005307	SLC27A4						177	1270039	Activation of gene expression by SREBF (SREBP)	BioSystems: REACTOME	4.755e-08	9.631e-07	8.439e-06	0.0001705	36	42
GRHPR	TESK1	URM1						178	1269211	MAP kinase activation in TLR cascade	BioSystems: REACTOME	5.387e-08	1.085e-06	9.507e-06	0.0001931	50	64
POLR1E	CCDC107	CERCAM						179	1269380	Signaling by EGFR	BioSystems: REACTOME	5.993e-08	1.2e-06	1.052e-05	0.0002148	215	367
TRMT10B	CA9	ODF2						180	1269206	Toll Like Receptor 10 (TLR10) Cascade	BioSystems: REACTOME	6.341e-08	1.249e-06	1.094e-05	0.0002273	62	84
DCAF10	CREB3	GLE1						181	1269207	MyD88 cascade initiated on plasma membrane	BioSystems: REACTOME	6.341e-08	1.249e-06	1.094e-05	0.0002273	62	84
ALDH1B1	RGP1	SPTAN1						182	1269226	Toll Like Receptor 5 (TLR5) Cascade	BioSystems: REACTOME	6.341e-08	1.249e-06	1.094e-05	0.0002273	62	84
TDRD7	TMEM8B	ENSSSCG00000005656						183	83060	Apoptosis	BioSystems: KEGG	6.792e-08	1.331e-06	1.166e-05	0.0002435	93	138
TMOD1	GLIPR2	PKN3						184	1269286	RAF activation	BioSystems: REACTOME	6.962e-08	1.355e-06	1.187e-05	0.0002496	24	25
NCBP1	CLTA	TBC1D13						185	1269784	DNA strand elongation	BioSystems: REACTOME	7.03e-08	1.355e-06	1.187e-05	0.000252	29	32
FOXE1	MELK	ENDOG						186	1269773	Activation of the pre-replicative complex	BioSystems: REACTOME	7.03e-08	1.355e-06	1.187e-05	0.000252	29	32
NANS	ZCCHC7	LRRC8A,NUP188,PHYHD1						187	1457806	RAB GEFs exchange GTP for GDP on RABs	BioSystems: REACTOME	7.507e-08	1.439e-06	1.261e-05	0.0002691	66	91
GALNT12	GRHPR	MIGA2						188	137987	Regulation of Telomerase	BioSystems: Pathway Interaction Database	7.574e-08	1.444e-06	1.266e-05	0.0002715	51	66
COL15A1	POLR1E	DOLPP1						189	1269696	Transport of the SLBP Dependant Mature mRNA	BioSystems: REACTOME	8.388e-08	1.591e-06	1.394e-05	0.0003007	31	35
TGFBR1	TRMT10B	PTPA						190	1269698	Transport of Mature mRNA Derived from an Intronless Transcript	BioSystems: REACTOME	8.762e-08	1.645e-06	1.441e-05	0.0003141	37	44
SEC61B	DCAF10	NTMT1						191	137912	Hedgehog signaling events mediated by Gli proteins	BioSystems: Pathway Interaction Database	8.762e-08	1.645e-06	1.441e-05	0.0003141	37	44
STX17	ALDH1B1	TOR1B						192	1309108	HDR through Single Strand Annealing (SSA)	BioSystems: REACTOME	9.07e-08	1.694e-06	1.484e-05	0.0003252	33	38
INVS	ENSSSCG00000040711	GPR107						193	1269509	RHO GTPase Effectors	BioSystems: REACTOME	9.143e-08	1.698e-06	1.488e-05	0.0003278	177	295
CAVIN4,MSANTD3-TMEFF1	TDRD7	NCS1						194	1383087	rRNA modification in the nucleus and cytosol	BioSystems: REACTOME	9.467e-08	1.749e-06	1.533e-05	0.0003394	49	63
ZNF189	NCBP1	ASS1						195	1269778	Cyclin A:Cdk2-associated events at S phase entry	BioSystems: REACTOME	1.084e-07	1.973e-06	1.729e-05	0.0003888	55	73
RNF20	FOXE1	FUBP3						196	137934	E2F transcription factor network	BioSystems: Pathway Interaction Database	1.084e-07	1.973e-06	1.729e-05	0.0003888	55	73
SMC2	NANS	EXOSC2						197	1383088	RNA polymerase II transcribes snRNA genes	BioSystems: REACTOME	1.084e-07	1.973e-06	1.729e-05	0.0003888	55	73
NIPSNAP3B	GALNT12	ABL1						198	1383039	Retrograde transport at the Trans-Golgi-Network	BioSystems: REACTOME	1.328e-07	2.404e-06	2.106e-05	0.0004759	40	49
SLC44A1	TGFBR1	NUP214						199	1269753	G2/M Checkpoints	BioSystems: REACTOME	1.36e-07	2.45e-06	2.147e-05	0.0004876	111	172
FSD1L	SEC61B	PRRC2B						200	P00018	EGF receptor signaling pathway	PantherDB	1.424e-07	2.521e-06	2.209e-05	0.0005104	77	111
FKTN	STX17	POMT1
TMEM38B	INVS	PRRT1B
ENSSSCG00000005436	CAVIN4,MSANTD3-TMEFF1	GTF3C4
ENSSSCG00000005441	PLPPR1	SPACA9
PALM2	ZNF189	CEL,GTF3C5
MUSK	RNF20	RPL7A,SNORD24,SURF2
DNAJC25	SMC2	ADAMTS13,CACFD1
GNG10	NIPSNAP3B	WDR5
UGCG	SLC44A1	RXRA
HSDL2	FSD1L	ENSSSCG00000037372
KIAA1958	FKTN	FAM120B
SNX30	TMEM38B	ERMARD
SLC31A2	ZNF462	C6orf120
SLC31A1	ENSSSCG00000005436	NA
PRPF4	ENSSSCG00000005441	AFDN
BSPRY	ZNF483	FGFR1OP
ENSSSCG00000005480	DNAJC25	QKI
ENSSSCG00000005481	GNG10	MAP3K4
ZNF618	UGCG	IGF2R
COL27A1	HSDL2	MRPL18
ATP6V1G1	KIAA1958	ACAT2
TMEM268	SNX30	WTAP
TRIM32	SLC31A2	TMEM181
TLR4	SLC31A1	ENSSSCG00000024019
ENSSSCG00000039972	PRPF4	SYNJ2
ENSSSCG00000032297	BSPRY	SNX9
GSN	ENSSSCG00000005480	ZDHHC14
DAB2IP	ENSSSCG00000005481	ARID1B
NA	ZNF618	SCAF8
MRRF	ATP6V1G1	CCDC170,ESR1
PTGS1	TMEM268	ARMT1
RABGAP1	TRIM32	AKAP12
NEK6	TLR4	MTHFD1L
OLFML2A	ENSSSCG00000039972	PLEKHG1
ARPC5L	ENSSSCG00000032297	PCMT1
RABEPK	GSN	GINM1
GAPVD1	DAB2IP	TAB2
PBX3	NA	UST
MVB12B	MRRF	SASH1
ZBTB43	PTGS1	STXBP5
ZBTB34	RABGAP1	RAB32
RALGPS1	NEK6	UTRN
GARNL3	OLFML2A	STX11
SLC2A8	ARPC5L	ENSSSCG00000004130
LRSAM1	RABEPK	PHACTR2
STXBP1	GAPVD1	PEX3
CDK9	PBX3	AIG1
FPGS	MVB12B	ADGRG6
SLC25A25	ZBTB43	VTA1
ENSSSCG00000005638,ENSSSCG00000022295	ZBTB34	HECA
ENSSSCG00000032748	RALGPS1	ENSSSCG00000004145
COQ4	GARNL3	CCDC28A
SLC27A4	SLC2A8	ENSSSCG00000004150
URM1	ZNF79	TNFAIP3
CERCAM	LRSAM1	PEX7
ODF2	STXBP1	TBPL1
GLE1	TTC16	TCF21
SPTAN1	CDK9	RPS12
ENSSSCG00000005656	FPGS	ENPP1
PKN3	SLC25A25	L3MBTL3
TBC1D13	ENSSSCG00000005638,ENSSSCG00000022295	RNF146
ENDOG	ENSSSCG00000032748	CENPW
LRRC8A,NUP188,PHYHD1	COQ4	TRMT11
MIGA2	SLC27A4	ENSSSCG00000004221
DOLPP1	URM1	NCOA7
PTPA	CERCAM	RNF217
NTMT1	ODF2	PKIB
TOR1B	GLE1	HSF2
USP20	SPTAN1	ASF1A
GPR107	ENSSSCG00000005656	NUS1
NCS1	PKN3	DCBLD1
HMCN2	TBC1D13	KPNA5
ASS1	ENDOG	LMBRD1
FUBP3	LRRC8A,NUP188,PHYHD1	B3GAT2
EXOSC2	MIGA2	ENSSSCG00000035593
ABL1	DOLPP1	CEP162
AIF1L	PTPA	TBX18
NUP214	NTMT1	SNX14
PLPP7	TOR1B	ENSSSCG00000004294
PRRC2B	USP20	SNORD50
POMT1	GPR107	RARS2
PRRT1B	NCS1	AKIRIN2
GTF3C4	ASS1	RNGTT
GFI1B	FUBP3	UBE2J1
CEL,GTF3C5	EXOSC2	LYRM2
RPL7A,SNORD24,SURF2	ABL1	MDN1
ADAMTS13,CACFD1	AIF1L	MAP3K7
WDR5	NUP214	GPR63
RXRA	PRRC2B	NDUFAF4
COL5A1	POMT1	MMS22L
FCN2	PRRT1B	FBXL4
OLFM1	GTF3C4	FAXC,PNISR
ENSSSCG00000037372	SPACA9	USP45
FAM120B	CEL,GTF3C5	CCNC
ERMARD	LCN1	SIM1
C6orf120	RPL7A,SNORD24,SURF2	ASCC3
SMOC2	STKLD1	HACE1
NA	ADAMTS13,CACFD1	PREP
AFDN	WDR5	ATG5
FGFR1OP	RXRA	RTN4IP1
QKI	FCN2	ENSSSCG00000031023
MAP3K4	OLFM1	BEND3
IGF2R	ENSSSCG00000037372	PDSS2
MAS1	FAM120B	SEC63
MRPL18	ERMARD	OSTM1
ACAT2	C6orf120	SNX3
WTAP	SMOC2	ENSSSCG00000004414
FNDC1	NA	MICAL1
SYTL3	AFDN	ZBTB24
TMEM181	FGFR1OP	CDK19
TULP4	MAP3K4	REV3L
ENSSSCG00000024019	IGF2R	TRAF3IP2
SYNJ2	MRPL18	TUBE1
SNX9	ACAT2	HDAC2
ZDHHC14	WTAP	TSPYL1
ARID1B	SYTL3	PRSS35
TIAM2	TMEM181	DOPEY1
SCAF8	TULP4	TPBG
VIP	ENSSSCG00000024019	BCKDHB
MYCT1	SYNJ2	TTK
CCDC170,ESR1	SNX9	SH3BGRL2
ARMT1	ZDHHC14	MYO6
AKAP12	ARID1B	SENP6
MTHFD1L	TIAM2	CD109
PLEKHG1	SCAF8	ENSSSCG00000037674
IYD	CCDC170,ESR1	MTO1
PCMT1	ARMT1	EPG5
GINM1	MTHFD1L	PSTPIP2
TAB2	PLEKHG1	ATP5A1
UST	IYD	PIAS2
SASH1	PPP1R14C	ENSSSCG00000005768,HDHD2
STXBP5	PCMT1	SMAD2
RAB32	GINM1	SMAD7
UTRN	TAB2	DYM
STX11	UST	C18orf32,RPL17-C18orf32,SNORD58
ENSSSCG00000004130	SASH1	ACAA2
PHACTR2	STXBP5	ENSSSCG00000004511
PEX3	RAB32	MBD1
AIG1	UTRN	CXXC1
ADGRG6	STX11	MEX3C
VTA1	ENSSSCG00000004130	MBD2
HECA	PHACTR2	CCDC68
ENSSSCG00000004145	PEX3	TXNL1
CCDC28A	AIG1	FECH
ENSSSCG00000004150	ADGRG6	NARS
TNFAIP3	VTA1	TRIP4,ZNF609
SLC35D3	HECA	SNX22
PEX7	ENSSSCG00000004145	ENSSSCG00000004556
PDE7B	CCDC28A	ENSSSCG00000040895,USP3
MYB	ENSSSCG00000004150	ENSSSCG00000032949
TBPL1	ARFGEF3	ENSSSCG00000038926,RAB8B
TCF21	TNFAIP3	LACTB
RPS12	PEX7	ENSSSCG00000004570,ENSSSCG00000034787
ENPP1	MYB	TLN2
ENSSSCG00000025992	ENSSSCG00000004170	GCNT3
AKAP7	TBPL1	FAM81A
SMLR1	RPS12	CCNB2
TMEM200A	ENPP1	RNF111
L3MBTL3	ENSSSCG00000025992	ENSSSCG00000024131
ENSSSCG00000004207	ARG1	AQP9
RNF146	AKAP7	ENSSSCG00000030605
RSPO3	SMLR1	GCOM1
CENPW	TMEM200A	CGNL1
TRMT11	L3MBTL3	TCF12
ENSSSCG00000004221	ENSSSCG00000004213	TEX9
NCOA7	RNF146	PIGB
HEY2	CENPW	ENSSSCG00000004624
RNF217	TRMT11	TMOD2,TMOD3
SMPDL3A	ENSSSCG00000004221	AP4E1
PKIB	NCOA7	USP8
HSF2	HEY2	DTWD1
GJA1	TPD52L1	GALK2
ASF1A	RNF217	ENSSSCG00000004656
NUS1	SMPDL3A	ENSSSCG00000032141
DCBLD1	PKIB	SLC24A5
KPNA5	HSF2	BLOC1S6
LMBRD1	ASF1A	SPATA5L1
B3GAT2	SLC35F1	B2M
SNX14	NUS1	EIF3J
ENSSSCG00000004294	DCBLD1	CTDSPL2
SNORD50	RFX6	CASC4
RARS2	KPNA5	WDR76
AKIRIN2	LMBRD1	ENSSSCG00000024263,HYPK
RNGTT	B3GAT2	PDIA3
SRSF12	ENSSSCG00000035593	ENSSSCG00000004703
UBE2J1	CEP162	TUBGCP4
LYRM2	SNX14	ADAL
MDN1	ENSSSCG00000004294	CCNDBP1
MAP3K7	SNORD50	TMEM62
EPHA7	RARS2	HAUS2
NDUFAF4	AKIRIN2	SNAP23
MMS22L	RNGTT	PLA2G4B
FBXL4	SRSF12	MAPKBP1
FAXC,PNISR	UBE2J1	MGA
USP45	RRAGD	TYRO3
CCNC	LYRM2	ITPKA
ASCC3	MDN1	RTF1
HACE1	BACH2	NUSAP1
BVES	MAP3K7	CHP1
PREP	GPR63	CHAC1
ATG5	NDUFAF4	VPS18
RTN4IP1	MMS22L	SPINT1
ENSSSCG00000031023	FBXL4	ZFYVE19
BEND3	FAXC,PNISR	C15orf62
PDSS2	USP45	RAD51
SCML4	CCNC	ENSSSCG00000036264,ENSSSCG00000039107
SEC63	ENSSSCG00000004355	RPUSD2
OSTM1	ASCC3	CHST14
SNX3	HACE1	BAHD1
SESN1	BVES	DISP2,IVD,KNSTRN
ENSSSCG00000004414	POPDC3	NA
MICAL1	PREP	INAFM2
ZBTB24	ATG5	BUB1B,ENSSSCG00000004781
METTL24	RTN4IP1	EIF2AK4
DDO	ENSSSCG00000031023	THBS1
CDK19	BEND3	FAM98B
REV3L	PDSS2	SPRED1
TRAF3IP2	SCML4	C15orf41
FYN	SEC63	ENSSSCG00000030560
TUBE1	OSTM1	TTC23
LAMA4	SNX3	LYSMD4
HDAC2	SESN1	ADAMTS17
HS3ST5	ENSSSCG00000004414	CERS3
FRK	MICAL1	LINS1
TSPYL4	ZBTB24	CHSY1
TSPYL1	ENSSSCG00000004404	SELENOS
RWDD2A	CDK19	KLF13
DOPEY1	REV3L	FAN1
TPBG	TRAF3IP2	MPHOSPH10
BCKDHB	FYN	ENSSSCG00000004850
TTK	TUBE1	ENSSSCG00000004854
SH3BGRL2	HDAC2	CTDP1
MYO6	HS3ST5	ATP9B
SENP6	FRK	ENSSSCG00000034650,ENSSSCG00000037897,ZNF236
CD109	TSPYL4	TSHZ1
ENSSSCG00000037674	TSPYL1	ZNF407
MTO1	PRSS35	CNDP2
EPG5	RWDD2A	TIMM21
PSTPIP2	DOPEY1	ENSSSCG00000032214
ATP5A1	TPBG	SERPINB8
ST8SIA5	BCKDHB	SERPINB2
PIAS2	TTK	SERPINB5
ENSSSCG00000005768,HDHD2	SH3BGRL2	ZCCHC2
SMAD2	IRAK1BP1	KIAA1468
SMAD7	MYO6	ENSSSCG00000026454
DYM	SENP6	SEC11C
C18orf32,RPL17-C18orf32,SNORD58	CD109	MALT1
ACAA2	ENSSSCG00000037674	NEDD4L
ENSSSCG00000004511	MTO1	PDCD7
MBD1	EPG5	CLPX
CXXC1	PSTPIP2	PARP16
MRO	ATP5A1	DPP8
MEX3C	PIAS2	INTS14
MBD2	ENSSSCG00000005768,HDHD2	DENND4A
CCDC68	SMAD2	TIPIN
ENSSSCG00000032236,TCF4	SMAD7	ENSSSCG00000004945,SNAPC5
TXNL1	DYM	AAGAB
FECH	C18orf32,RPL17-C18orf32,SNORD58	CALML4
NARS	ACAA2	CLN6
ENSSSCG00000004547	ENSSSCG00000004511	ENSSSCG00000004963
TRIP4,ZNF609	MBD1	TLE3
SNX22	CXXC1	UACA
ENSSSCG00000004556	MRO	LARP6
ENSSSCG00000038786	MEX3C	MYO9A
ENSSSCG00000040895,USP3	MBD2	TRAPPC6B
ENSSSCG00000032949	CCDC68	FBXO33
ENSSSCG00000038926,RAB8B	TXNL1	KLHL28
LACTB	FECH	FKBP3
ENSSSCG00000004570,ENSSSCG00000034787	NARS	MIS18BP1
TLN2	ENSSSCG00000004547	RPS29
ENSSSCG00000004573	TRIP4,ZNF609	RPL36AL
GCNT3	SNX22	DNAAF2,POLE2
CCNB2	ENSSSCG00000004556	NEMF
RNF111	ENSSSCG00000040895,USP3	VCPKMT
ENSSSCG00000024131	ENSSSCG00000032949	L2HGDH,SOS2
ENSSSCG00000030605	ENSSSCG00000038926,RAB8B	CDKL1
GCOM1	LACTB	MAP4K5
CGNL1	ENSSSCG00000004570,ENSSSCG00000034787	SAV1
TCF12	TLN2	NIN
TEX9	ENSSSCG00000004573	PYGL
PIGB	GCNT3	NID2
ENSSSCG00000004624	FAM81A	ERO1A
TMOD2,TMOD3	CCNB2	ENSSSCG00000005040
SCG3	RNF111	DDHD1
AP4E1	ENSSSCG00000024131	BMP4
USP8	ENSSSCG00000024660	CNIH1
SLC27A2	LIPC	GMFB
DTWD1	ENSSSCG00000030605	GCH1
GALK2	GCOM1	WDHD1
ENSSSCG00000004656	CGNL1	DLGAP5
ENSSSCG00000032141	TCF12	ATG14
SEMA6D	TEX9	EXOC5
ENSSSCG00000004666	PIGB	ENSSSCG00000027270
BLOC1S6	ENSSSCG00000004624	GPR135
C15orf48,ENSSSCG00000018328	TMOD2,TMOD3	DHRS7
SPATA5L1	SCG3	SIX1
SLC28A2	AP4E1	SIX4
SORD	USP8	TRMT5
B2M	SLC27A2	TMEM30B
EIF3J	DTWD1	ISG20
CTDSPL2	GALK2	AEN
CASC4	ENSSSCG00000032141	MRPS11
WDR76	SLC24A5	SYNE2
ENSSSCG00000024263,HYPK	SEMA6D	IFT74
PDIA3	ENSSSCG00000004666	ENSSSCG00000005135
ENSSSCG00000004703	BLOC1S6	KLHL9
MAP1A	C15orf48,ENSSSCG00000018328	FOCAD
TUBGCP4	SPATA5L1	ACER2
ADAL	SLC28A2	DENND4C
CCNDBP1	DUOX1,DUOXA2	RRAGA
TMEM62	SORD	SH3GL2
HAUS2	B2M	ENSSSCG00000005184
SNAP23	EIF3J	LURAP1L
GANC	CTDSPL2	UHRF2
PLA2G4B	CASC4	RIC1
MAPKBP1	WDR76	JAK2
MGA	ENSSSCG00000024263,HYPK	RCL1
TYRO3	PDIA3	CDC37L1
ITPKA	ENSSSCG00000004703	SLC1A1
RTF1	TUBGCP4	VLDLR
NUSAP1	ENSSSCG00000040362	SMARCA2
CHP1	ADAL	KANK1
DLL4	CCNDBP1	PTAR1
VPS18	TMEM62	TMEM2
SPINT1	HAUS2	ABHD17B
ZFYVE19	SNAP23	ZFAND5
C15orf62	GANC	ALDH1A1
RAD51	PLA2G4B	CARNMT1
ENSSSCG00000036264,ENSSSCG00000039107	MAPKBP1	NMRK1
RPUSD2	MGA	RFK
CHST14	TYRO3	GNA14
BAHD1	ITPKA	GNAQ
DISP2,IVD,KNSTRN	RTF1	TLE1
NA	NUSAP1	VCP
BUB1B,ENSSSCG00000004781	CHP1	FANCG,PIGO,STOML2
EIF2AK4	CHAC1	FAM214B
THBS1	DLL4	ARHGEF39
FAM98B	VPS18	TPM2
SPRED1	SPINT1	ENSSSCG00000032663,TLN1
C15orf41	ZFYVE19	GBA2
ENSSSCG00000030560	C15orf62	SPAG8
TTC23	RAD51	GNE
LYSMD4	ENSSSCG00000036264,ENSSSCG00000039107	RNF38
LINS1	RPUSD2	ENSSSCG00000033212
CHSY1	CHST14	EXOSC3
SELENOS	BAHD1	ENSSSCG00000032554
KLF13	DISP2,IVD,KNSTRN	ENSSSCG00000005358
FAN1	NA	TSTD2
MPHOSPH10	BUB1B,ENSSSCG00000004781	XPA
ENSSSCG00000004854	EIF2AK4	TRMO
CTDP1	THBS1	CORO2A
ENSSSCG00000037335	FAM98B	TBC1D2
NFATC1	SPRED1	ALG2
ATP9B	C15orf41	ERP44
TSHZ1	FMN1	TEX10
ZNF407	ENSSSCG00000030560	ENSSSCG00000027974
CNDP1	TTC23	ABCA1
CNDP2	LYSMD4	KLF4
TIMM21	LINS1	ENSSSCG00000005440
ENSSSCG00000032214	CHSY1	ENSSSCG00000031575,TMEM245
SERPINB8	SELENOS	EPB41L4B
SERPINB7	KLF13	PTPN3
SERPINB5	FAN1	ENSSSCG00000005453
PHLPP1	MPHOSPH10	ENSSSCG00000005457
ZCCHC2	ENSSSCG00000004854	KIAA0368
TNFRSF11A	CTDP1	PTGR1
KIAA1468	ATP9B	SUSD1
ENSSSCG00000026454	ENSSSCG00000034650,ENSSSCG00000037897,ZNF236	PTBP3
SEC11C	TSHZ1	INIP
ZNF532	ZNF407	FKBP15
MALT1	CNDP2	CDC26
NEDD4L	C18orf63	WDR31
ENSSSCG00000035311,RASL12	TIMM21	HDHD3
PDCD7	ENSSSCG00000032214	ALAD
CLPX	SERPINB8	POLE3
PARP16	SERPINB2	KIF12
DPP8	SERPINB7	ASTN2
INTS14	SERPINB5	BRINP1
DENND4A	PHLPP1	ENSSSCG00000028117
TIPIN	ZCCHC2	MEGF9
ENSSSCG00000004945,SNAPC5	TNFRSF11A	NA
AAGAB	KIAA1468	ENSSSCG00000005508
CALML4	ENSSSCG00000026454	PSMD5
CLN6	SEC11C	PHF19
ITGA11	MALT1	TRAF1
ENSSSCG00000004963	NEDD4L	ENSSSCG00000034749,RAB14
TLE3	ENSSSCG00000035311,RASL12	STOM
UACA	PDCD7	ENSSSCG00000005518
MYO9A	CLPX	ENSSSCG00000005528
TRAPPC6B	PARP16	RBM18
FBXO33	DPP8	PDCL
KLHL28	INTS14	RC3H2
FKBP3	DENND4A	ZBTB6
MIS18BP1	TIPIN	ZBTB26
RPS29	ENSSSCG00000004945,SNAPC5	STRBP
RPL36AL	AAGAB	DENND1A
DNAAF2,POLE2	CALML4	PSMB7
NEMF	CLN6	NR6A1
VCPKMT	ENSSSCG00000004963	RPL35
L2HGDH,SOS2	TLE3	GOLGA1
MAP4K5	UACA	SCAI
SAV1	LARP6	PPP6C
NIN	MYO9A	HSPA5
PYGL	TRAPPC6B	MAPKAP1
NID2	FBXO33	ENSSSCG00000033019
TXNDC16	KLHL28	FAM129B
ERO1A	FKBP3	PTRH1
ENSSSCG00000005040	MIS18BP1	TOR2A
FERMT2	RPS29	ST6GALNAC4
DDHD1	RPL36AL	DPM2
BMP4	DNAAF2,POLE2	FAM102A
CNIH1	NEMF	PTGES2
GMFB	VCPKMT	CIZ1
GCH1	L2HGDH,SOS2	ENSSSCG00000005643
WDHD1	CDKL1	TRUB2
DLGAP5	MAP4K5	WDR34
ATG14	SAV1	ENSSSCG00000005658
EXOC5	NIN	ZER1
ENSSSCG00000027270	PYGL	SPOUT1
RTN1	NID2	KYAT1
DHRS7	TXNDC16	DOLK
TRMT5	ERO1A	SH3GLB2
TMEM30B	ENSSSCG00000005040	CRAT
ISG20	FERMT2	IER5L
AEN	DDHD1	ASB6
MRPS11	BMP4	PTGES
SYNE2	CNIH1	TOR1A
RHOJ	GMFB	C9orf78
TEK	GCH1	FNBP1
IFT74	WDHD1	UCK1
ENSSSCG00000005135	DLGAP5	RAPGEF1
ENSSSCG00000039987	ATG14	MED27
KLHL9	EXOC5	SETX
FOCAD	CCDC198	TTF1
DENND4C	ENSSSCG00000027270	DDX31
RRAGA	L3HYPDH	RALGDS
ADAMTSL1	RTN1	GBGT1
SH3GL2	DHRS7	SURF6
CNTLN	SIX4	MED22
ENSSSCG00000005184	TRMT5	SURF1
LURAP1L	TMEM30B	SURF4
KDM4C	ISG20	REXO4
UHRF2	AEN	VAV2
IL33	MRPS11	BRD3
RIC1	SYNE2	GLRX2
PDCD1LG2,SNORA19	TEK	UCHL5
CD274	IFT74	ENSSSCG00000010811
JAK2	ENSSSCG00000005135	RRP15
RCL1	KLHL9	LYPLAL1
CDC37L1	FOCAD	IARS2
PLPP6	DENND4C	MARK1
SLC1A1	RRAGA	C1orf115
VLDLR	SH3GL2	MARC1,MARC2
SMARCA2	CNTLN	MIA3
KANK1	ENSSSCG00000005184	BROX
DOCK8	ENSSSCG00000040228	DISP1
APBA1	LURAP1L	DEGS1
PTAR1	KDM4C	CNIH4
KLF9	UHRF2	ENSSSCG00000031664
TMEM2	RIC1	EPHX1
ABHD17B	JAK2	H3F3A
ZFAND5	RCL1	PSEN2
ALDH1A1	CDC37L1	COQ8A
TRPM6	PLPP6	AHCTF1
CARNMT1	SLC1A1	EXO1
NMRK1	VLDLR	SDCCAG8
RFK	SMARCA2	ZBTB18
GNA14	KANK1	DESI2
GNAQ	DOCK8	ENSSSCG00000039618
TLE1	PTAR1	CNST
VCP	KLF9	CAPN2
FANCG,PIGO,STOML2	TMEM2	ENSSSCG00000024618,ENSSSCG00000036301
FAM214B	ABHD17B	NEK7
CD72	ZFAND5	CAMSAP2
SIT1	ALDH1A1	INAVA
ARHGEF39	TRPM6	NAV1
TPM2	CARNMT1	IPO9
ENSSSCG00000032663,TLN1	NMRK1	SHISA4
GBA2	RFK	ENSSSCG00000037431
MSMP	ENSSSCG00000039009	RNPEP
SPAG8	ENSSSCG00000005278	ELF3
GNE	ENSSSCG00000037206	CTSV
RNF38	GNA14	AAED1
ZBTB5	GNAQ	CDC14B
ENSSSCG00000033212	TLE1	ZNF367
EXOSC3	VCP	PTCH1
ENSSSCG00000032554	FANCG,PIGO,STOML2	ZCCHC6
ENSSSCG00000005358	FAM214B	ENSSSCG00000010954
TSTD2	SIT1	GOLM1
XPA	ARHGEF39	ENSSSCG00000022760
TRMO	ENSSSCG00000032663,TLN1	C9orf64
HEMGN	GBA2	KIF27
TRIM14	MSMP	UBQLN1
CORO2A	SPAG8	FRMD3
TBC1D2	FAM221B	SIGMAR1
ALG2	GNE	DCTN3
ERP44	RNF38	RPP25L
TEX10	ZBTB5	ENHO
ENSSSCG00000027974	ENSSSCG00000033212	FAM219A
ALDOB	EXOSC3	MYORG
TMEM246	ENSSSCG00000032554	KIF24
ABCA1	ENSSSCG00000005358	DCAF12
KLF4	TSTD2	UBAP2
ENSSSCG00000005440	XPA	NOL6
ENSSSCG00000031575,TMEM245	TRMO	BAG1
EPB41L4B	HEMGN	B4GALT1
PTPN3	TRIM14	SMU1
C9orf152	CORO2A	APTX
ENSSSCG00000005453	TBC1D2	ENSSSCG00000011003
SVEP1	ANKS6	DDX58,TOPORS
ENSSSCG00000005457	ALG2	C9orf72
KIAA0368	ERP44	ENSSSCG00000038811
PTGR1	TEX10	ENSSSCG00000028655
SUSD1	ENSSSCG00000038171	WAC
PTBP3	ENSSSCG00000027974	MTPAP
INIP	ALDOB	JCAD
FKBP15	TMEM246	SVIL
CDC26	KLF4	VIM
HDHD3	ENSSSCG00000005440	STAM
ALAD	ENSSSCG00000031575,TMEM245	ENSSSCG00000011042
POLE3	EPB41L4B	MINDY3
AKNA	PTPN3	ITGA8
TNC	C9orf152	DCLRE1C
ENSSSCG00000028117	ENSSSCG00000005453	ENSSSCG00000039658
MEGF9	ENSSSCG00000005457	FRMD4A
NA	KIAA0368	ENSSSCG00000031659
ENSSSCG00000005508	PTGR1	MASTL
PSMD5	SUSD1	ABI1
PHF19	PTBP3	ENKUR
TRAF1	INIP	ENSSSCG00000028135
C5	FKBP15	ARHGAP21
ENSSSCG00000034749,RAB14	CDC26	PIP4K2A
STOM	RNF183	DNAJC1
ENSSSCG00000005518	WDR31	CREM
ENSSSCG00000005528	HDHD3	CCNY
RBM18	ALAD	NUDT5
PDCL	POLE3	ENSSSCG00000011117,ENSSSCG00000020909
RC3H2	AMBP	USP6NL
ZBTB26	KIF12	KIN
STRBP	AKNA	ENSSSCG00000021815
DENND1A	WHRN	ANKRD16
PSMB7	TNFSF15	GDI2
NR6A1	ENSSSCG00000028117	ASB13
RPL35	MEGF9	ENSSSCG00000011147
GOLGA1	NA	ENSSSCG00000039612
PPP6C	ENSSSCG00000005508	KLF6
HSPA5	PSMD5	PITRM1
MAPKAP1	PHF19	ENSSSCG00000029066
ANGPTL2	C5	LARP4B
ENSSSCG00000033019	ENSSSCG00000034749,RAB14	DIP2C
FAM129B	STOM	CDC73
PTRH1	ENSSSCG00000005518	TROVE2
TOR2A	ENSSSCG00000005528	RGS2
SH2D3C	RBM18	GPATCH2
ENG	PDCL	EPRS
AK1	RC3H2	BPNT1
ST6GALNAC6	ZBTB6	RAB3GAP2
ST6GALNAC4	ZBTB26	DUSP10
DPM2	STRBP	HHIPL2,TAF1A
FAM102A	DENND1A	AIDA
PTGES2	PSMB7	ENSSSCG00000034164
CIZ1	NR6A1	RGS7
ENSSSCG00000005643	RPL35	FH
TRUB2	GOLGA1	ZNF596
WDR34	SCAI	NVL
ENSSSCG00000005658	PPP6C	WDR26
ZER1	HSPA5	LBR
SPOUT1	MAPKAP1	ENSSSCG00000010850,ENSSSCG00000038646
KYAT1	ENSSSCG00000033019	TMEM63A
DOLK	FAM129B	ENSSSCG00000010855
SH3GLB2	PTRH1	SDE2
CRAT	TOR2A	ACBD3
ENSSSCG00000032122	ENG	ENSSSCG00000021310
ASB6	AK1	PARP1
PTGES	ST6GALNAC6	ITPKB
TOR1A	ST6GALNAC4	CDC42BPA
C9orf78	DPM2	SCCPDH
FNBP1	FAM102A	AKT3
FAM78A	NAIF1	ADSS
UCK1	PTGES2	ENSSSCG00000034530,HNRNPU
RAPGEF1	CIZ1	SMYD3
MED27	ENSSSCG00000005643	TFB2M
SETX	TRUB2	TP53BP2
TTF1	WDR34	ASPM
DDX31	ENSSSCG00000005658	ZBTB41
RALGDS	ZER1	DENND1B
GBGT1	SPOUT1	ENSSSCG00000040123
SURF6	KYAT1	ZNF281
MED22	DOLK	KIF14
SURF1	SH3GLB2	DDX59
SURF4	CRAT	TMEM9
REXO4	IER5L	LAD1
SLC2A6	ENSSSCG00000032122	PHLDA3
VAV2	ASB6	CSRP1
BRD3	PTGES	ARL8A
ENSSSCG00000029414	TOR1A	UBE2T
B3GALT2	C9orf78	KDM5B
GLRX2	FNBP1	RABIF
UCHL5	UCK1	CYB5R1,KLHL12
ENSSSCG00000010811	RAPGEF1	ENSSSCG00000032301
RRP15	MED27	HABP4
TGFB2	SETX	ENSSSCG00000010941
LYPLAL1	TTF1	C9orf3
ENSSSCG00000010820	DDX31	ENSSSCG00000010948
IARS2	AK8	DAPK1
MARK1	ENSSSCG00000005735,ENSSSCG00000027595	NAA35
C1orf115	RALGDS	RMI1
MARC1,MARC2	GBGT1	IDNK
HLX	SURF6	IL11RA
MIA3	MED22	GALT
BROX	SURF1	ENSSSCG00000039342
FAM177B	SURF4	NUDT2
DISP1	REXO4	UBAP1
ENSSSCG00000031212	SLC2A6	UBE2R2
KMO	VAV2	NFX1
DEGS1	BRD3	CHMP5
CNIH4	ENSSSCG00000029414	DNAJA1
ENSSSCG00000031664	B3GALT2	ACO1
EPHX1	GLRX2	MFSD14B
H3F3A	UCHL5	MPP7
MIXL1	ENSSSCG00000010811	MAP3K8
PSEN2	RRP15	ARHGAP12
COQ8A	LYPLAL1	KIF5B
AHCTF1	IARS2	EPC1
EXO1	C1orf115	TRDMT1
SDCCAG8	MARC1,MARC2	HACD1
ZBTB18	MIA3	ENSSSCG00000011041
DESI2	BROX	RPP38
ENSSSCG00000039618	FAM177B	SUV39H2
KIF26B	DISP1	ENSSSCG00000032239,HSPA14
CNST	ENSSSCG00000031212	ENSSSCG00000026354
CAPN2	DEGS1	MCM10
ENSSSCG00000024618,ENSSSCG00000036301	CNIH4	OPTN
C1orf53	ENSSSCG00000031664	ENSSSCG00000011068
NEK7	EPHX1	YME1L1
PTPRC	H3F3A	ACBD5
ENSSSCG00000024975	PSEN2	PDSS1
CAMSAP2	COQ8A	THNSL1
INAVA	AHCTF1	KIAA1217
NAV1	EXO1	OTUD1
IPO9	SDCCAG8	ENSSSCG00000011077
SHISA4	ZBTB18	SPAG6
ENSSSCG00000037431	CATSPERE	ENSSSCG00000011081
RNPEP	DESI2	COMMD3
ELF3	ENSSSCG00000039618	MLLT10
PPP1R12B	EFCAB2	PLXDC2
CTSV	CNST	ARL5B
ZNF782	ENSSSCG00000010884	ITGB1
AAED1	CAPN2	PARD3
CDC14B	ENSSSCG00000024618,ENSSSCG00000036301	CUL2
ZNF367	C1orf53	ENSSSCG00000024021
SLC35D2	NEK7	PROSER2
PTCH1	PTPRC	CDC123
FANCC	ENSSSCG00000024975	SEC61A2
FBP1,FBP2	CAMSAP2	DHTKD1
GAS1	INAVA	ECHDC3
ZCCHC6	PKP1	ENSSSCG00000011121
ENSSSCG00000010954	NAV1	TAF3
GOLM1	IPO9	ATP5C1
AGTPBP1	SHISA4	PFKFB3
SLC28A3	ENSSSCG00000037431	RBM17
ENSSSCG00000022760	RNPEP	FBXO18
C9orf64	ELF3	ENSSSCG00000011136
GKAP1	ENSSSCG00000023403	NET1
UBQLN1	PPP1R12B	AKR1E2
FRMD3	CTSV	ENSSSCG00000038429
RASEF	ZNF782	PFKP
CCL21	ZNF510	WDR37
CCL19	AAED1	GTPBP4
SIGMAR1	CDC14B	ZMYND11
CNTFR	ZNF367	PARP4
DCTN3	SLC35D2	MPHOSPH8
RPP25L	PTCH1	ZMYM2
FAM219A	FANCC	IFT88
MYORG	FBP1,FBP2	IL17D
KIF24	ZCCHC6	SAP18
DCAF12	ENSSSCG00000010954	MRPL57
UBAP2	GOLM1	NUP58
NOL6	AGTPBP1	CDK8
AQP3	ENSSSCG00000022760	ENSSSCG00000009303
ENSSSCG00000010992	C9orf64	GTF3A
BAG1	KIF27	ENSSSCG00000009309,ENSSSCG00000009310
B4GALT1	GKAP1	PAN3
SMU1	UBQLN1	POMP
APTX	FRMD3	ENSSSCG00000031385
ENSSSCG00000011003	RASEF	USPL1
DDX58,TOPORS	CCL27	B3GLCT
C9orf72	SIGMAR1	FRY
ENSSSCG00000038811	ARID3C	BRCA2
ENSSSCG00000028655	DCTN3	PDS5B
WAC	RPP25L	RFC3
MTPAP	ENHO	RFXAP
JCAD	FAM219A	EXOSC8
SVIL	MYORG	ENSSSCG00000031224
ZEB1	KIF24	FREM2
VIM	DCAF12	NHLRC3
STAM	UBAP2	COG6
TMEM236	NOL6	ENSSSCG00000009373
MRC1	AQP3	CKAP2
CACNB2	ENSSSCG00000010992	ENSSSCG00000033570,ENSSSCG00000033677
ENSSSCG00000011042	BAG1	INTS6
MINDY3	B4GALT1	SPRYD7
ITGA8	SMU1	KPNA3
FAM171A1	APTX	EBPL
DCLRE1C	ENSSSCG00000011003	RCBTB1
ENSSSCG00000031317	DDX58,TOPORS	CAB39L
ENSSSCG00000039658	C9orf72	RCBTB2
FRMD4A	ENSSSCG00000038811	LPAR6
BEND7	ENSSSCG00000028655	MED4
ENSSSCG00000031659	WAC	SUCLA2
PHYH	BAMBI	ESD
MASTL	MTPAP	ZC3H13
ABI1	JCAD	TPT1
ENKUR	SVIL	NUFIP1
ENSSSCG00000028135	STAM	TSC22D1
ARHGAP21	TMEM236	EPSTI1
PIP4K2A	ENSSSCG00000011042	VWA8
DNAJC1	MINDY3	MTRF1
NEBL	FAM171A1	ENSSSCG00000037413
CREM	NMT2	ELF1
CCNY	ACBD7	SUGT1
CCDC3	DCLRE1C	TDRD3
NUDT5	ENSSSCG00000031317	BORA
ENSSSCG00000011117,ENSSSCG00000020909	ENSSSCG00000039658	PIBF1
USP6NL	FRMD4A	KLF5
KIN	BEND7	UCHL3
ITIH5	ENSSSCG00000031659	LMO7
SFMBT2	PHYH	ENSSSCG00000031288
PRKCQ	MASTL	SCEL
IL2RA	ABI1	NDFIP2
ENSSSCG00000021815	ENKUR	GPR180
ANKRD16	ENSSSCG00000028135	DNAJC3
GDI2	ARHGAP21	NA
ASB13	PIP4K2A	MBNL2
TUBAL3	DNAJC1	RAP2A
ENSSSCG00000011147	NEBL	IPO5
ENSSSCG00000039612	CREM	FARP1
KLF6	CCNY	UBAC2
PITRM1	ENSSSCG00000036044	TM9SF2
ENSSSCG00000029066	NUDT5	PCCA
LARP4B	ENSSSCG00000011117,ENSSSCG00000020909	TPP2
DIP2C	USP6NL	BIVM
CDC73	KIN	ENSSSCG00000032046
TROVE2	ITIH5	ABHD13
RGS2	ENSSSCG00000021815	NAXD
RGS13	ANKRD16	ING1
RGS1	GDI2	ARHGEF7,TEX29
RGS18	ASB13	ENSSSCG00000037561
GPATCH2	CALML5	CUL4A
SLC30A10	TUBAL3	LAMP1
EPRS	ENSSSCG00000011147	TMCO3
BPNT1	ENSSSCG00000039612	ENSSSCG00000009560
RAB3GAP2	KLF6	CDC16
DUSP10	PITRM1	UPF3A
ENSSSCG00000037997	ENSSSCG00000029066	ENSSSCG00000029393
HHIPL2,TAF1A	LARP4B	PSPC1
AIDA	DIP2C	ENSSSCG00000009568
ENSSSCG00000010839	CDC73	CRYL1
RGS7	TROVE2	EEF1AKMT1
FH	RGS2	XPO4
ZNF596	RGS13	LATS2
NVL	GPATCH2	SKA3
WDR26	SLC30A10	ZDHHC20
LBR	EPRS	MICU2
ENSSSCG00000010850,ENSSSCG00000038646	BPNT1	MIPEP
TMEM63A	RAB3GAP2	MTMR6
ENSSSCG00000010855	SNORA36	RNF6
SDE2	DUSP10	USP12
ACBD3	HHIPL2,TAF1A	MTIF3
ENSSSCG00000021310	AIDA	LNX2
PARP1	ENSSSCG00000034164	FLT1
ITPKB	ENSSSCG00000010839	SLC46A3
CDC42BPA	RGS7	SLC7A1
SCCPDH	FH	UBL3
ENSSSCG00000031683	ZNF596	KATNAL1
CEP170	NVL	ENSSSCG00000009327
AKT3	WDR26	HSPH1
ADSS	LBR	N4BP2L2
ENSSSCG00000034530,HNRNPU	ENSSSCG00000010850,ENSSSCG00000038646	STARD13
SMYD3	TMEM63A	SPART
TFB2M	ENSSSCG00000010855	SMAD9
ENSSSCG00000010885	SDE2	ALG5
TP53BP2	ACBD3	SUPT20H
ASPM	ENSSSCG00000021310	PROSER1
ZBTB41	PARP1	LHFPL6
DENND1B	ITPKB	FOXO1
ENSSSCG00000040123	CDC42BPA	MRPS31
ZNF281	SCCPDH	THSD1
KIF14	ENSSSCG00000031683	ENSSSCG00000035658
DDX59	PLD5	ALG11
KIF21B	CEP170	ENSSSCG00000040538
TMEM9	AKT3	RNASEH2B
LAD1	ADSS	TRIM13
PHLDA3	ENSSSCG00000034530,HNRNPU	PHF11,SETDB2
CSRP1	SMYD3	CDADC1
LMOD1	TFB2M	FNDC3A
ARL8A	ENSSSCG00000010885	RB1
PTPN7	SUSD4	ITM2B
UBE2T	CAPN8	ENSSSCG00000027551
SYT2	TP53BP2	LRCH1
KDM5B	ASPM	COG3
RABIF	ZBTB41	GTF2F2
CYB5R1,KLHL12	DENND1B	GPALPP1
HABP4	ATP6V1G3	ENSSSCG00000009425
ENSSSCG00000010941	ENSSSCG00000040123	DNAJC15
C9orf3	ZNF281	ENSSSCG00000009430
ENSSSCG00000010948	KIF14	DGKH
DAPK1	DDX59	RGCC
NAA35	KIF21B	NAA16
RMI1	TMEM9	WBP4
IDNK	LAD1	DIAPH3
IL11RA	PHLDA3	MZT1
GALT	CSRP1	DIS3
ENSSSCG00000039342	ARL8A	KLF12
NUDT2	UBE2T	COMMD6
UBAP1	SYT2	FBXL3
UBE2R2	KDM5B	MYCBP2
NFX1	RABIF	RNF219
CHMP5	CYB5R1,KLHL12	RBM26
SPINK4	HABP4	SPRY2
DNAJA1	ENSSSCG00000039325	TGDS
ACO1	ENSSSCG00000010941	DZIP1
MFSD14B	C9orf3	UGGT2
ARMC4	ENSSSCG00000010948	STK24
MPP7	DAPK1	DOCK9
MAP3K8	ENSSSCG00000038150	ENSSSCG00000040619,GGACT
ZNF438	NAA35	TMTC4
ARHGAP12	NTRK2	TEX30
KIF5B	RMI1	KDELC1
EPC1	IDNK	EFNB2
TRDMT1	IL11RA	ARGLU1
HACD1	GALT	LIG4
ENSSSCG00000011041	ENSSSCG00000039342	IRS2
PTER	NUDT2	COL4A2
RPP38	UBAP1	RAB20
SUV39H2	UBE2R2	CARS2
ENSSSCG00000032239,HSPA14	NFX1	ANKRD10
ENSSSCG00000026354	CHMP5	TUBGCP3
MCM10	SPINK4	PCID2
OPTN	DNAJA1	GRTP1
ENSSSCG00000011068	ACO1	DCUN1D2
YME1L1	ENSSSCG00000036693	GAS6
ACBD5	MFSD14B	RASA3
PDSS1	ENSSSCG00000036524	B3GNTL1
APBB1IP	MKX	WDR45B
THNSL1	MPP7	C17orf62
KIAA1217	MAP3K8	OGFOD3
OTUD1	ZNF438	CSNK1D
ENSSSCG00000011077	ARHGAP12	ENSSSCG00000029553
ENSSSCG00000011081	KIF5B	FASN
COMMD3	EPC1	DUS1L
MLLT10	TRDMT1	RFNG
PLXDC2	HACD1	CBR2
MALRD1	ENSSSCG00000011041	DCXR
ARL5B	PTER	ENSSSCG00000038470
ITGB1	RPP38	PYCR1
NRP1	MEIG1	MAFG
PARD3	SUV39H2	SIRT7
CUL2	ENSSSCG00000032239,HSPA14	PCYT2
ENSSSCG00000024021	ENSSSCG00000026354	ARHGDIA
ENSSSCG00000033166,FZD8	MCM10	ENSSSCG00000032655
PROSER2	OPTN	P4HB
CDC123	ENSSSCG00000011068	MCRIP1
SEC61A2	YME1L1	ARL16
DHTKD1	ACBD5	OXLD1
ECHDC3	PDSS1	NPLOC4
ENSSSCG00000011121	MYO3A	FAAP100
GATA3	THNSL1	ACTG1
TAF3	KIAA1217	SLC38A10
ATP5C1	OTUD1	TEPSIN
PFKFB3	ENSSSCG00000011077	SGSH
RBM17	ENSSSCG00000011081	EIF4A3
FBXO18	COMMD3	TBC1D16
ENSSSCG00000011136	MLLT10	CBX4
NET1	MALRD1	CBX8
UCN3	ARL5B	RBFOX3
AKR1E2	ITGB1	CANT1
ENSSSCG00000038429	NRP1	LGALS3BP
PFKP	PARD3	TIMP2
WDR37	CUL2	USP36
GTPBP4	ENSSSCG00000024021	CYTH1
ENSSSCG00000040837	ENSSSCG00000033166,FZD8	DNAH17
ZMYND11	PROSER2	ENSSSCG00000036956
RNF17	CDC123	ENSSSCG00000031092
PARP4	SEC61A2	TK1
MPHOSPH8	DHTKD1	TMC6
ZMYM2	ECHDC3	SRSF2
IFT88	TAF3	JMJD6,uc_338
SAP18	ATP5C1	MXRA7
MRPL57	PFKFB3	ENSSSCG00000039736,ST6GALNAC2
SGCG	RBM17	RHBDF2
TNFRSF19	FBXO18	UBE2O
NUP58	ENSSSCG00000011136	PRPSAP1
CDK8	NET1	RNF157
ENSSSCG00000009303	AKR1E2	FOXJ1
RASL11A	ENSSSCG00000038429	ENSSSCG00000035943,EXOC7
GTF3A	PFKP	SRP68
ENSSSCG00000009309,ENSSSCG00000009310	WDR37	EVPL
PDX1	GTPBP4	ACOX1
PAN3	ENSSSCG00000040837	FBF1
POMP	ZMYND11	MRPL38,TRIM65
ENSSSCG00000031385	PARP4	TRIM47
USPL1	MPHOSPH8	WBP2
ALOX5AP	ZMYM2	UNC13D
MEDAG	ENSSSCG00000035885	H3F3A
B3GLCT	IFT88	GALK1
FRY	IL17D	RECQL5
PDS5B	SAP18	CASKIN2
RFC3	MRPL57	GRB2
NBEA	ENSSSCG00000037576	SLC25A19
RFXAP	FGF9	GGA3,MIF4GD
EXOSC8	TNFRSF19	SUMO2
ENSSSCG00000031224	NUP58	ENSSSCG00000031357,JPT1,NT5C
NHLRC3	CDK8	ENSSSCG00000032166
COG6	WASF3	HID1
ENSSSCG00000009373	ENSSSCG00000009303	FDXR
CKAP2	RASL11A	NAT9
NEK3	GTF3A	CDC42EP4
ENSSSCG00000033570,ENSSSCG00000033677	ENSSSCG00000009309,ENSSSCG00000009310	SLC39A11
INTS6	PDX1	ENSSSCG00000033537
SPRYD7	PAN3	PRKCA
KPNA3	POMP	NOL11
EBPL	ENSSSCG00000031385	BPTF,ENSSSCG00000037342
RCBTB1	USPL1	ENSSSCG00000029005
CAB39L	ALOX5AP	SMURF2
RCBTB2	B3GLCT	DDX5,POLG2
LPAR6	FRY	PECAM1
MED4	BRCA2	TEX2
SUCLA2	PDS5B	ERN1
ESD	RFC3	FTSJ3
RUBCNL	RFXAP	CCDC47
LCP1	EXOSC8	LIMD2,STRADA
ZC3H13	ENSSSCG00000031224	CYB561
TPT1	NHLRC3	CDC27
NUFIP1	COG6	KANSL1
TSC22D1	ENSSSCG00000009373	NSF
CCDC122	CKAP2	ENSSSCG00000030183
EPSTI1	NEK3	PLEKHM1
VWA8	ENSSSCG00000033570,ENSSSCG00000033677	ARHGAP27
MTRF1	INTS6	MAP3K14
ENSSSCG00000037413	SPRYD7	PLCD3
KBTBD6	KPNA3	KIF18B
ELF1	EBPL	EFTUD2
SUGT1	RCBTB1	GJC1
OLFM4	CAB39L	ENSSSCG00000017352
PCDH17	RCBTB2	ITGA2B
TDRD3	LPAR6	SLC25A39
BORA	MED4	UBTF
PIBF1	SUCLA2	ATXN7L3,ENSSSCG00000032455
KLF5	ESD	HDAC5
UCHL3	LCP1	LSM12,TMEM101
LMO7	ZC3H13	DUSP3
ENSSSCG00000031288	TPT1	ETV4
SLAIN1	NUFIP1	BRCA1
NDFIP2	TSC22D1	VAT1
ENSSSCG00000009489	CCDC122	PTGES3L
GPR180	ENOX1	AARSD1
ENSSSCG00000009497	EPSTI1	BECN1
ENSSSCG00000009496,ENSSSCG00000027851	VWA8	COA3
NA	MTRF1	EZH1
DNAJC3	ENSSSCG00000037413	CCR10,ENSSSCG00000035659,PLEKHH3
NA	KBTBD6	RETREG3
MBNL2	ELF1	PSMC3IP
RAP2A	SUGT1	CAVIN1
IPO5	OLFM4	STAT3
FARP1	TDRD3	STAT5B
UBAC2	BORA	GHDC
TM9SF2	PIBF1	DHX58,KAT2A,RAB5C
CLYBL	KLF5	ENSSSCG00000017419
PCCA	UCHL3	ACLY
ITGBL1	LMO7	KLHL11
TPP2	ENSSSCG00000031288	NT5C3B
BIVM	SCEL	JUP
ENSSSCG00000032046	SLAIN1	HAP1
ABHD13	NDFIP2	ENSSSCG00000017433,KRT13,KRT14,KRT31
TNFSF13B	GPR180	SMARCE1
COL4A2	ENSSSCG00000009497	TOP2A
NAXD	ENSSSCG00000009496,ENSSSCG00000027851	MED24
ING1	NA	ENSSSCG00000021018,ORMDL3
ARHGEF7,TEX29	ENSSSCG00000009500	MIEN1
ENSSSCG00000037561	DNAJC3	PGAP3
MCF2L	NA	FBXL20,MED1
F7	MBNL2	STAC2
CUL4A	RAP2A	C17orf98,RPL23
LAMP1	IPO5	CWC25
TMCO3	FARP1	PIP4K2B
ENSSSCG00000009560	UBAC2	PCGF2
CDC16	TM9SF2	NPEPPS
ENSSSCG00000029393	CLYBL	KPNB1
PSPC1	PCCA	LRRC46
ENSSSCG00000009568	TPP2	SP2
CRYL1	BIVM	PNPO
EEF1AKMT1	ENSSSCG00000032046	CDK5RAP3
XPO4	ABHD13	NFE2L1
LATS2	TNFSF13B	SNX11
SKA3	COL4A2	CALCOCO2
ZDHHC20	NAXD	ATP5G1
MICU2	ING1	ENSSSCG00000034971,UBE2Z
MIPEP	ARHGEF7,TEX29	IGF2BP1
ENSSSCG00000009293	ENSSSCG00000037561	KAT7
MTMR6	MCF2L	ITGA3
SHISA2	F7	XYLT2
RNF6	F10	EME1
USP12	CUL4A	ACSF2,RSAD1
MTIF3	LAMP1	EPN3
LNX2	TMCO3	SPATA20
ENSSSCG00000033434	ENSSSCG00000009560	CACNA1G
CDX2	TMEM255B	ABCC3
FLT3,URAD	CDC16	ENSSSCG00000017555
FLT1	UPF3A	NME1,NME2
SLC46A3	ENSSSCG00000029393	UTP18
SLC7A1	PSPC1	TOM1L1
UBL3	ENSSSCG00000009568	STXBP4
KATNAL1	GJB6	ENSSSCG00000017608
ENSSSCG00000009327	CRYL1	DGKE
HSPH1	EEF1AKMT1	SCPEP1
ENSSSCG00000040566	XPO4	AKAP1
N4BP2L2	LATS2	MSI2
STARD13	SKA3	DYNLL2
DCLK1	ZDHHC20	PRR11
SPART	MICU2	YPEL2
SMAD9	MIPEP	DHX40
ALG5	ENSSSCG00000009293	ENSSSCG00000022659
SUPT20H	MTMR6	VMP1,ssc-mir-21
POSTN	SHISA2	RPS6KB1
STOML3	RNF6	MED13
PROSER1	USP12	INTS2
LHFPL6	MTIF3	BRIP1
FOXO1	LNX2	APPBP2
MRPS31	ENSSSCG00000033434	ENSSSCG00000039473
THSD1	CDX2	SNORA11,ZNHIT3
ENSSSCG00000035658	FLT3,URAD	PIGW
ALG11	SLC46A3	GGNBP2
ENSSSCG00000040538	SLC7A1	DHRS11,MRM1
SERPINE3	UBL3	AATF
RNASEH2B	KATNAL1	TADA2A
TRIM13	ENSSSCG00000009327	DUSP14
ARL11	HSPH1	PEX12
PHF11,SETDB2	ZAR1L	NLE1
CDADC1	ENSSSCG00000040566	RAD51D
FNDC3A	N4BP2L2	RFFL
CYSLTR2	STARD13	MYO1D
RB1	ENSSSCG00000026164,ENSSSCG00000026564	C17orf75
ITM2B	SPART	CRLF3
ENSSSCG00000027551	SMAD9	UTP6
LRCH1	ALG5	WSB1
COG3	SUPT20H	KSR1
GTF2F2	STOML3	ENSSSCG00000017754
GPALPP1	PROSER1	NLK
ENSSSCG00000009425	LHFPL6	TMEM97
DNAJC15	FOXO1	TNFAIP1
TNFSF11	MRPS31	TMEM199
ENSSSCG00000009430	THSD1	ENSSSCG00000036782,SUPT6H
RGCC	ENSSSCG00000035658	ENSSSCG00000035080
NAA16	ALG11	NEK8,TRAF4
WBP4	ENSSSCG00000040538	ERAL1
DIAPH3	SERPINE3	TAOK1
DACH1	FAM124A	TP53I13
MZT1	RNASEH2B	ANKRD13B
DIS3	TRIM13	NSRP1,ssc-mir-423
KLF12	PHF11,SETDB2	CPD
COMMD6	CDADC1	GOSR1
KCTD12	MLNR	ABR
FBXL3	FNDC3A	NXN
MYCBP2	RB1	GEMIN4
EDNRB	ITM2B	ENSSSCG00000036675
RNF219	ENSSSCG00000027551	VPS53
RBM26	LRCH1	RPH3AL
SPRY2	COG3	SERPINF2,WDR81
SLITRK6	GTF2F2	RPA1
TGDS	GPALPP1	DPH1,OVCA2
ENSSSCG00000026996	ENSSSCG00000009425	SGSM2
ENSSSCG00000009498	DNAJC15	PAFAH1B1
DZIP1	TNFSF11	CTNS
STK24	ENSSSCG00000009430	EMC6
SLC15A1	DGKH	HASPIN
DOCK9	RGCC	CYB5D2
GPR18	NAA16	SPNS2
GPR183	WBP4	KIAA0753,MED31
ENSSSCG00000040619,GGACT	PCDH8	ENSSSCG00000031530
TMTC4	DIAPH3	DHX33
TEX30	DACH1	ENSSSCG00000035048
KDELC1	MZT1	NUP88
SLC10A2	DIS3	CAMTA2
EFNB2	KLF12	PFN1,SLC25A11
ARGLU1	COMMD6	ENSSSCG00000017920
LIG4	KCTD12	PELP1
IRS2	FBXL3	ALOX15
COL4A2	MYCBP2	ENSSSCG00000017928,ENSSSCG00000017929
RAB20	POU4F1	SLC16A13
CARS2	RNF219	ACADVL
ANKRD10	RBM26	ELP5
TUBGCP3	SPRY2	ENSSSCG00000038359
ENSSSCG00000031704	DCT	ACAP1,ENSSSCG00000017942
PCID2	TGDS	TNK1
GRTP1	ENSSSCG00000026996	TMEM102
DCUN1D2	ENSSSCG00000009498	CHRNB1
GAS6	DZIP1	ENSSSCG00000028278,KDM6B
RASA3	STK24	CD68,EIF4A1,ENSSSCG00000032469,SNORA67,SNORD10,TNFSF12,TNFSF13
B3GNTL1	SLC15A1	MPDU1
WDR45B	DOCK9	ENSSSCG00000017949
ENSSSCG00000039807	ENSSSCG00000040619,GGACT	CHD3,TMEM88
C17orf62	TMTC4	CNTROB
OGFOD3	METTL21C	NDEL1
CSNK1D	TEX30	USP43
ENSSSCG00000029553	KDELC1	ADPRM
FASN	EFNB2	MAP2K4
DUS1L	ARGLU1	COX10,ENSSSCG00000039318
RFNG	LIG4	ENSSSCG00000025254
DCXR	IRS2	ENSSSCG00000018034
ENSSSCG00000038470	COL4A2	NCOR1
PYCR1	RAB20	ZSWIM7
MAFG	CARS2	AKAP10
SIRT7	ANKRD10	ULK2
PCYT2	TUBGCP3	MFAP4
ARHGDIA	PCID2	B9D1
ENSSSCG00000032655	GRTP1	FAM83G
P4HB	ADPRHL1	ENSSSCG00000036208
MCRIP1	DCUN1D2	TOP3A
ARL16	ATP4B	FLII
OXLD1	GAS6	ATPAF2
NPLOC4	RASA3	TOM1L2
FAAP100	B3GNTL1	SREBF1
ACTG1	ENSSSCG00000017129	PEMT
SLC38A10	WDR45B	COPS3,ENSSSCG00000038715
TEPSIN	ENSSSCG00000039807	DHRS7B
CEP131	C17orf62	MAP2K3
ENSSSCG00000032281,ENSSSCG00000039385,NPTX1	OGFOD3	METRNL
SGSH	CSNK1D	TBCD
EIF4A3	ENSSSCG00000029553	FN3KRP
CBX4	FASN	FOXK2
CBX8	DUS1L	NARF
CANT1	RFNG	ENSSSCG00000017128
LGALS3BP	CBR2	GPS1
TIMP2	DCXR	ASPSCR1,LRRC45,RAC3
USP36	ENSSSCG00000038470	ENSSSCG00000035728
CYTH1	PYCR1	ENSSSCG00000033620
ENSSSCG00000036956	MAFG	HGS,MRPL12
ENSSSCG00000033883	SIRT7	CCDC137
TK1	PCYT2	TSPAN10
TMC6	ARHGDIA	FSCN2
SRSF2	ENSSSCG00000032655	BAHCC1
JMJD6,uc_338	P4HB	ENSSSCG00000039183
MXRA7	MCRIP1	BAIAP2
ENSSSCG00000039736,ST6GALNAC2	ARL16	CHMP6
CYGB	OXLD1	RPTOR
RHBDF2	NPLOC4	ENDOV
UBE2O	FAAP100	RNF213
PRPSAP1	ACTG1	SLC26A11
RNF157	SLC38A10	GAA
ENSSSCG00000035943,EXOC7	TEPSIN	CCDC40
SRP68	CEP131	CBX2
ACOX1	ENSSSCG00000032281,ENSSSCG00000039385,NPTX1	ENGASE
FBF1	SGSH	PGS1
MRPL38,TRIM65	EIF4A3	BIRC5
TRIM47	TBC1D16	AFMID
WBP2	CBX4	SYNGR2
UNC13D	CBX8	TMC8
H3F3A	CANT1	TNRC6C
GALK1	LGALS3BP	2009-09-01
RECQL5	TIMP2	SEC14L1
CASKIN2	USP36	MFSD11
GRB2	CYTH1	METTL23
SLC25A19	ENSSSCG00000036956	SPHK1
GGA3,MIF4GD	ENSSSCG00000033883	UBALD2
SUMO2	TK1	ENSSSCG00000017194
ENSSSCG00000031357,JPT1,NT5C	TMC6	UNK
ENSSSCG00000032166	SRSF2	ITGB4
HID1	JMJD6,uc_338	SAP30BP
FADS6	MXRA7	LLGL2
FDXR	ST6GALNAC1	TSEN54
NAT9	ENSSSCG00000039736,ST6GALNAC2	TMEM94
ENSSSCG00000037541	CYGB	MRPS7
ENSSSCG00000020967	RHBDF2	NUP85
CD300C	UBE2O	ARMC7
ENSSSCG00000032790,SDK2	PRPSAP1	SLC16A5
CDC42EP4	RNF157	KCTD2
FAM104A	FOXJ1	MRPL58
SLC39A11	ENSSSCG00000035943,EXOC7	CDR2L
ENSSSCG00000033537	SRP68	TMEM104
ABCA5	EVPL	SLC9A3R1
ABCA6	ACOX1	GPRC5C
ABCA9	FBF1	TTYH2
ABCA8	MRPL38,TRIM65	ENSSSCG00000017239
FAM20A	TRIM47	C17orf80
WIPI1	WBP2	COG1
SLC16A6	UNC13D	SOX9
PRKCA	H3F3A	KCNJ2
NOL11	GALK1	KCNJ16
BPTF,ENSSSCG00000037342	RECQL5	MAP2K6
ENSSSCG00000029005	CASKIN2	PRKAR1A
SMURF2	GRB2	AMZ2
DDX5,POLG2	SLC25A19	GNA13
PECAM1	GGA3,MIF4GD	HELZ
TEX2	SUMO2	PSMD12
ERN1	ENSSSCG00000031357,JPT1,NT5C	CEP95
ICAM2	ENSSSCG00000032166	PSMC5
CD79B	HID1	DDX42
FTSJ3	USH1G	MAP3K3
CCDC47	FADS6	TACO1
LIMD2,STRADA	FDXR	DCAF7
CYB561	NAT9	TLK2
CDC27	CDC42EP4	ENSSSCG00000033421
KANSL1	FAM104A	ITGB3
NSF	SLC39A11	MAPT
ENSSSCG00000030183	ENSSSCG00000033537	ENSSSCG00000031893
PLEKHM1	ABCA5	HEXIM2
ARHGAP27	FAM20A	ACBD4,ENSSSCG00000017336
MAP3K14	WIPI1	NMT1
PLCD3	SLC16A6	FZD2
DCAKD	PRKCA	GRN
C1QL1	NOL11	RUNDC3A
KIF18B	BPTF,ENSSSCG00000037342	ENSSSCG00000036889,TMUB2
GFAP	ENSSSCG00000029005	C17orf53
EFTUD2	SMURF2	G6PC3
GJC1	DDX5,POLG2	NAGS
ENSSSCG00000017352	TEX2	DHX8
ITGA2B	ERN1	NBR1,NBR2
SLC25A39	CD79B	IFI35
UBTF	FTSJ3	RPL27
ATXN7L3,ENSSSCG00000032455	CCDC47	RUNDC1
HDAC5	LIMD2,STRADA	AOC2,ENSSSCG00000037487,PSME3
LSM12,TMEM101	CYB561	VPS25,WNK4
PYY	CDC27	TUBG1,TUBG2,ssc-mir-9788-1
MPP2	KANSL1	MLX
DUSP3	NSF	COASY,NAGLU
ETV4	ENSSSCG00000030183	ATP6V0A1
BRCA1	ENSSSCG00000017577	STAT5A
VAT1	ENSSSCG00000030652	NKIRAS2
PTGES3L	PLEKHM1	CNP
AARSD1	ARHGAP27	EIF1
BECN1	MAP3K14	RARA
COA3	PLCD3	CDC6
EZH1	DCAKD	WIPF2
CCR10,ENSSSCG00000035659,PLEKHH3	KIF18B	RAPGEFL1
RETREG3	GFAP	CASC3
PSMC3IP	EFTUD2	MSL1
CAVIN1	GJC1	THRA
STAT3	ENSSSCG00000017352	PSMD3
STAT5B	ITGA2B	GRB7
GHDC	FAM171A2	ERBB2
DHX58,KAT2A,RAB5C	SLC25A39	STARD3,TCAP
ENSSSCG00000017419	UBTF	CDK12
ACLY	ATXN7L3,ENSSSCG00000032455	ENSSSCG00000017509
NT5C3B	HDAC5	LASP1
P3H4	LSM12,TMEM101	PSMB3
JUP	PYY	CISD3
ENSSSCG00000017433,KRT13,KRT14,KRT31	MPP2	MLLT6
KRT20	DUSP3	ARHGAP23
KRT10	ETV4	SOCS7
SMARCE1	BRCA1	ENSSSCG00000023263
TNS4	VAT1	SCRN2
TOP2A	PTGES3L	OSBPL7
NR1D1	AARSD1	MRPL10
MED24	BECN1	SP6
ENSSSCG00000021018,ORMDL3	COA3	ENSSSCG00000017529,SKAP1
IKZF3	EZH1	SNF8
MIEN1	CCR10,ENSSSCG00000035659,PLEKHH3	GIP
PGAP3	RETREG3	ZNF652
FBXL20,MED1	PSMC3IP	PHB
CACNB1	CAVIN1	SPOP
PLXDC1	STAT3	FAM117A,SLC35B1
C17orf98,RPL23	STAT5B	PPP1R9B
CWC25	GHDC	MRPL27
PIP4K2B	DHX58,KAT2A,RAB5C	LRRC59
PCGF2	C17orf113	ANKRD40
EPOP	ZNF385C	TOB1
SRCIN1	ENSSSCG00000017419	SPAG9
NPEPPS	ACLY	ENSSSCG00000033302,MBTD1
KPNB1	KLHL11	COX11
TBX21	NT5C3B	MMD
SP2	P3H4	TRIM25
PNPO	JUP	COIL
CDK5RAP3	HAP1	MRPS23
NFE2L1	ENSSSCG00000017433,KRT13,KRT14,KRT31	CUEDC1
SNX11	KRT15	VEZF1
CALCOCO2	KRT20	SRSF1
ATP5G1	KRT12	SUPT4H1
ENSSSCG00000034971,UBE2Z	KRT10	RNF43
ENSSSCG00000030269	KRT24	MTMR4,SEPT4
ENSSSCG00000033286	SMARCE1	TRIM37
ENSSSCG00000035224	CCR7	SKA2
KAT7	TNS4	PTRH2
ITGA3	TOP2A	TUBD1
PDK2	NR1D1	ENSSSCG00000017671
TMEM92	MED24	TBX2
XYLT2	ENSSSCG00000021018,ORMDL3	BCAS3
EME1	MIEN1	PPM1D
ACSF2,RSAD1	PGAP3	MYO19
MYCBPAP	FBXL20,MED1	ACACA
EPN3	CACNB1	SYNRG
SPATA20	C17orf98,RPL23	DDX52
ABCC3	CWC25	HNF1B
ENSSSCG00000017555	PIP4K2B	HEATR6
WFIKKN2	PCGF2	TAF15
NME1,NME2	EPOP	RASL10B
UTP18	NPEPPS	AP2B1
TOM1L1	KPNB1	LIG3
HLF	LRRC46	TMEM98
ENSSSCG00000017608	SP2	PSMD11
DGKE	PNPO	ZNF207
SCPEP1	CDK5RAP3	RHOT1
AKAP1	NFE2L1	RNF135
MSI2	SNX11	ATAD5
DYNLL2	CALCOCO2	SUZ12
RAD51C	ATP5G1	RAB11FIP4
PRR11	ENSSSCG00000034971,UBE2Z	NF1
ENSSSCG00000024411	IGF2BP1	LYRM9
ENSSSCG00000030262	ENSSSCG00000030269	ENSSSCG00000023719
YPEL2	ENSSSCG00000035224	POLDIP2
DHX40	NXPH3	SLC46A1
ENSSSCG00000022659	KAT7	PIGS,UNC119
VMP1,ssc-mir-21	DLX4	ALDOC,SPAG5
RPS6KB1	ITGA3	KIAA0100
MED13	PDK2	SDF2
INTS2	TMEM92	RAB34
BRIP1	ENSSSCG00000028962	TLCD1
APPBP2	XYLT2	FAM222B
ENSSSCG00000039473	EME1	FLOT2
SNORA11,ZNHIT3	ACSF2,RSAD1	DHRS13
PIGW	MYCBPAP	PHF12
GGNBP2	EPN3	ENSSSCG00000017783,ENSSSCG00000030110
DHRS11,MRM1	SPATA20	NUFIP2
AATF	ABCC3	GIT1
C17orf78	ENSSSCG00000017555	SSH2
TADA2A	NME1,NME2	ENSSSCG00000017796
DUSP14	UTP18	TIMM22
CCL3L1	TOM1L1	MRM3
CCL14	STXBP4	FAM57A
CCL5	HLF	YWHAE
GAS2L2,MMP28	ENSSSCG00000017608	CRK
PEX12	DGKE	MYO1C
ENSSSCG00000032652	SCPEP1	INPP5K
NLE1	AKAP1	PITPNA
RAD51D	MSI2	PRPF8,SCARF1
RFFL	DYNLL2	RTN4RL1
MYO1D	RAD51C	SMG6
C17orf75	PRR11	TSR1
TEFM	ENSSSCG00000024411	MNT
CRLF3	ENSSSCG00000030262	METTL16
UTP6	YPEL2	CLUH
ENSSSCG00000017749	DHX40	ENSSSCG00000017864
EVI2B	ENSSSCG00000022659	TAX1BP3
WSB1	VMP1,ssc-mir-21	ITGAE,NCBP3
KSR1	RPS6KB1	CAMKK1
ENSSSCG00000017754	MED13	ZZEF1
NLK	INTS2	ANKFY1
TMEM97	BRIP1	UBE2G1
TNFAIP1	APPBP2	GGT6,MYBBP1A
TMEM199	ENSSSCG00000039473	TXNDC17
SLC13A2	SNORA11,ZNHIT3	MIS12
ENSSSCG00000036782,SUPT6H	PIGW	RPAIN
ENSSSCG00000035080	GGNBP2	RABEP1
NEK8,TRAF4	DHRS11,MRM1	KIF1C
ERAL1	AATF	ENSSSCG00000017906
ENSSSCG00000035173,PIPOX	C17orf78	ENSSSCG00000036915,MINK1
TAOK1	TADA2A	PLD2
TP53I13	DUSP14	PSMB6
ANKRD13B	CCL5	ARRB2
NSRP1,ssc-mir-423	PEX12	DVL2
CPD	ENSSSCG00000032652	GABARAP,PHF23
GOSR1	NLE1	CTDNEP1
ABR	RAD51D	CLDN7
NXN	RFFL	YBX2
GEMIN4	CCT6B	ENSSSCG00000017940
VPS53	MYO1D	ENSSSCG00000017941
RFLNB	C17orf75	PLSCR3
RPH3AL	TEFM	ZBTB4
SERPINF2,WDR81	CRLF3	FXR2,SOX15
SERPINF1	UTP6	TP53
RPA1	OMG	NAA38
DPH1,OVCA2	WSB1	KCNAB3,TRAPPC1
HIC1	KSR1	PER1
SRR	ENSSSCG00000017754	ENSSSCG00000034868
SGSM2	NLK	TMEM107,U8
PAFAH1B1	TMEM97	AURKB
RAP1GAP2	TNFAIP1	RPL26
CTNS	TMEM199	ENSSSCG00000017987,ENSSSCG00000038144
EMC6	SARM1	ENSSSCG00000032938
HASPIN	SLC13A2	STX8
CYB5D2	ENSSSCG00000036782,SUPT6H	DHRS7C
SPNS3	ENSSSCG00000035080	GAS7
SPNS2	NEK8,TRAF4	SCO1
KIAA0753,MED31	ERAL1	TMEM220
AIPL1	ENSSSCG00000035173,PIPOX	ZNF18
ENSSSCG00000036977	CRYBA1	ELAC2
ENSSSCG00000031530	TAOK1	ENSSSCG00000018026,ENSSSCG00000018027
DHX33	TP53I13	ENSSSCG00000034049
ENSSSCG00000035048	ANKRD13B	SNORD65
NUP88	NSRP1,ssc-mir-423	TRPV2
SCIMP	CPD	ENSSSCG00000018033
CAMTA2	GOSR1	TTC19
PFN1,SLC25A11	ABR	ADORA2B
VMO1	NXN	ENSSSCG00000034364
ENSSSCG00000017920	GEMIN4	ALDH3A2
PELP1	ENSSSCG00000036675	MAPK7
ALOX15	VPS53	EPN2
ENSSSCG00000017928,ENSSSCG00000017929	RFLNB	SLC5A10
BCL6B	RPH3AL	SMCR8
SLC16A13	DOC2B	MIEF2
ACADVL	SERPINF2,WDR81	LLGL1
ELP5	RPA1	ALKBH5
SLC2A4	DPH1,OVCA2	DRG2
ENSSSCG00000038359	HIC1	GID4
ACAP1,ENSSSCG00000017942	SRR	DRC3
TNK1	SGSM2	RAI1
TMEM102	PAFAH1B1	MED9
FGF11	RAP1GAP2	MPRIP
ENSSSCG00000028278,KDM6B	ASPA	USP22
CD68,EIF4A1,ENSSSCG00000032469,SNORA67,SNORD10,TNFSF12,TNFSF13	CTNS	TMEM11
MPDU1	EMC6	MRPL3
ENSSSCG00000017949	HASPIN	PIK3R4
CHD3,TMEM88	CYB5D2	CAPN7
CNTROB	SPNS3	EAF1
PFAS	SPNS2	BTD
RANGRF	KIAA0753,MED31	OXNAD1
ARHGEF15	PITPNM3	RAB5A
NDEL1	ENSSSCG00000036977	KAT2B
NTN1	ENSSSCG00000031530	ENSSSCG00000031392,UBE2E2
USP43	DHX33	UBE2E1
GLP2R	ENSSSCG00000035048	ENSSSCG00000037030
MAP2K4	NUP88	ENSSSCG00000027017
COX10,ENSSSCG00000039318	INCA1	RARB
ENSSSCG00000018029	CAMTA2	OXSM
ENSSSCG00000025254	PFN1,SLC25A11	ENSSSCG00000037187
LRRC75A	VMO1	TGFBR2
ENSSSCG00000018034	ENSSSCG00000017920	STT3B
NCOR1	PELP1	GPD1L
AKAP10	ALOX15	CMTM8
ULK2	ENSSSCG00000017928,ENSSSCG00000017929	ENSSSCG00000011234
MFAP4	SLC16A13	CNOT10
B9D1	ACADVL	TRIM71
ENSSSCG00000018050	ELP5	CRTAP
FAM83G	SLC2A4	FBXL2
ENSSSCG00000036208	ENSSSCG00000038359	PDCD6IP
TOP3A	ACAP1,ENSSSCG00000017942	LRRFIP2
FLII	TNK1	EPM2AIP1
ATPAF2	TMEM102	ENSSSCG00000011239
TOM1L2	FGF11	DCLK3
SREBF1	CHRNB1	GOLGA4
PEMT	ENSSSCG00000021258	CTDSPL
COPS3,ENSSSCG00000038715	ENSSSCG00000028278,KDM6B	VILL
TNFRSF13B	CD68,EIF4A1,ENSSSCG00000032469,SNORA67,SNORD10,TNFSF12,TNFSF13	MYD88
DHRS7B	MPDU1	OXSR1
MAP2K3	ENSSSCG00000017949	XYLB
METRNL	EFNB3	ACVR2B
TBCD	CHD3,TMEM88	WDR48
FN3KRP	CNTROB	ENSSSCG00000022773,SLC25A38
FOXK2	PFAS	RPSA
NARF	RANGRF	EIF1B
ENSSSCG00000017128	NDEL1	ENSSSCG00000011272
ENSSSCG00000039104	USP43	CTNNB1
SLC16A3	ADPRM	TRAK1
GPS1	MAP2K4	VIPR1
ASPSCR1,LRRC45,RAC3	ARHGAP44	SS18L2
ENSSSCG00000035728	COX10,ENSSSCG00000039318	NKTR
ENSSSCG00000033620	ENSSSCG00000018029	POMGNT2
HGS,MRPL12	ENSSSCG00000025254	SNRK
CCDC137	ZNF287	ABHD5
TSPAN10	LRRC75A	TCAIM
BAHCC1	ENSSSCG00000018034	ZNF197,ZNF35
ENSSSCG00000039183	NCOR1	ZNF501
CHMP6	ZSWIM7	KIF15
RPTOR	AKAP10	TMEM42
ENDOV	ULK2	CLEC3B,EXOSC7
RNF213	MFAP4	LARS2
SLC26A11	B9D1	LIMD1
CARD14	ENSSSCG00000018050	SACM1L
GAA	FAM83G	PTH1R
CBX2	ENSSSCG00000036208	ENSSSCG00000011333,NBEAL2
ENPP7	TOP3A	KLHL18
ENGASE	FLII	PTPN23
C1QTNF1	ATPAF2	DHX30
PGS1	TOM1L2	TMA7
BIRC5	SREBF1	ATRIP
AFMID	PEMT	ARIH2
SYNGR2	RASD1	P4HTM,WDR6
TMC8	COPS3,ENSSSCG00000038715	NDUFAF3
TNRC6C	TNFRSF13B	TCTA
2009-09-01	DHRS7B	DAG1,ENSSSCG00000032639
SEC14L1	MAP2K3	APEH
MFSD11	ENSSSCG00000033707	RNF123
METTL23	ENSSSCG00000034696	RBM6
SPHK1	METRNL	RBM5
UBALD2	TBCD	GNAI2,SEMA3F
CDK3	FN3K	LSMEM2,SEMA3B
ENSSSCG00000017194	FN3KRP	ENSSSCG00000011410
UNK	FOXK2	HEMK1
ITGB4	NARF	MAPKAPK3
SAP30BP	ENSSSCG00000017128	MANF
ENSSSCG00000034198,ENSSSCG00000036248	SLC16A3	RBM15B
LLGL2	GPS1	RAD54L2
TSEN54	ASPSCR1,LRRC45,RAC3	TEX264
TMEM94	ENSSSCG00000035728	PARP3
MRPS7	ENSSSCG00000033620	ABHD14A,ENSSSCG00000023325
NUP85	HGS,MRPL12	ALAS1
ARMC7	CCDC137	ENSSSCG00000011434
SLC16A5	TSPAN10	GLYCTK
ENSSSCG00000017216	FSCN2	NISCH
KCTD2	BAHCC1	SMIM4
MRPL58	ENSSSCG00000039183	GNL3
CDR2L	BAIAP2	SPCS1
OTOP3	CHMP6	PRKCD
OTOP2	RPTOR	CCDC66
TMEM104	ENDOV	APPL1
SLC9A3R1	RNF213	ENSSSCG00000011465
RAB37	SLC26A11	SLMAP
ENSSSCG00000033918	CARD14	FLNB
GPRC5C	GAA	ABHD6
TTYH2	CCDC40	HTD2
ENSSSCG00000017239	CBX2	PXK
C17orf80	ENGASE	KCTD6
COG1	C1QTNF1	ENSSSCG00000033202,PTPRG
SOX9	PGS1	ATXN7
KCNJ2	BIRC5	SLC25A26
KCNJ16	AFMID	KBTBD8
MAP2K6	SYNGR2	ARL6IP5
PRKAR1A	TNRC6C	MITF
ARSG	2009-09-01	PPP4R2
AMZ2	SEC14L1	TRNT1
GNA13	MFSD11	ENSSSCG00000011531
AXIN2	METTL23	ITPR1
CEP112	SPHK1	BHLHE40
APOH	UBALD2	ARL8B
HELZ	ENSSSCG00000017194	EDEM1
PSMD12	UNK	THUMPD3
C17orf58	ITGB4	SETD5
CEP95	SAP30BP	MTMR14
MILR1	SMIM5	BRPF1
PSMC5	ENSSSCG00000034198,ENSSSCG00000036248	OGG1
DDX42	LLGL2	ARPC4
MAP3K3	TSEN54	ENSSSCG00000011553
TACO1	TMEM94	IL17RC
DCAF7	MRPS7	CRELD1
ACE	NUP85	FANCD2
MRC2	ARMC7	ENSSSCG00000011565
TLK2	SLC16A5	ENSSSCG00000011567
ENSSSCG00000033421	KCTD2	ENSSSCG00000011569
ENSSSCG00000038464	MRPL58	HRH1
ITGB3	CDR2L	ATG7
MYL4	OTOP3	SYN2
MAPT	OTOP2	PPARG
ENSSSCG00000031893	TMEM104	TSEN2
FMNL1	SLC9A3R1	MKRN2
HEXIM2	RAB37	IFT122
ACBD4,ENSSSCG00000017336	GPRC5C	ENSSSCG00000036643
NMT1	TTYH2	MRPS25
ENSSSCG00000037238	ENSSSCG00000017239	XPC
FZD2	C17orf80	CHCHD4
GRN	COG1	WNT7A
RUNDC3A	SOX9	NUP210
ENSSSCG00000036889,TMUB2	KCNJ16	ACAD9
C17orf53	MAP2K6	COPG1
G6PC3	PRKAR1A	HMCES
NAGS	ARSG	RPN1
DHX8	AMZ2	GATA2
ARL4D	GNA13	RUVBL1
TMEM106A	AXIN2	MGLL
NBR1,NBR2	CEP112	TPRA1
IFI35	APOH	NA
RPL27	HELZ	TXNRD3
RUNDC1	PSMD12	ENSSSCG00000011627
G6PC	C17orf58	DNAJC13
AOC2,ENSSSCG00000037487,PSME3	CEP95	UBA5
VPS25,WNK4	PSMC5	CDV3
RAMP2	DDX42	SRPRB
TUBG1,TUBG2,ssc-mir-9788-1	MAP3K3	CEP63
MLX	TACO1	PPP2R3A
COASY,NAGLU	DCAF7	PCCB
ATP6V0A1	ACE	NCK1
STAT5A	TLK2	ARMC8
NKIRAS2	ENSSSCG00000033421	ESYT3
CNP	MYL4	FAIM
TTC25	MAPT	MRPS22
FKBP10	ENSSSCG00000017313	SLC25A36
GAST	ENSSSCG00000031893	PXYLP1
EIF1	FMNL1	ZBTB38
IGFBP4	HEXIM2	RASA2
RARA	ACBD4,ENSSSCG00000017336	RNF7
CDC6	NMT1	ENSSSCG00000011676
WIPF2	ENSSSCG00000017344,ENSSSCG00000017345	PLS1,TRPC1
RAPGEFL1	ENSSSCG00000037238	U2SURP
CASC3	MEIOC	C3orf58
MSL1	FZD2	GYG1
THRA	GRN	HPS3
PSMD3	RUNDC3A	RNF13
LRRC3C	ENSSSCG00000036889,TMUB2	TSC22D2
ZPBP2	C17orf53	EIF2A
GRB7	G6PC3	SELENOT
ERBB2	NAGS	MED12L
PNMT	DHX8	MBNL1
[truncated: 10,287 more rows]
[truncated: 21 more columns]
