# Supplementary material for: Congruence of Transcription Programs in Adult Stem Cell-Derived Jejunum Organoids and Original Tissue During Long-Term Culture
Source: Front Cell Dev Biol. 2020 Jul 2;8:375. doi: 10.3389/fcell.2020.00375 (PMC7343960; doi:10.3389/fcell.2020.00375)
Supplement: Supplementary file 3 [file Table_3.XLSX]

## Sheet: TS-genes RAW
		Supplementary file 3. Lists of small intestine-specific genes of jejunum tissue, jejunum organoids, IPEC-J2, and ileum organoids.
Gene_id	organoidonethree_0	organoidonethree_1	organoidonethree_2	organoidonetwelve_0	organoidonetwelve_1	organoidonetwelve_2	tissueone_0	organoidtwothree_0	organoidtwothree_1	organoidtwothree_2	organoidtwotwelve_0	organoidtwotwelve_1	organoidtwotwelve_2	tissuetwo_0	ipecjtwo_0	ipecjtwo_1	ipecjtwo_2	IleOrg_0	IleOrg_1	IleOrg_2
A1CF|XLOC_006296	0.450916	0.430494	0	1.22741	0	1.00679	3.62318	0.512639	1.52036	1.5185	0	0	0	9.76418	0	0	0	0	0	0
ABCC2|XLOC_006362	1.70549	0.578822	1.23257	5.80854	14.7216	7.54167	29.3928	3.68456	4.91832	4.29568	1.62011	3.96031	7.19714	34.2517	11.5851	9.46511	14.3066	3.17951	2.48045	1.01767
ABCG2|XLOC_020370	0	1.43871	0	2.58817	10.1802	6.80291	21.5428	0	1.53731	1.57101	3.65155	2.01396	1.64873	22.9388	0	0	0	0	0	0
ABCG5|XLOC_012669	10.7925	10.2859	10.069	10.3858	13.2684	15.8173	24.1549	12.1596	9.96258	13.3692	5.94267	1.50278	2.7685	20.3365	0	0	0	0.365706	0.189944	1.0378
ABCG8|XLOC_013452	10.8226	8.82906	8.93369	5.1893	6.66042	7.73088	16.7273	14.4527	11.9419	17.0132	1.67546	1.73883	3.42804	28.1869	0	0	0	1.1412	0.295628	0.288624
ACE|XLOC_003729	0	0	0	3.72003	4.21851	0	466.229	1.57521	0	0.819321	1.86469	1.81574	2.75807	222.638	0	0	0	0	0.431084	0.421264
ACE2|XLOC_024351	0	0	0	2.58965	4.86548	10.5139	166.478	1.00602	4.61809	3.05305	5.46617	0.965763	8.57491	191.603	0	0	0	0	0	0
ADAMDEC1|XLOC_005836	0	0	0	0	0	0	111.441	0.820185	0.806767	0	0	0	0	77.7159	0	0	0	0	0	0
ADGRG7|XLOC_005608	26.4268	23.5036	22.6429	24.9897	14.4332	25.6968	61.5409	24.4756	29.1182	22.0079	8.81881	5.33251	9.62608	48.7812	0	0	0	44.638	42.4983	41.4068
ADTRP|XLOC_019206	0	1.75778	1.63134	0	0	0	10.5102	0	0	0	0	0	0	2.32459	0	0	0	0	0	0
ALDOB|XLOC_001849	3.35068	7.48466	4.46355	62.9739	117.047	158.422	672.286	34.6558	44.7244	27.7617	28.73	24.5796	17.5086	657.928	0	0	0	0	0	0
AMN|XLOC_022985	3.71127	3.6812	0	3.21764	0	0	63.0006	3.43374	0	11.1612	0	0	4.56697	14.0127	3.32567	0	0	4.33593	4.46186	1.50994
ANKS4B|XLOC_013033	15.7806	19.3407	15.8795	29.7407	36.205	33.5443	80.7619	39.3407	34.7334	27.5779	13.426	12.2799	13.7082	80.4966	0	0	0	1.19529	3.36333	1.20193
ANO9|XLOC_011014	24.7089	35.4326	24.4275	24.4407	43.1218	60.4259	51.5811	20.3873	19.0522	30.234	28.3009	47.301	23.4313	49.0051	0	0	3.31086	20.0667	19.7759	20.0039
ANPEP|XLOC_019561	2.89676	8.41025	6.56159	65.239	153.189	109.909	1757.68	66.6976	79.6959	105.173	78.4228	70.5137	106.725	1186.58	0	0	0	0	0	0
ANXA13|XLOC_013678	158.873	165.94	141.571	251.117	287.398	330.666	146.921	241.934	220.341	208.039	61.1972	73.2601	69.4567	135.623	0.841232	0	1.35001	49.1328	43.3253	48.0129
AOC1|XLOC_009643	0.981916	4.79196	0	20.5569	34.6123	24.0412	301.842	6.66697	5.78233	6.27629	15.3995	10.0689	10.9255	349.329	0	0	0	3.592	1.89799	2.94251
APOA1|XLOC_021858	5.55373	11.0019	5.5871	209.816	548.249	754.236	17079	57.4138	112.49	98.8367	131.943	280.49	134.937	10163.9	93.3466	77.7258	51.4652	14.0371	11.5282	5.13778
APOA4|XLOC_021857	0	0	0	2.43467	3.09809	3.30268	1022.33	1.08204	0	3.33003	0	0	1.18889	674.735	0	0	0	0	0	0
APOB|XLOC_012767	0	0	0.387895	1.51417	2.99317	3.25648	146.2	0.952155	1.42873	1.40271	1.4353	0.363598	1.35748	102.289	0	0	0	0	0.0451802	0
APOBEC1|XLOC_015876	5.66268	2.79704	16.027	48.484	54.3012	27.76	9.83897	18.2183	24.2195	15.3915	7.19435	15.5921	32.481	11.1854	31.5336	35.6204	18.9535	24.2744	32.4669	27.7115
AQP10|XLOC_014639	0	0	0	0	0	0	48.1938	0	0	0	0	0	0	17.104	0	0	0	0	0	0
AQP11|XLOC_020997	5.37583	14.8991	1.76657	8.12097	14.868	6.0192	57.6456	1.94059	17.9929	7.79071	0	11.4625	3.96345	100.885	3.1991	4.72535	2.64146	6.74755	2.46291	6.25461
ATOH1|XLOC_020792	3.84979	3.76517	0	6.62648	0	0	8.0543	0	0	3.89785	0	6.15807	4.50684	0	0	0	0	0	0	0
B3GALT5|XLOC_004947	22.6849	26.516	16.1706	22.8586	27.172	28.5805	7.61267	17.5168	24.046	25.3936	19.0727	7.24555	25.6228	14.5087	26.1487	53.0121	58.518	19.3699	24.7047	20.6037
B3GNT8,DMAC2|XLOC_017546	66.2824	75.7629	62.4615	70.3791	94.735	68.5461	113.469	73.2592	73.1875	60.6665	59.2038	54.5115	94.1348	95.395	44.1439	58.7875	44.2968	6.50583	6.71406	11.6755
BAIAP2L2|XLOC_014945	7.15081	5.2026	0	48.4623	77.3433	62.3628	61.5665	13.4653	18.9078	24.9655	8.78795	33.6842	20.7375	72.5995	0	0	0	5.88254	8.46868	10.9285
BCL2L15|XLOC_014142	13.5376	16.9963	24.0941	51.2042	76.4691	85.0871	432.888	53.5095	76.8833	43.636	32.4934	18.016	20.4533	321.196	1.06128	6.01609	3.32819	0	0	0
BCO1|XLOC_017297	0	0	0	0.522549	0.585752	4.37555	9.32943	1.48198	0	1.25826	0	0	0	12.6274	0	0	0	0	0	0
C11orf86|XLOC_011081	4.82995	0	0	37.6722	52.3063	24.5224	261.326	18.8557	23.7301	19.8868	18.1706	14.9397	0	236.15	0	0	4.03335	0	0	3.5045
C17orf78|XLOC_003387	1.58708	1.53301	5.98616	25.7247	71.6799	38.8948	13.1323	15.0762	36.7292	13.9642	13.7837	25.398	7.31129	0	0	0	0	0	0	0
C6orf222|XLOC_019407	7.0566	4.73242	4.49473	9.39594	10.1713	15.1558	10.5748	7.26109	14.0751	9.00441	3.16282	3.75414	2.93259	12.3242	0	0	0	3.09487	4.22129	1.39271
C8G|XLOC_023717	0	0	0	1.89669	2.16156	4.46751	6.9666	0	0	0	0	0	0	11.3433	0	0	0	0	0	0
CALML4|XLOC_001585	16.1716	18.2883	16.8432	21.3408	32.6702	35.7983	49.9371	36.6819	52.0965	46.6421	22.2745	20.0522	19.0211	39.0052	1.51891	4.82565	6.37858	31.0859	28.9204	27.7384
CAPN13|XLOC_012715	0	2.16682	0	0	1.10237	3.51267	10.6759	1.14424	3.38492	0	0	0	0	19.3116	0	0	0	0	0	0
CBLC|XLOC_016447	2.07638	12.1768	12.3684	7.18205	6.09397	2.10391	15.8701	16.1018	8.11741	14.8909	2.5821	25.9797	14.4234	13.592	12.1687	19.4553	6.79453	11.0348	7.84151	13.0643
CCL11|XLOC_003959	0	0	0	0	0	0	40.5288	0	0	0	0	0	0	69.6615	0	0	0	0	0	0
CCR9|XLOC_004321	0	0	0	0	0	0	7.33987	0	0	1.40349	0	0	0	6.06731	0	0	0	0.16076	0	0
CDH17|XLOC_013759	55.6141	80.4534	66.0241	149.013	182.722	182.434	238.32	90.8928	120.435	98.5038	48.9215	35.1672	51.0976	233.855	0	0	0	15.334	21.4509	26.3373
CDHR2,EIF4E1B|XLOC_011837	19.4592	18.3914	15.4047	33.3044	48.2955	41.8244	130.654	28.3852	35.0395	32.9119	15.3428	16.9147	16.0735	119.225	0	0	0	0	0	0
CDHR5|XLOC_011021	39.6434	29.4567	18.2184	58.6598	88.1354	120.531	373.914	60.6736	71.4262	102.31	52.7115	127.063	71.6448	379.91	1.51156	0	2.96759	10.6086	12.0542	8.36391
CDX1|XLOC_010998	30.9276	28.3378	33.2266	102.646	103.08	57.7107	25.5856	120.298	101.327	104.21	215.646	366.156	397.554	55.7241	0	0	0	150.681	164.479	283.967
CDX2|XLOC_002804	183.324	147.294	175.839	126.731	154.28	121.025	158.244	195.33	187.785	170.52	58.73	88.7318	28.9221	159.765	0	0	0	0.675455	0	1.39239
CHN2|XLOC_009835	12.4067	12.3186	19.7857	11.1229	10.4104	13.4856	6.00476	15.7483	11.5032	14.5246	2.58839	6.73748	9.70054	13.7815	3.64324	7.87877	2.25734	9.01861	11.511	9.13135
CHP2|XLOC_013006	19.0485	17.6751	22.3248	19.3623	19.4806	20.9414	73.0219	59.2501	75.4991	87.4772	11.4059	2.52581	6.96387	130.887	0	0	0	0.531482	0.824265	0.268874
CLCA1|XLOC_014850	0	1.05816	0	8.46525	19.2644	24.4872	86.696	4.5572	10.7747	12.5911	15.227	17.3727	28.961	118.858	0	0	0.854386	276.298	332.342	399.4
CLDN15,ENSSSCG00000038938|XLOC_012902	160.356	237.745	240.74	277.595	373.683	337.102	236.454	298.768	321.928	312.975	74.2414	106.68	65.2802	287.019	28.1414	20.9838	12.2041	24.5341	25.2024	27.0555
CLRN3|XLOC_007177	24.575	26.5296	31.5699	29.9778	38.7818	43.7612	67.4872	25.7551	37.89	24.4532	17.4668	17.1064	33.0405	70.19	1.95701	14.44	13.3508	4.04674	1.58236	6.71394
CPS1|XLOC_007558	48.1919	38.9888	43.3945	27.8277	34.8771	49.2107	277.346	31.6584	37.004	40.0844	14.2783	4.78443	7.5827	308.476	0	0	0	0	0	0
CREB3L3|XLOC_011740	4.23307	6.40092	1.62046	4.32893	16.6972	23.4386	439.618	8.34659	5.51922	3.57317	12.3037	10.668	3.72116	550.874	0.834519	3.9475	0.648719	0.819804	2.02839	1.94133
CYP1A1|XLOC_018789	1.89938	5.56424	17.2178	23.2131	15.8669	19.8781	11.8374	12.7396	3.29789	2.00265	36.6123	104.864	52.0077	2.47603	0	3.43827	2.1359	17.0914	15.1716	15.6586
CYP2S1|XLOC_016406	5.5116	1.7905	1.817	10.1425	17.6016	16.5503	8.58173	0.879209	9.76799	5.56209	7.86181	4.09567	2.05882	7.97577	1.85943	5.75925	2.36886	4.33837	7.25691	6.14566
DAB1|XLOC_017136	0	0	0	0	0	0	18.8774	0	0	0.651305	0	0	0	16.756	0	0	0	0	0	0
DDC|XLOC_022258	20.7748	19.7229	31.6097	24.0782	50.7553	33.9481	140.491	34.0982	34.0258	39.4084	40.5428	106.006	47.7938	207.112	0	0	0	4.2591	2.83794	4.1335
DEGS2|XLOC_019966	15.2648	37.808	24.5893	75.2851	77.1281	66.5665	11.6353	60.2331	48.9393	61.2368	49.2798	115.059	54.1123	22.3697	13.3077	15.7282	18.0769	64.9072	71.997	73.6817
DGAT1|XLOC_013612	42.7843	17.3093	17.6382	75.9045	73.9474	89.4009	369.323	71.5087	60.9094	29.4267	80.0884	26.8948	57.8235	300.753	8.01634	8.7625	15.9393	18.5135	23.3468	22.2029
DHRS11,MRM1|XLOC_003383	159.182	177.841	156.901	207.877	252.527	278.924	354.595	166.293	196.838	187.098	98.6655	159.078	132.313	326.635	13.7243	24.0156	18.5268	34.0146	43.7207	32.1541
DNASE1|XLOC_013091	2.74853	1.97593	0	2.9414	3.21823	1.42202	2.97923	2.08267	2.07279	2.14169	3.39578	3.94193	6.14975	0.859022	1.31724	5.70838	5.87476	2.85271	3.5637	3.53309
DQX1|XLOC_012560	1.18923	3.46264	3.42398	1.0646	12.796	20.81	15.5277	6.05455	7.14999	7.42071	4.42144	2.38571	6.76471	22.8662	0	0	0	0.763576	0.195773	1.92569
ECH1,LGALS4|XLOC_017505	291.69	298.728	189.16	427.117	507.934	557.054	796.626	305.01	310.021	365.412	219.073	372.499	266.969	607.778	11.2691	23.2367	22.8773	440.124	426.629	459.043
EDN2|XLOC_017241	0	0	0	0	0	0	0	0	0	0	0	0	0	15.9451	0	0	0	0	0	0
EFNA2|XLOC_011786	0	0	1.55691	0	1.55338	0	0	0	0	0	0	4.37883	1.82079	2.01059	2.90397	1.52307	1.25676	0	0.545311	0.539248
ENPEP|XLOC_020744	0	0	0	4.34114	2.48243	2.35641	273.227	5.44263	1.15409	3.80432	13.4657	2.05343	9.63119	271.734	0	0	0	0	0	0
ENPP7|XLOC_003631	0	0	0	0	0	0	40.616	0	0	0	0	0	0	43.9586	0	0	0	0	0	0
ENSSSCG00000016284|XLOC_007640	0.993719	2.97144	0	44.0421	85.7268	59.7287	303.057	21.9075	21.4755	27.902	23.7321	21.9124	49.0588	370.033	0	0	0	0	0	0
ENSSSCG00000025885|XLOC_013922	3.18815	0.506135	0	10.0352	14.1713	26.1327	24.2575	0	15.2655	1.74264	6.10285	2.19106	2.26639	38.0102	0	0	0	0	0	0
ENSSSCG00000025992|XLOC_001123	0	0.878751	0	4.07727	0.901997	0.998788	66.6323	2.01587	0.989233	1.99353	1.11613	1.10191	2.9478	46.7147	0	0	1.24751	10.2835	9.12566	7.41421
ENSSSCG00000030013|XLOC_007229	0	0	0	0	0.488756	0.521233	233.703	0	0.502683	0.523166	0.618086	0	0.553437	209.513	0	0	0	0	0	0
ENTPD8|XLOC_023652	0	0.80967	0	2.11324	1.12333	2.14631	10.2263	0.550719	0.796049	2.50764	1.02745	0.91391	0.97513	11.9488	0	0.857768	2.18212	0.41556	1.07477	1.06489
EPCAM|XLOC_013429	489.482	497.777	483.679	682.486	737.432	829.188	436.773	677.446	757.809	650.737	392.032	448.787	401.468	379.128	181.798	230.445	248.885	286.634	282.177	280.7
EPS8L3,GSTM3|XLOC_014166	103.068	116.347	129.802	151.684	163.612	193.867	111.559	201.201	186.08	211.652	159.373	297.072	194.756	133.768	0	1.49703	3.09654	63.1544	54.5847	53.5515
ERICH4|XLOC_016411	4.37886	0	0	11.6423	13.3698	13.9749	268.929	9.09177	4.43883	4.64346	5.5423	0	0	209.438	0	0	0	0	0	0
ERN2|XLOC_012287	7.97478	4.32215	3.46341	5.35477	3.43788	1.79408	0	6.09537	6.07538	5.43493	1.08956	2.64242	7.96844	1.12173	0	0	0	18.2634	21.577	37.2247
FABP1|XLOC_012525	4.09823	4.05744	1.9223	257.341	540.475	474.6	4202.85	47.3954	59.0457	110.475	150.409	187.162	124.796	4208.36	0	0	0	0	0	0
FABP2|XLOC_020293	0	0	0.742857	18.8966	31.6645	39.0754	1267.15	3.59456	8.85823	0.943379	6.2377	11.2914	11.5573	1360.32	0	0	0	0	0	0
FAM3B|XLOC_004951	49.6444	50.3658	48.2916	83.0823	126.269	79.3554	111.955	54.9628	41.3272	30.2711	50.7105	130.169	55.4457	143.163	0	1.0205	0	47.2566	47.7605	52.0555
FAM83E|XLOC_017633	10.4975	15.05	22.3742	15.6156	13.3404	19.5677	19.4054	16.3517	8.28384	19.7758	24.0496	15.0809	11.4947	12.5144	0	0	0	13.4352	16.3508	12.5311
FLT3,URAD|XLOC_002805	2.25259	0	8.5536	0	9.03843	7.25934	2.19438	0	4.80646	2.42873	0	0	0	3.45987	0	0	0	0	0	0
FLVCR1|XLOC_022229	9.54313	8.55806	10.7062	3.08219	5.11886	9.24082	13.3781	3.71912	5.58139	5.63649	6.44872	4.38739	4.7488	26.3516	0.775792	11.3599	3.80228	5.34231	7.50791	5.67277
FOXA3|XLOC_016471	10.0132	6.30424	4.49908	7.9237	7.12262	5.59181	2.90829	6.37452	4.58973	3.81054	11.388	12.8989	14.7605	3.50487	0	1.75128	0	12.2049	11.691	11.4399
GAL3ST1|XLOC_006753	12.9945	2.57791	7.81441	27.2717	34.7412	20.7672	48.0154	23.535	10.4823	12.9808	10.5366	12.0828	14.8929	48.957	2.36526	0	0	12.0128	13.4496	9.88453
GATA5|XLOC_009333	12.0157	0	0	0	0	5.89831	44.936	0	4.04994	0	0	0	4.82773	54.3114	0	0	0	0	1.74296	0
GCG|XLOC_007898	31.1093	39.6327	22.1519	39.4493	56.3892	93.2707	8.35463	18.6671	37.2305	24.4461	0	14.9138	9.6654	9.24702	0	0	0	0	0	0
GCNT3|XLOC_001355	2.36899	3.65213	2.26096	30.1824	45.7665	58.5773	52.4232	15.5829	16.642	31.2448	22.1401	45.7038	41.3671	62.9174	3.38549	1.07154	0	18.7244	13.5807	18.6018
GDA|XLOC_000752	0	0.613423	0	0	0.630039	0.706701	6.60709	0	1.44834	0	0	0	0	3.20949	0	0	0	0	0	0
GIP|XLOC_003854	3.93083	0	1.8793	1.73439	1.96172	0	22.0988	2.04006	8.0483	8.39425	0	2.69053	0	28.3847	1.90096	0	1.48805	0	0	0
GLOD5|XLOC_023951	0	0.762465	0.691887	0	5.25329	2.5249	73.7917	1.58246	3.14293	3.25966	2.92031	3.8883	1.63102	62.0986	0	0	0	0	0	0
GOLT1A,KISS1|XLOC_021978	1.11887	8.45768	8.32978	25.7917	12.4287	0.92455	132.236	4.32843	14.0863	0	0	0	8.65067	125.088	0	0	0	2.94904	0	0
GPA33|XLOC_013890	48.2598	48.226	41.4063	65.4373	56.3215	77.6129	155.1	60.2892	93.2034	61.9185	44.4182	27.4526	53.2748	113.137	0	1.13815	3.77214	85.0703	99.3115	90.4835
GPR35|XLOC_007697	0	9.84485	3.36442	2.90074	13.0107	3.31617	10.3552	0	0	0	0	0	0	8.45681	0	0	0	3.6829	2.54375	5.02769
GUCA2A|XLOC_017237	0	0	0	7.40097	0	27.7846	697.456	8.73662	26.1081	9.09754	0	24.0539	0	421.192	0	0	0	0	0	0
GUCA2B|XLOC_018362	27.685	0	0	33.3879	17.8564	0	236.752	42.4155	18.0306	37.4474	0	41.5366	0	208.284	0	0	0	0	0	0
HAPLN4,TM6SF2|XLOC_010372	16.3168	11.5314	8.0995	19.4548	30.2897	38.7103	106.135	27.5688	20.6055	17.3777	19.3136	12.4581	9.22728	104.999	20.2898	30.1106	28.6571	10.5301	7.48507	7.90412
HEPACAM2|XLOC_022034	1.17589	0	1.49454	0.852948	1.60631	1.7709	13.2289	1.76035	0	4.65506	2.00197	2.07504	0	6.4212	0	2.84888	3.57676	0.367436	0	0
HHLA2|XLOC_005593	15.2866	6.34308	10.8531	25.1844	27.8689	24.7354	30.9281	33.4272	17.6616	12.422	5.45313	7.3536	10.1182	41.8078	0	0	0	5.94156	4.66015	5.0534
HNF1A|XLOC_006004	13.79	17.1103	16.6887	6.77953	26.8665	12.2495	12.5991	5.93751	9.41051	20.1017	4.94568	3.08736	12.4024	10.2515	0.541506	0	0	6.64356	9.6288	10.5627
HNF4A|XLOC_008881	115.424	153.157	138.865	122.229	163.667	165.228	107.211	193.822	175.895	181.123	67.1002	57.185	57.4156	125.994	0.620163	6.06933	1.00325	47.9625	46.2112	44.8069
HNF4G|XLOC_014432	68.2304	88.0616	80.3266	87.3274	129.712	134.453	163.114	130.485	171.279	147.61	39.3645	13.751	65.5145	132.577	0.805857	8.9484	3.79283	26.5621	35.0935	28.6811
HTR1D,LUZP1|XLOC_017938	8.84359	9.91084	8.38863	11.8811	16.8239	19.9954	23.5642	15.0723	9.34814	12.1944	8.73238	5.49465	11.5379	31.1986	42.6176	33.4886	38.6155	11.5982	12.0954	13.1186
HTR4|XLOC_012074	0	5.03922	2.18699	0	0	0	3.89586	2.29807	4.56141	3.70625	0	0	0	0	0	0	0	0	0	0
IHH|XLOC_008075	21.1914	8.6742	26.6276	18.9318	12.0089	14.6339	8.31654	22.9728	24.149	25.2469	15.32	20.6024	14.324	6.80554	0	0	0	18.888	14.5374	24.7742
IL22RA1|XLOC_017950	12.4016	8.63469	7.71002	10.6156	14.4908	9.05761	8.51518	9.70195	6.93791	13.6615	12.0804	9.02608	16.7421	11.0908	0	0.888065	1.47908	7.42615	6.42282	3.7646
ISX|XLOC_022684	54.0322	47.0618	40.9279	21.7712	16.466	17.15	12.534	28.912	36.9591	29.2899	27.2782	20.3522	19.2132	14.7932	0	0	0	12.4363	8.99474	11.4707
ITPKA|XLOC_001439	10.5701	6.8287	3.57102	18.3838	3.44874	7.10406	3.74994	3.32867	3.44066	7.12721	13.3283	0	4.33465	0	2.97965	0	3.01907	14.4531	13.7034	13.674
KCNJ13|XLOC_008134	0	0	0	0.877171	0	1.08286	31.5202	0	0	0	9.46349	0	2.80013	17.0024	0	0	0	0	0	0
KCNK5|XLOC_019423	8.23118	7.57938	4.85652	9.17375	14.7071	12.0314	20.4933	21.194	20.3753	18.5623	6.23246	8.02997	6.41535	20.8688	2.62749	1.0313	0.424608	17.3562	16.9447	16.7592
KHK|XLOC_013522	33.728	15.8043	23.3301	9.93483	31.8474	28.0693	166.048	13.1994	21.8428	28.2313	11.6382	11.0247	14.153	155.148	2.21423	7.1755	1.92487	11.8685	8.43671	21.9853
KRT20|XLOC_003247	482.38	578.739	513.06	1111.13	1432.51	1525.12	1130.82	982.042	1037.74	1030.28	534.167	618.037	603.593	1210.86	0	2.79442	0	201.496	236.462	282.308
LGALS2|XLOC_014951	1943.74	2167.81	2139.6	1013.29	1470.59	1327.2	1048.64	871.435	1084.19	1001.42	449.436	587.939	296.978	874.025	0	0	0	1.86313	4.09523	1.85561
LRRC19|XLOC_000663	9.72361	4.28622	8.79113	3.9361	3.25151	4.93573	33.3939	11.5537	10.2842	7.47748	1.34829	1.15458	2.26327	8.22476	0	0	0	0	0.315397	0.305937
LRRC31|XLOC_005410	0	0	0.477588	0.469976	0.492177	0	1.2061	0.556466	0	0	0	0	0	0.669337	0.438878	1.25156	0	0	0	0
LRRC66|XLOC_020527	0	0.906186	3.04446	0.418658	7.3734	6.42529	13.8737	7.40586	8.67229	2.47891	2.31392	0	0	15.8593	0	0.399038	1.02848	1.70068	1.02963	4.91874
LRRC75A|XLOC_003567	4.20226	8.39336	11.1996	13.4344	6.90298	5.78035	10.5329	6.9565	11.105	7.3594	3.51796	0	1.62199	9.0385	0	0	0	4.1329	3.15799	4.14424
MALRD1|XLOC_002515	0	0.471487	0	0	0	0	6.0484	1.59059	1.53321	1.05851	0	0	3.23057	10.0788	0	0	0	0	0	0
MARVELD3|XLOC_016161	17.9405	16.2062	23.1204	39.1573	24.9991	34.162	42.3353	29.2453	33.8301	23.4153	20.5969	6.59235	15.827	19.6713	4.22956	12.8147	12.9547	24.0502	17.29	31.7396
MEP1A|XLOC_018680	0	0	0	0	0	0	13.2779	0	0	0	0	0	0	14.0049	0	0	0	0	0	0
MEP1B|XLOC_017047	0	0	0	0.821589	0	2.00095	94.4049	0	1.00091	1.01124	2.27465	0	0	34.4407	0	0	0	0	0	0
MGA|XLOC_001437	4.24143	3.69558	0.538224	2.46633	2.49245	2.17487	2.93221	2.59931	3.19905	3.68705	2.42117	0.395073	2.02074	2.47478	3.03968	5.51973	4.5788	2.61983	2.5322	2.4992
MGAM2|XLOC_009679	9.489	13.9625	10.7656	10.2938	8.62544	12.4853	4.72066	12.4459	14.9334	18.0963	5.17197	0	6.33957	4.82898	0	0	0.400925	0.853145	0.884976	0.686161
MISP,PALM|XLOC_011803	47.6449	50.2021	40.9855	108.919	151.478	137.548	197.772	56.8255	68.5816	75.0427	75.2865	136.616	85.1239	170.407	59.9079	79.3131	75.9737	60.7576	66.2161	52.5181
MS4A10|XLOC_011194	0	0	0	0	0.85902	0	78.2078	0	0	0	1.09286	1.20999	0	72.0031	0	0	0	0	0	0
MTTP|XLOC_020776	0	2.07184	0	8.32284	22.0071	14.0369	552.85	2.35571	3.85568	8.56003	13.31	2.70232	6.22785	569.89	0	0	0.503356	0.214509	0.223393	0
MUC13|XLOC_004762	10.9761	10.7283	11.4766	8.34775	14.4615	32.3478	82.3983	50.2309	74.8991	57.8021	28.2493	30.3235	71.2849	243.967	0	3.68077	3.09073	18.8239	12.9439	18.5912
MYO1A|XLOC_015730	17.7378	23.6412	16.4707	59.191	86.8521	112.829	274.621	39.9986	47.1356	62.1642	32.4195	21.7226	33.7544	245.314	0	0	0.703984	13.3819	15.8213	17.5637
MYO7B|XLOC_007867	16.7823	20.7341	16.5192	29.5574	43.6993	34.6385	46.858	25.5281	35.5458	31.4157	28.1607	18.0184	16.2998	47.4855	0	0	0	11.2805	11.7159	15.1177
MYRFL|XLOC_015184	0	0	1.66223	1.22465	0.883169	0	14.8675	0	1.87244	0.957407	0	1.17988	0	3.4543	0	0	0	0	0.141393	0
NAALADL1|XLOC_010008	0	2.97759	0.56554	2.01987	8.98797	18.4376	114.77	1.17053	4.20785	3.15256	0	0.817113	6.7271	90.5346	0.565726	0.571103	0.473227	1.39877	1.0349	0.40644
NAGS|XLOC_003766	5.55935	5.44397	6.99458	11.1514	5.46821	8.17522	19.7777	10.3026	14.2408	19.839	0.993817	15.3737	9.19871	25.6683	3.02698	5.50134	2.58804	4.42332	5.16574	3.38993
NEU4|XLOC_007709	0	0	0	0	0	0	0	0	0	0	0	1.2119	0	3.05882	0	0	0	0	0	0
NEUROD1|XLOC_007964	2.79901	0	0	0	0	0	0	1.52055	1.49259	0	0	0	0	1.78749	0	0	0	0	0	0
NEUROG3|XLOC_006893	0	2.53829	2.59948	0	0	0	0	0	5.23956	0	0	0	0	3.24074	0	0	0	0	0	0
NKX2-3|XLOC_006359	0	0	0	0	0	0	21.1125	0	0	0	0	0	0	3.36168	0	0	0	0	0	0
NLRP6|XLOC_009903	12.2908	20.4112	13.2886	15.6596	41.7184	20.3583	71.266	35.5376	31.0908	30.298	2.25825	11.0675	5.86748	60.8405	0	0	0	0	0	0
NOS2|XLOC_003979	0.560281	0.543942	0.810176	2.89836	4.87656	3.40895	23.7667	2.75299	3.3031	2.2988	1.38423	7.38558	7.58439	53.3153	0	0	0.680828	0	0	0.294835
NPC1L1|XLOC_009591	5.63155	9.71594	6.7272	22.7381	20.9957	25.1569	34.5062	15.211	16.2332	19.6486	5.87089	3.42108	6.15239	40.6337	0	0	0	0.278624	0	0.140499
NR1H4|XLOC_016008	0	0	0	0	0	0	21.5091	0	1.46135	1.54098	1.72889	0	0	3.59775	0	0	0	0	0	0
NR1I2|XLOC_005544	17.2059	19.29	33.8355	21.7546	48.2672	50.7459	127.337	51.3574	34.011	30.183	23.9297	14.9589	15.3518	107.65	0	0	0	29.3734	29.2378	30.4481
NTS|XLOC_016056	0	1.8424	0	3.47754	1.92134	0	20.5001	2.19246	2.1526	2.14284	0	0	0	4.9563	0	0	0	0	0	0
OLFM4|XLOC_002666	1423.13	1674.34	1439.65	541.619	278.418	265.472	974.061	416.235	466.577	428.883	1336.43	685.556	877.267	1124.26	0	0	0	0	0	0
OTC|XLOC_023906	17.5877	29.1747	25.4779	25.3123	34.7006	33.4669	80.9466	38.8639	57.1554	49.6673	15.3258	3.96012	4.89963	130.606	0	0	0	0	0	0
PCK2|XLOC_019650	263.333	266.998	237.11	54.5348	61.9155	56.3586	38.3863	140.822	132.265	148.137	46.6981	82.4436	65.4903	48.5226	25.1974	27.692	29.5874	30.8772	41.0079	34.8038
PDZD3|XLOC_021147	0	1.26244	0	7.67901	7.7957	7.99515	16.605	0.676268	1.93797	1.37294	0.760218	0.877102	3.2385	19.926	0	1.11646	0.866763	0.300362	0	0
PDZK1|XLOC_014102	1.68774	2.74959	2.58615	4.21553	23.7324	25.8348	312.487	18.9501	27.2376	23.8541	21.3036	19.887	23.2658	209.749	0	0.640656	0	0.831651	0.687256	0.462123
PLA2G12B|XLOC_006914	8.43746	2.76119	4.37355	8.49643	9.4425	13.4353	28.121	13.521	11.3709	12.4442	4.72147	9.39306	5.25936	17.1054	0	0	0	0	0	0
PLB1|XLOC_013506	0	0	0	0	0	0	2.44915	0	0	0	0	0	0	4.81927	0	0	0	0	0	0
PLEKHG6|XLOC_015906	5.19157	7.24448	3.61197	10.1894	13.7063	13.1389	43.3189	5.16644	9.43791	11.4377	4.55856	9.89214	5.77394	49.8318	11.237	19.1432	16.5655	5.18324	4.85575	8.39255
PLS1,TRPC1|XLOC_004562	77.1506	69.6939	65.31	98.5063	107.142	142.131	204.184	89.5721	87.2693	105.092	89.845	49.3984	89.1409	219.009	141.388	182.559	177.711	196.329	194.938	186.017
PRELID2|XLOC_012061	19.2186	22.1168	23.3411	18.973	30.6308	38.3912	20.8739	31.6695	33.3956	18.2468	10.7724	9.86526	11.0634	45.0906	9.5832	11.5982	3.04374	10.9022	18.9081	12.2388
PRKG2|XLOC_020394	36.3388	43.6277	32.9445	27.3391	29.5224	34.9897	58.8792	42.5943	44.8701	37.861	8.73256	5.39835	10.9602	43.4804	1.53822	0.996778	2.95764	1.97183	1.17853	2.56112
PTGDR2|XLOC_010086	3.66167	7.18149	7.43123	0	0	0	3.69714	3.50778	0	0	0	0	0	0	0	0	0	0	0	0
PTPRH,SYT5|XLOC_017756	0.871898	2.71657	0.849834	20.7476	25.7996	25.8976	69.1644	7.74844	13.8206	10.7054	4.32672	10.6797	7.80009	30.0586	0	0	0	4.46113	4.21818	3.35285
PYY|XLOC_003177	0	2.7426	0	2.38756	10.8447	8.55501	11.7243	0	2.77943	0	0	0	0	3.52164	0	0	0	0	0	0
RBP2|XLOC_005323	18.9658	7.51058	14.7002	67.0717	166.623	199.415	4124.93	68.4021	69.8178	61.2254	33.834	56.3088	18.4214	5310.4	0	0	0	0	4.04393	1.26858
REEP6|XLOC_011781	73.1728	105.11	102.298	186.741	180.885	198.512	288.298	179.881	166.403	181.056	126.694	205.233	112.693	359.097	0	5.20672	4.27771	56.3554	45.51	43.8245
REG4|XLOC_014112	572.549	414.804	488.434	531.486	534.462	490.371	35.3689	403.613	242.467	296.218	120.675	143.226	80.7928	43.2179	0	0.680876	0	13.1671	19.5412	16.7932
RNF186|XLOC_017915	0	0	20.5149	0	40.3362	10.5604	126.289	20.3755	0	42.6174	0	0	11.9406	154.749	0	0	0	0	0	0
SDCBP2|XLOC_008766	4.37363	6.44915	8.69251	42.8653	50.8797	52.8631	87.7615	25.8402	12.9038	22.9705	19.0333	40.1642	23.0912	96.6143	98.3632	132.661	101.046	19.6729	18.1329	19.0874
SDR16C5|XLOC_013849	0	0	0	0	0	0	1.8438	0	0	0	0	0	0	0	0	0	0	0	0	0
SEC16B|XLOC_022191	0	0	0	5.03212	2.05814	1.29248	28.957	0.628915	3.3167	0.756225	0	1.05513	3.31835	48.5953	0	0	0	0.952876	1.49338	0.700775
SFRP5|XLOC_007053	0	0	0	0	0	0	2.47485	0	0	0	0	0	0	3.0216	0	0	0	0	0	0
SH2D7|XLOC_019513	0.729085	2.14738	5.70338	0	1.43046	0.745335	1.57819	0.724739	0.717099	1.51697	2.72371	0	1.66417	2.80037	0	0	0.593333	0.748841	0.518842	0.509894
SI|XLOC_005397	7.78204	21.0109	10.0741	12.8968	30.1637	28.2439	249.005	28.4555	48.3281	45.1399	9.4872	3.00526	8.46792	219.639	0	0	0	0	0	0
SLC10A2|XLOC_002966	0	0	0	0	0	0	6.78074	0	0	0	0	0	0	6.61279	0	0	0	0	0	0
SLC13A2|XLOC_003432	0	1.93725	1.94017	8.59179	36.8004	16.9893	196.425	1.41688	2.92899	0	4.32933	0	6.75461	216.525	0	0	0	0	0	0
SLC15A1|XLOC_002949	0	0	0	2.32984	1.72042	2.79525	147.947	0	0	0	3.24034	2.28931	0.962839	107.121	0	0	0	0	0.279793	0
SLC1A1|XLOC_001746	16.8124	19.6547	14.1039	7.28063	13.6508	7.92684	39.5072	8.92872	11.6318	11.5782	7.0399	1.00074	1.82378	25.7446	67.4027	61.1262	72.2996	3.3017	1.70881	3.08513
SLC22A18|XLOC_009941	13.3024	25.4071	18.1921	37.3336	35.7084	38.5307	31.0598	27.4729	26.0103	34.9585	26.7082	43.137	21.7886	49.3786	13.4673	25.8306	16.3249	29.3777	41.5495	28.9684
SLC23A1|XLOC_012013	0	0	0	0	0	0	13.9666	0	0	0	0	0	0	28.6125	0	1.92703	0	0	0	0.679636
SLC28A1|XLOC_019538	0	0	0	1.12504	1.25524	12.5751	41.2025	1.30929	0	0	0	1.77961	2.94746	21.8086	0	0	0	0	0	0
SLC28A2|XLOC_001406	1.31849	7.76069	0	11.4316	18.9227	38.2041	49.4381	4.38828	4.35371	1.44746	9.94227	11.308	19.2158	27.9081	0	0	0	4.78604	5.15818	8.25009
SLC2A5|XLOC_017868	138.919	147.28	139.971	245.195	276.895	274.091	26.1658	210.48	260.986	168.523	147.157	181.101	150.629	41.499	0	0	0	55.8224	69.5217	74.8476
SLC2A7|XLOC_017867	0	0.579161	0	1.59834	0	1.93135	7.47174	1.27462	0.641975	0	0	0.770778	0	5.3959	0.535315	0	0	0	0	0.188585
SLC34A3|XLOC_023706	4.17341	6.70495	2.89074	7.36013	9.76369	6.4695	173.511	7.96301	12.8073	20.3925	0	4.34646	0	184.176	0	0	0	0	0	2.15119
SLC35G1|XLOC_006326	9.27488	11.2075	8.5203	10.9326	12.6502	16.477	40.5505	13.2311	21.3508	15.9073	14.9768	2.3632	5.92378	26.4295	5.76873	6.29647	5.15279	6.85192	9.03906	8.50894
SLC39A4|XLOC_013607	35.5144	43.0013	29.2422	58.1593	101.081	98.5315	223.968	59.8027	70.4547	54.5426	25.1751	86.2646	39.1954	257.835	0	0	0	0	0	0
SLC51A|XLOC_005509	10.4278	18.2686	8.13589	16.7874	21.6815	21.5945	50.6275	24.0888	18.0501	17.6494	12.3373	11.6458	11.965	38.2872	15.0867	13.2061	15.4591	10.0329	9.11808	8.87397
SLC51B|XLOC_000545	12.6434	20.8621	5.87434	29.9311	60.5374	49.3834	287.32	28.6441	50.1995	43.9149	16.2911	0	11.7349	301.847	0	0	0	0	0	0
SLC5A1|XLOC_006072	19.6267	21.8268	16.4649	60.5869	27.9653	78.9573	197.979	27.3579	19.7088	33.8672	10.2026	8.58222	11.0964	190.746	0	0.363306	0.610466	0.907094	1.60852	1.30468
SLC5A11|XLOC_023169	0	0	0	0	0	2.10492	5.7081	0	1.78055	0	3.17456	0	0	9.87354	0	0	0	0	0	0.635595
SLC5A4|XLOC_006764	0	1.88959	0	10.2391	9.50545	12.3625	43.7536	4.13224	0	2.08087	9.62388	5.03628	0	12.5922	0	0	0	0	0	0
SLC6A19|XLOC_008620	2.70582	0.884128	1.83387	3.12878	3.50031	3.64306	119.839	14.9401	13.3985	10.1758	3.36631	4.06695	2.08214	139.534	0	0	0	0	0	0
SLC6A20|XLOC_005078	14.9611	16.5382	14.1167	11.4699	13.2427	19.8942	13.9884	19.8757	17.2667	16.9652	7.90168	2.68594	9.99785	9.1647	0	0	0	7.12545	7.65613	5.29925
SLC6A4|XLOC_004013	0.820596	0	0	2.15529	1.60621	0	11.7376	0.863846	0.864224	0.878168	0	0	0	24.375	0	0	0	0.260866	0	0.263038
SLC7A9|XLOC_017449	5.61322	9.18478	5.45576	4.95696	9.16695	7.86859	102.727	11.5614	11.6842	11.9847	2.34312	0	2.09817	106.614	0	0	0	0	0	0
SLC9A3|XLOC_008379	38.9579	35.8669	22.0017	67.3476	59.4412	68.832	37.617	72.4979	56.0231	51.4514	27.7061	36.7468	25.9992	45.4694	0	0	0	1.14525	2.67822	1.30595
SMLR1|XLOC_001126	0	2.10566	0.989069	6.71505	1.0672	3.55255	17.3224	6.01817	11.9113	4.74614	3.9838	3.8184	3.42389	12.2378	0	0	0	0	0	0
SMPD3|XLOC_017414	0	1.38175	1.88751	5.05665	3.77368	7.24782	22.8266	3.21788	4.50776	4.70289	2.4053	3.35524	0.721755	34.0011	0.45528	0	0	3.58327	4.17592	4.6795
SOAT2|XLOC_015025	5.07558	6.65821	1.66424	30.6704	46.0377	24.3826	76.8447	6.76857	16.7405	10.5136	10.4675	22.1738	11.6421	52.2269	0	0	0	0.578473	0.469565	1.16665
SOWAHA|XLOC_010877	9.88521	6.43673	1.0724	8.72548	7.55911	13.7329	46.2944	5.55393	9.27584	12.7093	6.81978	1.51523	3.77005	33.5893	1.91593	0	2.58208	10.5706	8.31076	8.15767
SPINK4|XLOC_002438	199.905	322.117	175.754	1179.9	1613.42	1527.96	362.177	551.318	744.721	514.104	549.953	1432.68	681.237	657.872	0	0	0	45.9091	45.0897	17.0259
SULT1B1|XLOC_020612	0	0.622196	0	4.06806	5.71179	2.86357	14.8285	5.91821	5.15921	4.32499	0.788388	0	4.68123	13.669	0	0	0	7.77036	8.0303	10.1311
TJP3|XLOC_011746	28.5762	18.3715	28.216	28.5603	33.9204	28.2296	11.0104	20.8452	17.8006	26.4736	22.4797	35.7175	22.1272	19.8449	16.2526	28.549	46.1375	27.4883	32.663	33.7691
TM4SF20|XLOC_008112	235.059	232.799	241.707	731.984	982.158	1055.76	1087.88	629.813	558.813	488.936	426.721	413.201	536.931	1006.78	0	0	0	155.836	182.8	223.167
TM4SF4|XLOC_004576	34.4487	39.1752	40.3375	201.344	281.494	314.648	216.655	117.711	109.602	114.563	72.6435	78.0196	63.5248	360.443	0	0	0	4.95094	2.43162	3.92682
TM4SF5|XLOC_004100	2.55545	3.76278	3.05485	5.66058	8.24146	12.8082	49.5543	12.5702	11.2902	7.47954	6.38196	21.1019	10.8511	38.7114	0	0	0	3.52425	3.87221	5.68466
TM7SF2,VPS51|XLOC_011125	33.7155	22.7932	18.6307	23.6957	22.2179	40.967	20.8618	25.1305	14.5275	27.7892	32.141	60.3352	35.3152	36.5367	25.5278	9.59587	20.314	28.5696	40.2364	40.5011
TMC5|XLOC_013045	7.48643	10.6208	4.9718	21.893	32.376	29.917	90.3673	8.49873	17.5992	19.0219	14.9453	6.26242	5.96894	100.711	0	0	0	8.97146	7.14732	8.50088
TMEM132E|XLOC_003958	0	0	0	0	0	0	1.34421	0	0	0	0	0	0	0	0	0	0	0	0	0
TMEM150B|XLOC_017760	16.6953	10.5257	8.6301	37.9314	35.016	37.1265	45.3139	39.2929	47.0044	14.6171	17.8176	38.309	7.03013	38.8282	0	0	0.568748	0	1.20769	0.245105
TMEM236|XLOC_002225	16.3433	10.9491	15.9896	26.2279	39.2484	45.2023	80.8824	31.4079	29.7999	43.8821	20.3173	2.51427	10.6789	53.5978	0	0	0	0	0	0
TMEM238|XLOC_017763	158.698	222.515	394.085	91.6036	226.201	103.871	267.482	189.359	40.9525	98.8933	175.119	669.047	216.326	91.6741	88.6919	94.3032	188.402	142.303	84.0577	110.261
TMEM253|XLOC_019757	7.33616	4.73087	16.1006	12.8469	30.6873	22.8245	55.2814	20.4156	25.6053	30.8793	6.00997	12.9693	5.38743	88.8041	0	0	3.55359	1.53075	1.59195	3.119
TMEM45B|XLOC_021219	66.3736	75.7244	97.0728	124.478	165.723	187.965	239.791	100.284	98.7669	92.906	41.5046	49.4392	44.3698	187.914	5.76953	11.8984	12.1395	81.0502	97.6165	94.522
TMEM92|XLOC_003318	5.92778	3.89047	0.946033	6.17117	3.92322	10.5466	18.882	6.23829	5.14487	7.36194	2.4561	5.39406	1.11388	25.7421	0	3.50833	0	0	0.323597	0.315497
TMIGD1|XLOC_004015	0	0	0	0	2.72716	2.97542	3.23841	5.88271	0	0	0	0	0	3.65011	0	0	0	0	0	0
TPGS1|XLOC_011810	0	3.49894	3.47805	1.57263	0.878308	0.916902	5.73542	0.890891	0.897422	0	6.62811	5.1337	1.00269	1.13391	2.63409	0	0	2.51647	1.94984	2.887
TREH|XLOC_021874	0	3.53877	1.1703	0	1.18006	1.23393	18.449	3.59503	2.35448	0	3.02764	1.81245	4.21918	17.226	0	0	0	0.403812	0.836757	0.816803
TUBAL3|XLOC_002292	0.663753	0	0	3.55269	7.23116	4.9626	15.354	4.25999	2.84761	1.4315	0.829592	0.846445	0	9.31119	0	0	0	0	0.413247	0
UCN3|XLOC_002548	0	0	0	0	0	0	15.7413	0	0	0	0	0	0	0	0	0	0	0	0	0
UNC5CL|XLOC_019430	16.2267	15.6439	23.5408	37.067	22.8147	31.5878	37.1572	38.1481	43.7982	40.7333	24.8918	17.624	27.7188	46.8918	0	0	0	23.7255	24.12	18.5005
USH1C|XLOC_010241	23.036	20.7959	17.1723	34.8397	46.4302	26.7785	52.8369	17.859	16.0614	17.1785	22.9942	12.4448	11.8246	56.5381	0	12.9629	3.2169	9.87277	13.5199	13.2221
VIL1|XLOC_007580	124.35	98.2091	106.976	158.689	200.218	200.499	537.878	140.668	141.142	138.259	118.121	97.646	123.219	562.324	8.16799	18.0473	21.3079	107.526	114.327	114.679
VIP|XLOC_001059	0	0	0	0	0	0	11.7354	0	0	0	0	0	0	2.13965	0	0	0	0	0	0
VNN1|XLOC_000113	0	0	0	3.69397	0	0	4.6769	0	0	0	0	0	0	0	0	0	0	0	0	0

## Sheet: Average
Gene_id	Jej1_3	Jej1_12	Tis1	Jej2_3	Jej2_12	Tis2	IPEC-J2	Ile_Org
A1CF|XLOC_006296	0.293803	0.744733	3.62318	1.18383	0	9.76418	0	0
ABCC2|XLOC_006362	1.17229	9.35727	29.3928	4.29952	4.25919	34.2517	11.7856	2.22588
ABCG2|XLOC_020370	0.47957	6.52376	21.5428	1.03611	2.43808	22.9388	0	0
ABCG5|XLOC_012669	10.3825	13.1572	24.1549	11.8305	3.40465	20.3365	0	0.53115
ABCG8|XLOC_013452	9.52845	6.52687	16.7273	14.4693	2.28078	28.1869	0	0.575151
ACE|XLOC_003729	0	2.64618	466.229	0.798177	2.14617	222.638	0	0.284116
ACE2|XLOC_024351	0	5.98968	166.478	2.89239	5.00228	191.603	0	0
ADAMDEC1|XLOC_005836	0	0	111.441	0.542317	0	77.7159	0	0
ADGRG7|XLOC_005608	24.1911	21.7066	61.5409	25.2006	7.9258	48.7812	0	42.8477
ADTRP|XLOC_019206	1.12971	0	10.5102	0	0	2.32459	0	0
ALDOB|XLOC_001849	5.09963	112.814	672.286	35.714	23.6061	657.928	0	0
AMN|XLOC_022985	2.46416	1.07255	63.0006	4.86498	1.52232	14.0127	1.10856	3.43591
ANKS4B|XLOC_013033	17.0003	33.1633	80.7619	33.884	13.138	80.4966	0	1.92018
ANO9|XLOC_011014	28.1897	42.6628	51.5811	23.2245	33.0111	49.0051	1.10362	19.9488
ANPEP|XLOC_019561	5.9562	109.446	1757.68	83.8555	85.2205	1186.58	0	0
ANXA13|XLOC_013678	155.461	289.727	146.921	223.438	67.9713	135.623	0.730414	46.8237
AOC1|XLOC_009643	1.92463	26.4035	301.842	6.24186	12.1313	349.329	0	2.81083
APOA1|XLOC_021858	7.38091	504.1	17079	89.5802	182.457	10163.9	74.1792	10.2344
APOA4|XLOC_021857	0	2.94515	1022.33	1.47069	0.396297	674.735	0	0
APOB|XLOC_012767	0.129298	2.58794	146.2	1.2612	1.05213	102.289	0	0.0150601
APOBEC1|XLOC_015876	8.16224	43.5151	9.83897	19.2764	18.4225	11.1854	28.7025	28.1509
AQP10|XLOC_014639	0	0	48.1938	0	0	17.104	0	0
AQP11|XLOC_020997	7.34717	9.66939	57.6456	9.2414	5.14198	100.885	3.52197	5.15502
ATOH1|XLOC_020792	2.53832	2.20883	8.0543	1.29928	3.55497	0	0	0
B3GALT5|XLOC_004947	21.7905	26.2037	7.61267	22.3188	17.3137	14.5087	45.8929	21.5594
B3GNT8,DMAC2|XLOC_017546	68.1689	77.8867	113.469	69.0377	69.2834	95.395	49.0761	8.29846
BAIAP2L2|XLOC_014945	4.1178	62.7228	61.5665	19.1129	21.0699	72.5995	0	8.42657
BCL2L15|XLOC_014142	18.2093	70.9201	432.888	58.0096	23.6542	321.196	3.46852	0
BCO1|XLOC_017297	0	1.82795	9.32943	0.913413	0	12.6274	0	0
C11orf86|XLOC_011081	1.60998	38.167	261.326	20.8242	11.0368	236.15	1.34445	1.16817
C17orf78|XLOC_003387	3.03542	45.4331	13.1323	21.9232	15.4977	0	0	0
C6orf222|XLOC_019407	5.42792	11.5743	10.5748	10.1135	3.28318	12.3242	0	2.90296
C8G|XLOC_023717	0	2.84192	6.9666	0	0	11.3433	0	0
CALML4|XLOC_001585	17.101	29.9364	49.9371	45.1402	20.4493	39.0052	4.24105	29.2482
CAPN13|XLOC_012715	0.722273	1.53835	10.6759	1.50972	0	19.3116	0	0
CBLC|XLOC_016447	8.87386	5.12664	15.8701	13.0367	14.3284	13.592	12.8062	10.6469
CCL11|XLOC_003959	0	0	40.5288	0	0	69.6615	0	0
CCR9|XLOC_004321	0	0	7.33987	0.46783	0	6.06731	0	0.0535867
CDH17|XLOC_013759	67.3639	171.39	238.32	103.277	45.0621	233.855	0	21.0407
CDHR2,EIF4E1B|XLOC_011837	17.7518	41.1414	130.654	32.1122	16.1103	119.225	0	0
CDHR5|XLOC_011021	29.1062	89.1087	373.914	78.1366	83.8064	379.91	1.49305	10.3422
CDX1|XLOC_010998	30.8307	87.8122	25.5856	108.612	326.452	55.7241	0	199.709
CDX2|XLOC_002804	168.819	134.012	158.244	184.545	58.7946	159.765	0	0.689282
CHN2|XLOC_009835	14.837	11.673	6.00476	13.9254	6.34214	13.7815	4.59312	9.88699
CHP2|XLOC_013006	19.6828	19.9281	73.0219	74.0755	6.96519	130.887	0	0.54154
CLCA1|XLOC_014850	0.35272	17.4056	86.696	9.30767	20.5202	118.858	0.284795	336.013
CLDN15,ENSSSCG00000038938|XLOC_012902	212.947	329.46	236.454	311.224	82.0672	287.019	20.4431	25.5973
CLRN3|XLOC_007177	27.5582	37.5069	67.4872	29.3661	22.5379	70.19	9.91594	4.11435
CPS1|XLOC_007558	43.5251	37.3052	277.346	36.2489	8.88181	308.476	0	0
CREB3L3|XLOC_011740	4.08482	14.8216	439.618	5.81299	8.89762	550.874	1.81025	1.59651
CYP1A1|XLOC_018789	8.22714	19.6527	11.8374	6.01338	64.4947	2.47603	1.85806	15.9739
CYP2S1|XLOC_016406	3.0397	14.7648	8.58173	5.4031	4.6721	7.97577	3.32918	5.91365
DAB1|XLOC_017136	0	0	18.8774	0.217102	0	16.756	0	0
DDC|XLOC_022258	24.0358	36.2605	140.491	35.8441	64.7809	207.112	0	3.74351
DEGS2|XLOC_019966	25.8874	72.9932	11.6353	56.8031	72.817	22.3697	15.7043	70.1953
DGAT1|XLOC_013612	25.9106	79.7509	369.323	53.9483	54.9356	300.753	10.906	21.3544
DHRS11,MRM1|XLOC_003383	164.641	246.443	354.595	183.41	130.019	326.635	18.7556	36.6298
DNASE1|XLOC_013091	1.57482	2.52722	2.97923	2.09905	4.49582	0.859022	4.30013	3.3165
DQX1|XLOC_012560	2.69195	11.5569	15.5277	6.87508	4.52395	22.8662	0	0.96168
ECH1,LGALS4|XLOC_017505	259.859	497.368	796.626	326.814	286.18	607.778	19.1277	441.932
EDN2|XLOC_017241	0	0	0	0	0	15.9451	0	0
EFNA2|XLOC_011786	0.51897	0.517793	0	0	2.06654	2.01059	1.8946	0.36152
ENPEP|XLOC_020744	0	3.05999	273.227	3.46701	8.38344	271.734	0	0
ENPP7|XLOC_003631	0	0	40.616	0	0	43.9586	0	0
ENSSSCG00000016284|XLOC_007640	1.32172	63.1659	303.057	23.7617	31.5678	370.033	0	0
ENSSSCG00000025885|XLOC_013922	1.23143	16.7797	24.2575	5.66938	3.5201	38.0102	0	0
ENSSSCG00000025992|XLOC_001123	0.292917	1.99269	66.6323	1.66621	1.72195	46.7147	0.415837	8.94112
ENSSSCG00000030013|XLOC_007229	0	0.336663	233.703	0.34195	0.390508	209.513	0	0
ENTPD8|XLOC_023652	0.26989	1.79429	10.2263	1.2848	0.972163	11.9488	1.0133	0.85174
EPCAM|XLOC_013429	490.313	749.702	436.773	695.331	414.096	379.128	220.376	283.17
EPS8L3,GSTM3|XLOC_014166	116.406	169.721	111.559	199.644	217.067	133.768	1.53119	57.0969
ERICH4|XLOC_016411	1.45962	12.9957	268.929	6.05802	1.84743	209.438	0	0
ERN2|XLOC_012287	5.25345	3.52891	0	5.86856	3.90014	1.12173	0	25.6884
FABP1|XLOC_012525	3.35932	424.139	4202.85	72.3054	154.122	4208.36	0	0
FABP2|XLOC_020293	0.247619	29.8788	1267.15	4.46539	9.69547	1360.32	0	0
FAM3B|XLOC_004951	49.4339	96.2356	111.955	42.187	78.7751	143.163	0.340167	49.0242
FAM83E|XLOC_017633	15.9739	16.1746	19.4054	14.8038	16.8751	12.5144	0	14.1057
FLT3,URAD|XLOC_002805	3.60206	5.43259	2.19438	2.41173	0	3.45987	0	0
FLVCR1|XLOC_022229	9.60246	5.81396	13.3781	4.979	5.19497	26.3516	5.31266	6.17433
FOXA3|XLOC_016471	6.93884	6.87938	2.90829	4.92493	13.0158	3.50487	0.58376	11.7786
GAL3ST1|XLOC_006753	7.79561	27.5934	48.0154	15.666	12.5041	48.957	0.78842	11.7823
GATA5|XLOC_009333	4.00523	1.9661	44.936	1.34998	1.60924	54.3114	0	0.580987
GCG|XLOC_007898	30.9646	63.0364	8.35463	26.7812	8.19307	9.24702	0	0
GCNT3|XLOC_001355	2.76069	44.8421	52.4232	21.1566	36.4037	62.9174	1.48568	16.969
GDA|XLOC_000752	0.204474	0.44558	6.60709	0.48278	0	3.20949	0	0
GIP|XLOC_003854	1.93671	1.23204	22.0988	6.16087	0.896843	28.3847	1.12967	0
GLOD5|XLOC_023951	0.484784	2.59273	73.7917	2.66168	2.81321	62.0986	0	0
GOLT1A,KISS1|XLOC_021978	5.96878	13.0483	132.236	6.13824	2.88356	125.088	0	0.983013
GPA33|XLOC_013890	45.964	66.4572	155.1	71.8037	41.7152	113.137	1.63676	91.6218
GPR35|XLOC_007697	4.40309	6.4092	10.3552	0	0	8.45681	0	3.75145
GUCA2A|XLOC_017237	0	11.7285	697.456	14.6474	8.01797	421.192	0	0
GUCA2B|XLOC_018362	9.22833	17.0814	236.752	32.6312	13.8455	208.284	0	0
HAPLN4,TM6SF2|XLOC_010372	11.9826	29.4849	106.135	21.8507	13.6663	104.999	26.3525	8.63976
HEPACAM2|XLOC_022034	0.890143	1.41005	13.2289	2.13847	1.359	6.4212	2.14188	0.122479
HHLA2|XLOC_005593	10.8276	25.9296	30.9281	21.1703	7.64164	41.8078	0	5.21837
HNF1A|XLOC_006004	15.863	15.2985	12.5991	11.8166	6.81181	10.2515	0.180502	8.94502
HNF4A|XLOC_008881	135.815	150.375	107.211	183.613	60.5669	125.994	2.56425	46.3269
HNF4G|XLOC_014432	78.8729	117.164	163.114	149.791	39.5433	132.577	4.5157	30.1122
HTR1D,LUZP1|XLOC_017938	9.04769	16.2335	23.5642	12.2049	8.58831	31.1986	38.2406	12.2707
HTR4|XLOC_012074	2.40874	0	3.89586	3.52191	0	0	0	0
IHH|XLOC_008075	18.8311	15.1915	8.31654	24.1229	16.7488	6.80554	0	19.3999
IL22RA1|XLOC_017950	9.5821	11.388	8.51518	10.1005	12.6162	11.0908	0.789048	5.87119
ISX|XLOC_022684	47.3406	18.4624	12.534	31.7203	22.2812	14.7932	0	10.9672
ITPKA|XLOC_001439	6.98994	9.64553	3.74994	4.63218	5.88765	0	1.99957	13.9435
KCNJ13|XLOC_008134	0	0.653344	31.5202	0	4.08787	17.0024	0	0
KCNK5|XLOC_019423	6.88903	11.9708	20.4933	20.0439	6.89259	20.8688	1.36113	17.02
KHK|XLOC_013522	24.2875	23.2838	166.048	21.0912	12.272	155.148	3.77153	14.0968
KRT20|XLOC_003247	524.726	1356.25	1130.82	1016.69	585.266	1210.86	0.931473	240.089
LGALS2|XLOC_014951	2083.72	1270.36	1048.64	985.682	444.784	874.025	0	2.60466
LRRC19|XLOC_000663	7.60032	4.04111	33.3939	9.77179	1.58871	8.22476	0	0.207111
LRRC31|XLOC_005410	0.159196	0.320718	1.2061	0.185489	0	0.669337	0.563479	0
LRRC66|XLOC_020527	1.31688	4.73912	13.8737	6.18569	0.771307	15.8593	0.475839	2.54968
LRRC75A|XLOC_003567	7.93174	8.70591	10.5329	8.47363	1.71332	9.0385	0	3.81171
MALRD1|XLOC_002515	0.157162	0	6.0484	1.3941	1.07686	10.0788	0	0
MARVELD3|XLOC_016161	19.089	32.7728	42.3353	28.8302	14.3387	19.6713	9.99965	24.3599
MEP1A|XLOC_018680	0	0	13.2779	0	0	14.0049	0	0
MEP1B|XLOC_017047	0	0.940846	94.4049	0.670717	0.758217	34.4407	0	0
MGA|XLOC_001437	2.82508	2.37788	2.93221	3.1618	1.61233	2.47478	4.3794	2.55041
MGAM2|XLOC_009679	11.4057	10.4682	4.72066	15.1585	3.83718	4.82898	0.133642	0.808094
MISP,PALM|XLOC_011803	46.2775	132.648	197.772	66.8166	99.0088	170.407	71.7316	59.8306
MS4A10|XLOC_011194	0	0.28634	78.2078	0	0.767617	72.0031	0	0
MTTP|XLOC_020776	0.690613	14.7889	552.85	4.92381	7.41339	569.89	0.167785	0.145967
MUC13|XLOC_004762	11.0603	18.3857	82.3983	60.9774	43.2859	243.967	2.25717	16.7863
MYO1A|XLOC_015730	19.2832	86.2907	274.621	49.7661	29.2988	245.314	0.234661	15.589
MYO7B|XLOC_007867	18.0119	35.9651	46.858	30.8299	20.8263	47.4855	0	12.7047
MYRFL|XLOC_015184	0.554077	0.702606	14.8675	0.943282	0.393293	3.4543	0	0.047131
NAALADL1|XLOC_010008	1.18104	9.81515	114.77	2.84365	2.51474	90.5346	0.536685	0.946703
NAGS|XLOC_003766	5.9993	8.26494	19.7777	14.7941	8.52208	25.6683	3.70545	4.32633
NEU4|XLOC_007709	0	0	0	0	0.403967	3.05882	0	0
NEUROD1|XLOC_007964	0.933003	0	0	1.00438	0	1.78749	0	0
NEUROG3|XLOC_006893	1.71259	0	0	1.74652	0	3.24074	0	0
NKX2-3|XLOC_006359	0	0	21.1125	0	0	3.36168	0	0
NLRP6|XLOC_009903	15.3302	25.9121	71.266	32.3088	6.39774	60.8405	0	0
NOS2|XLOC_003979	0.638133	3.72796	23.7667	2.78496	5.4514	53.3153	0.226943	0.0982783
NPC1L1|XLOC_009591	7.35823	22.9636	34.5062	17.0309	5.14812	40.6337	0	0.139708
NR1H4|XLOC_016008	0	0	21.5091	1.00078	0.576297	3.59775	0	0
NR1I2|XLOC_005544	23.4438	40.2559	127.337	38.5171	18.0801	107.65	0	29.6864
NTS|XLOC_016056	0.614133	1.79963	20.5001	2.16263	0	4.9563	0	0
OLFM4|XLOC_002666	1512.37	361.836	974.061	437.232	966.418	1124.26	0	0
OTC|XLOC_023906	24.0801	31.1599	80.9466	48.5622	8.06185	130.606	0	0
PCK2|XLOC_019650	255.814	57.603	38.3863	140.408	64.8773	48.5226	27.4923	35.563
PDZD3|XLOC_021147	0.420813	7.82329	16.605	1.32906	1.62527	19.926	0.661074	0.100121
PDZK1|XLOC_014102	2.34116	17.9276	312.487	23.3473	21.4855	209.749	0.213552	0.660343
PLA2G12B|XLOC_006914	5.19073	10.4581	28.121	12.4454	6.45796	17.1054	0	0
PLB1|XLOC_013506	0	0	2.44915	0	0	4.81927	0	0
PLEKHG6|XLOC_015906	5.34934	12.3449	43.3189	8.68068	6.74155	49.8318	15.6486	6.14385
PLS1,TRPC1|XLOC_004562	70.7182	115.926	204.184	93.9778	76.1281	219.009	167.219	192.428
PRELID2|XLOC_012061	21.5588	29.3317	20.8739	27.7706	10.567	45.0906	8.07505	14.0164
PRKG2|XLOC_020394	37.637	30.6171	58.8792	41.7751	8.3637	43.4804	1.83088	1.90383
PTGDR2|XLOC_010086	6.09146	0	3.69714	1.16926	0	0	0	0
PTPRH,SYT5|XLOC_017756	1.47943	24.1483	69.1644	10.7581	7.60217	30.0586	0	4.01072
PYY|XLOC_003177	0.9142	7.26242	11.7243	0.926477	0	3.52164	0	0
RBP2|XLOC_005323	13.7255	144.37	4124.93	66.4818	36.1881	5310.4	0	1.77084
REEP6|XLOC_011781	93.5269	188.713	288.298	175.78	148.207	359.097	3.16148	48.5633
REG4|XLOC_014112	491.929	518.773	35.3689	314.099	114.898	43.2179	0.226959	16.5005
RNF186|XLOC_017915	6.8383	16.9655	126.289	20.9976	3.9802	154.749	0	0
SDCBP2|XLOC_008766	6.5051	48.8694	87.7615	20.5715	27.4296	96.6143	110.69	18.9644
SDR16C5|XLOC_013849	0	0	1.8438	0	0	0	0	0
SEC16B|XLOC_022191	0	2.79425	28.957	1.56728	1.45783	48.5953	0	1.04901
SFRP5|XLOC_007053	0	0	2.47485	0	0	3.0216	0	0
SH2D7|XLOC_019513	2.85995	0.725265	1.57819	0.986269	1.46263	2.80037	0.197778	0.592526
SI|XLOC_005397	12.9557	23.7681	249.005	40.6412	6.98679	219.639	0	0
SLC10A2|XLOC_002966	0	0	6.78074	0	0	6.61279	0	0
SLC13A2|XLOC_003432	1.29247	20.7938	196.425	1.44862	3.69465	216.525	0	0
SLC15A1|XLOC_002949	0	2.28184	147.947	0	2.16416	107.121	0	0.0932643
SLC1A1|XLOC_001746	16.857	9.61942	39.5072	10.7129	3.28814	25.7446	66.9428	2.69855
SLC22A18|XLOC_009941	18.9672	37.1909	31.0598	29.4806	30.5446	49.3786	18.5409	33.2985
SLC23A1|XLOC_012013	0	0	13.9666	0	0	28.6125	0.642343	0.226545
SLC28A1|XLOC_019538	0	4.98513	41.2025	0.43643	1.57569	21.8086	0	0
SLC28A2|XLOC_001406	3.02639	22.8528	49.4381	3.39648	13.4887	27.9081	0	6.06477
SLC2A5|XLOC_017868	142.057	265.394	26.1658	213.33	159.629	41.499	0	66.7306
SLC2A7|XLOC_017867	0.193054	1.17656	7.47174	0.638865	0.256926	5.3959	0.178438	0.0628617
SLC34A3|XLOC_023706	4.5897	7.86444	173.511	13.7209	1.44882	184.176	0	0.717063
SLC35G1|XLOC_006326	9.66756	13.3533	40.5505	16.8297	7.75459	26.4295	5.73933	8.13331
SLC39A4|XLOC_013607	35.9193	85.9239	223.968	61.6	50.2117	257.835	0	0
SLC51A|XLOC_005509	12.2774	20.0211	50.6275	19.9294	11.9827	38.2872	14.584	9.34165
SLC51B|XLOC_000545	13.1266	46.6173	287.32	40.9195	9.342	301.847	0	0
SLC5A1|XLOC_006072	19.3061	55.8365	197.979	26.978	9.96041	190.746	0.324591	1.27343
SLC5A11|XLOC_023169	0	0.70164	5.7081	0.593517	1.05819	9.87354	0	0.211865
SLC5A4|XLOC_006764	0.629863	10.7024	43.7536	2.07104	4.88672	12.5922	0	0
SLC6A19|XLOC_008620	1.80794	3.42405	119.839	12.8381	3.1718	139.534	0	0
SLC6A20|XLOC_005078	15.2053	14.8689	13.9884	18.0359	6.86182	9.1647	0	6.69361
SLC6A4|XLOC_004013	0.273532	1.25383	11.7376	0.868746	0	24.375	0	0.174635
SLC7A9|XLOC_017449	6.75125	7.33083	102.727	11.7434	1.48043	106.614	0	0
SLC9A3|XLOC_008379	32.2755	65.2069	37.617	59.9908	30.1507	45.4694	0	1.70981
SMLR1|XLOC_001126	1.03158	3.77827	17.3224	7.55854	3.74203	12.2378	0	0
SMPD3|XLOC_017414	1.08975	5.35938	22.8266	4.14284	2.16077	34.0011	0.15176	4.14623
SOAT2|XLOC_015025	4.46601	33.6969	76.8447	11.3409	14.7611	52.2269	0	0.738229
SOWAHA|XLOC_010877	5.79811	10.0058	46.2944	9.17969	4.03502	33.5893	1.49934	9.01301
SPINK4|XLOC_002438	232.592	1440.43	362.177	603.381	887.957	657.872	0	36.0082
SULT1B1|XLOC_020612	0.207399	4.21447	14.8285	5.13414	1.82321	13.669	0	8.64392
TJP3|XLOC_011746	25.0546	30.2368	11.0104	21.7065	26.7748	19.8449	30.313	31.3068
TM4SF20|XLOC_008112	236.522	923.301	1087.88	559.187	458.951	1006.78	0	187.268
TM4SF4|XLOC_004576	37.9871	265.829	216.655	113.959	71.396	360.443	0	3.76979
TM4SF5|XLOC_004100	3.12436	8.90341	49.5543	10.4466	12.7783	38.7114	0	4.36037
TM7SF2,VPS51|XLOC_011125	25.0465	28.9602	20.8618	22.4824	42.5971	36.5367	18.4792	36.4357
TMC5|XLOC_013045	7.69301	28.062	90.3673	15.0399	9.05889	100.711	0	8.20655
TMEM132E|XLOC_003958	0	0	1.34421	0	0	0	0	0
TMEM150B|XLOC_017760	11.9504	36.6913	45.3139	33.6381	21.0522	38.8282	0.189583	0.484265
TMEM236|XLOC_002225	14.4273	36.8929	80.8824	35.03	11.1702	53.5978	0	0
TMEM238|XLOC_017763	258.433	140.559	267.482	109.735	353.497	91.6741	123.799	112.207
TMEM253|XLOC_019757	9.38921	22.1196	55.2814	25.6334	8.12223	88.8041	1.18453	2.08057
TMEM45B|XLOC_021219	79.7236	159.389	239.791	97.319	45.1045	187.914	9.93581	91.0629
TMEM92|XLOC_003318	3.58809	6.88033	18.882	6.24837	2.98801	25.7421	1.16944	0.213031
TMIGD1|XLOC_004015	0	1.90086	3.23841	1.9609	0	3.65011	0	0
TPGS1|XLOC_011810	2.32566	1.12261	5.73542	0.596104	4.25483	1.13391	0.87803	2.4511
TREH|XLOC_021874	1.56969	0.804663	18.449	1.98317	3.01976	17.226	0	0.685791
TUBAL3|XLOC_002292	0.221251	5.24882	15.354	2.84637	0.558679	9.31119	0	0.137749
UCN3|XLOC_002548	0	0	15.7413	0	0	0	0	0
UNC5CL|XLOC_019430	18.4705	30.4898	37.1572	40.8932	23.4115	46.8918	0	22.1153
USH1C|XLOC_010241	20.3347	36.0161	52.8369	17.033	15.7545	56.5381	5.39327	12.2049
VIL1|XLOC_007580	109.845	186.469	537.878	140.023	112.995	562.324	15.8411	112.177
VIP|XLOC_001059	0	0	11.7354	0	0	2.13965	0	0
VNN1|XLOC_000113	0	1.23132	4.6769	0	0	0	0	0

## Sheet: Sorted
Gene_id	Jej1_3	Jej1_12	Tis1	Jej2_3	Jej2_12	Tis2	IPEC-J2	Ile_Org
A1CF	0	0	1	1	0	1	0	0
ABCC2	1	1	2	1	1	2	2	1
ABCG2	0	1	2	1	1	2	0	0
ABCG5	2	2	2	2	1	2	0	0
ABCG8	1	1	2	2	1	2	0	0
ACE	0	1	3	0	1	3	0	0
ACE2	0	1	3	1	1	3	0	0
ADAMDEC1	0	0	3	0	0	2	0	0
ADGRG7	2	2	2	2	1	2	0	2
ADTRP	1	0	2	0	0	1	0	0
ALDOB	1	3	3	2	2	3	0	0
AMN	1	1	2	1	1	2	1	1
ANKS4B	2	2	2	2	2	2	0	1
ANO9	2	2	2	2	2	2	1	2
ANPEP	1	3	3	2	2	3	0	0
ANXA13	3	3	3	3	2	3	0	2
AOC1	1	2	3	1	2	3	0	1
APOA1	1	3	3	2	3	3	2	2
APOA4	0	1	3	1	0	3	0	0
APOB	0	1	3	1	1	3	0	0
APOBEC1	1	2	1	2	2	2	2	2
AQP10	0	0	2	0	0	2	0	0
AQP11	1	1	2	1	1	3	1	1
ATOH1	1	1	1	1	1	0	0	0
B3GALT5	2	2	1	2	2	2	2	2
B3GNT8	2	2	3	2	2	2	2	1
BAIAP2L2	1	2	2	2	2	2	0	1
BCL2L15	2	2	3	2	2	3	1	0
BCO1	0	1	1	0	0	2	0	0
C11orf86	1	2	3	2	2	3	1	1
C17orf78	1	2	2	2	2	0	0	0
C6orf222	1	2	2	2	1	2	0	1
C8G	0	1	1	0	0	2	0	0
CALML4	2	2	2	2	2	2	1	2
CAPN13	0	1	2	1	0	2	0	0
CBLC	1	1	2	2	2	2	2	2
CCL11	0	0	2	0	0	2	0	0
CCR9	0	0	1	0	0	1	0	0
CDH17	2	3	3	3	2	3	0	2
CDHR2	2	2	3	2	2	3	0	0
CDHR5	2	2	3	2	2	3	1	2
CDX1	2	2	2	3	3	2	0	3
CDX2	3	3	3	3	2	3	0	0
CHN2	2	2	1	2	1	2	1	1
CHP2	2	2	2	2	1	3	0	0
CLCA1	0	2	2	1	2	3	0	3
CLDN15	3	3	3	3	2	3	2	2
CLRN3	2	2	2	2	2	2	1	1
CPS1	2	2	3	2	1	3	0	0
CREB3L3	1	2	3	1	1	3	1	1
CYP1A1	1	2	2	1	2	1	1	2
CYP2S1	1	2	1	1	1	1	1	1
DAB1	0	0	2	0	0	2	0	0
DDC	2	2	3	2	2	3	0	1
DEGS2	2	2	2	2	2	2	2	2
DGAT1	2	2	3	2	2	3	2	2
DHRS11	3	3	3	3	3	3	2	2
DNASE1	1	1	1	1	1	0	1	1
DQX1	1	2	2	1	1	2	0	0
ECH1	3	3	3	3	3	3	2	3
EDN2	0	0	0	0	0	2	0	0
EFNA2	0	0	0	0	1	1	1	0
ENPEP	0	1	3	1	1	3	0	0
ENPP7	0	0	2	0	0	2	0	0
ENSSSCG00000016284	1	2	3	2	2	3	0	0
ENSSSCG00000025885	1	2	2	1	1	2	0	0
ENSSSCG00000025992	0	1	2	1	1	2	0	1
ENSSSCG00000030013	0	0	3	0	0	3	0	0
ENTPD8	0	1	2	1	0	2	1	0
EPCAM	3	3	3	3	3	3	3	3
EPS8L3	3	3	3	3	3	3	1	2
ERICH4	1	2	3	1	1	3	0	0
ERN2	1	1	0	1	1	1	0	2
FABP1	1	3	3	2	3	3	0	0
FABP2	0	2	3	1	1	3	0	0
FAM3B	2	2	3	2	2	3	0	2
FAM83E	2	2	2	2	2	2	0	2
FLT3	1	1	1	1	0	1	0	0
FLVCR1	1	1	2	1	1	2	1	1
FOXA3	1	1	1	1	2	1	0	2
GAL3ST1	1	2	2	2	2	2	0	2
GATA5	1	1	2	1	1	2	0	0
GCG	2	2	1	2	1	1	0	0
GCNT3	1	2	2	2	2	2	1	2
GDA	0	0	1	0	0	1	0	0
GIP	1	1	2	1	0	2	1	0
GLOD5	0	1	2	1	1	2	0	0
GOLT1A	1	2	3	1	1	3	0	0
GPA33	2	2	3	2	2	3	1	2
GPR35	1	1	2	0	0	1	0	1
GUCA2A	0	2	3	2	1	3	0	0
GUCA2B	1	2	3	2	2	3	0	0
HAPLN4	2	2	3	2	2	3	2	1
HEPACAM2	0	1	2	1	1	1	1	0
HHLA2	2	2	2	2	1	2	0	1
HNF1A	2	2	2	2	1	2	0	1
HNF4A	3	3	3	3	2	3	1	2
HNF4G	2	3	3	3	2	3	1	2
HTR1D	1	2	2	2	1	2	2	2
HTR4	1	0	1	1	0	0	0	0
IHH	2	2	1	2	2	1	0	2
IL22RA1	1	2	1	2	2	2	0	1
ISX	2	2	2	2	2	2	0	2
ITPKA	1	1	1	1	1	0	1	2
KCNJ13	0	0	2	0	1	2	0	0
KCNK5	1	2	2	2	1	2	1	2
KHK	2	2	3	2	2	3	1	2
KRT20	3	3	3	3	3	3	0	3
LGALS2	3	3	3	3	3	3	0	1
LRRC19	1	1	2	1	1	1	0	0
LRRC31	0	0	1	0	0	0	0	0
LRRC66	1	1	2	1	0	2	0	1
LRRC75A	1	1	2	1	1	1	0	1
MALRD1	0	0	1	1	1	2	0	0
MARVELD3	2	2	2	2	2	2	1	2
MEP1A	0	0	2	0	0	2	0	0
MEP1B	0	0	2	0	0	2	0	0
MGA	1	1	1	1	1	1	1	1
MGAM2	2	2	1	2	1	1	0	0
MISP	2	3	3	2	2	3	2	2
MS4A10	0	0	2	0	0	2	0	0
MTTP	0	2	3	1	1	3	0	0
MUC13	2	2	2	2	2	3	1	2
MYO1A	2	2	3	2	2	3	0	2
MYO7B	2	2	2	2	2	2	0	2
MYRFL	0	0	2	0	0	1	0	0
NAALADL1	1	1	3	1	1	2	0	0
NAGS	1	1	2	2	1	2	1	1
NEU4	0	0	0	0	0	1	0	0
NEUROD1	0	0	0	1	0	1	0	0
NEUROG3	1	0	0	1	0	1	0	0
NKX2-3	0	0	2	0	0	1	0	0
NLRP6	2	2	2	2	1	2	0	0
NOS2	0	1	2	1	1	2	0	0
NPC1L1	1	2	2	2	1	2	0	0
NR1H4	0	0	2	1	0	1	0	0
NR1I2	2	2	3	2	2	3	0	2
NTS	0	1	2	1	0	1	0	0
OLFM4	3	3	3	3	3	3	0	0
OTC	2	2	2	2	1	3	0	0
PCK2	3	2	2	3	2	2	2	2
PDZD3	0	1	2	1	1	2	0	0
PDZK1	1	2	3	2	2	3	0	0
PLA2G12B	1	2	2	2	1	2	0	0
PLB1	0	0	1	0	0	1	0	0
PLEKHG6	1	2	2	1	1	2	2	1
PLS1	2	3	3	2	2	3	3	3
PRELID2	2	2	2	2	2	2	1	2
PRKG2	2	2	2	2	1	2	1	1
PTGDR2	1	0	1	1	0	0	0	0
PTPRH	1	2	2	2	1	2	0	1
PYY	0	1	2	0	0	1	0	0
RBP2	2	3	3	2	2	3	0	1
REEP6	2	3	3	3	3	3	1	2
REG4	3	3	2	3	3	2	0	2
RNF186	1	2	3	2	1	3	0	0
SDCBP2	1	2	2	2	2	2	3	2
SDR16C5	0	0	1	0	0	0	0	0
SEC16B	0	1	2	1	1	2	0	1
SFRP5	0	0	1	0	0	1	0	0
SH2D7	1	0	1	0	1	1	0	0
SI	2	2	3	2	1	3	0	0
SLC10A2	0	0	1	0	0	1	0	0
SLC13A2	1	2	3	1	1	3	0	0
SLC15A1	0	1	3	0	1	3	0	0
SLC1A1	2	1	2	2	1	2	2	1
SLC22A18	2	2	2	2	2	2	2	2
SLC23A1	0	0	2	0	0	2	0	0
SLC28A1	0	1	2	0	1	2	0	0
SLC28A2	1	2	2	1	2	2	0	1
SLC2A5	3	3	2	3	3	2	0	2
SLC2A7	0	1	1	0	0	1	0	0
SLC34A3	1	1	3	2	1	3	0	0
SLC35G1	1	2	2	2	1	2	1	1
SLC39A4	2	2	3	2	2	3	0	0
SLC51A	2	2	2	2	2	2	2	1
SLC51B	2	2	3	2	1	3	0	0
SLC5A1	2	2	3	2	1	3	0	1
SLC5A11	0	0	1	0	1	1	0	0
SLC5A4	0	2	2	1	1	2	0	0
SLC6A19	1	1	3	2	1	3	0	0
SLC6A20	2	2	2	2	1	1	0	1
SLC6A4	0	1	2	0	0	2	0	0
SLC7A9	1	1	3	2	1	3	0	0
SLC9A3	2	2	2	2	2	2	0	1
SMLR1	1	1	2	1	1	2	0	0
SMPD3	1	1	2	1	1	2	0	1
SOAT2	1	2	2	2	2	2	0	0
SOWAHA	1	2	2	1	1	2	1	1
SPINK4	3	3	3	3	3	3	0	2
SULT1B1	0	1	2	1	1	2	0	1
TJP3	2	2	2	2	2	2	2	2
TM4SF20	3	3	3	3	3	3	0	3
TM4SF4	2	3	3	3	2	3	0	1
TM4SF5	1	1	2	2	2	2	0	1
TM7SF2	2	2	2	2	2	2	2	2
TMC5	1	2	2	2	1	3	0	1
TMEM132E	0	0	1	0	0	0	0	0
TMEM150B	2	2	2	2	2	2	0	0
TMEM236	2	2	2	2	2	2	0	0
TMEM238	3	3	3	3	3	2	3	3
TMEM253	1	2	2	2	1	2	1	1
TMEM45B	2	3	3	2	2	3	1	2
TMEM92	1	1	2	1	1	2	1	0
TMIGD1	0	1	1	1	0	1	0	0
TPGS1	1	1	1	0	1	1	0	1
TREH	1	0	2	1	1	2	0	0
TUBAL3	0	1	2	1	0	1	0	0
UCN3	0	0	2	0	0	0	0	0
UNC5CL	2	2	2	2	2	2	0	2
USH1C	2	2	2	2	2	2	1	2
VIL1	3	3	3	3	3	3	2	3
VIP	0	0	2	0	0	1	0	0
VNN1	0	1	1	0	0	0	0	0
