# Supplementary material for: Congruence of Transcription Programs in Adult Stem Cell-Derived Jejunum Organoids and Original Tissue During Long-Term Culture
Source: Front Cell Dev Biol. 2020 Jul 2;8:375. doi: 10.3389/fcell.2020.00375 (PMC7343960; doi:10.3389/fcell.2020.00375)
Supplement: Supplementary file 4 [file Table_4.XLSX]

## Sheet: Jejunum only TOPP
Supplementary file 4. Exclusively expressed genes in jejunum or ileum organoids (> FPKM) and their corresponding TOPPfun analysis results.
Input gene list		Category	ID	Name	logP	p-value	q-value Bonferroni	q-value FDR B&H	q-value FDR B&Y	Hit Count in Query List	Hit Count in Genome	Hit in Query List
5S_rRNA,CATSPER2		GO: Molecular Function	GO:0005215	transporter activity	6.7921	1.614e-07	0.0002935	0.0001439	0.001163	172	1505	SLC6A19,CYGB,MTCO2P12,ATP6V1G3,CLIC5,SLC24A4,PLA2G6,ALOX5,AMBP,SLC27A6,ANXA6,HCN3,APOA4,APOB,CACHD1,AQP8,AQP1,AQP5,AQP7,ABCC6,SLC51B,MT-ATP6,MT-ATP8,MT-CO1,MT-CO2,MT-CO3,BEST4,MTTP,ABCB11,ATP2A1,ATP6V1B1,XKR9,AZGP1,CEACAM1,CACNA1H,CHRNA6,CACNB1,CACNB4,SLC13A2,SLC5A11,SLC16A6,P2RY6,KCNQ4,SLC28A1,SLC5A8,SLC24A1,PDE4B,CACNA2D2,PDZK1,ABCB4,KPNA7,TRPM5,CLCA1,CLCNKA,CLCNKB,NPC1L1,TRPM8,ABCG2,AKAP6,PON1…
A1CF		GO: Molecular Function	GO:0022857	transmembrane transporter activity	6.68487	2.066e-07	0.0003756	0.0001439	0.001163	156	1340	SLC6A19,MTCO2P12,ATP6V1G3,CLIC5,SLC24A4,PLA2G6,ALOX5,AMBP,ANXA6,HCN3,CACHD1,AQP8,AQP1,AQP5,AQP7,ABCC6,SLC51B,MT-ATP6,MT-ATP8,MT-CO1,MT-CO2,MT-CO3,BEST4,ABCB11,ATP2A1,ATP6V1B1,AZGP1,CEACAM1,CACNA1H,CHRNA6,CACNB1,CACNB4,SLC13A2,SLC5A11,SLC16A6,P2RY6,KCNQ4,SLC28A1,SLC5A8,SLC24A1,PDE4B,CACNA2D2,PDZK1,ABCB4,TRPM5,CLCA1,CLCNKA,CLCNKB,TRPM8,ABCG2,AKAP6,SLC35F1,CRHBP,CRHR1,TRPM6,CNNM2,SLC13A4,GRIN3B,SLC4…
AACS,BRI3BP		GO: Molecular Function	GO:0015077	monovalent inorganic cation transmembrane transporter activity	6.62434	2.375e-07	0.0004318	0.0001439	0.001163	73	506	SLC6A19,MTCO2P12,ATP6V1G3,SLC24A4,ALOX5,HCN3,AQP1,MT-ATP6,MT-ATP8,MT-CO1,MT-CO2,MT-CO3,ABCB11,ATP2A1,ATP6V1B1,SLC13A2,SLC5A11,KCNQ4,SLC28A1,SLC5A8,SLC24A1,TRPM5,AKAP6,SLC13A4,SLC4A9,PCSK9,CNNM4,GAL,SLC17A2,KCNIP2,SLC9B2,ASIC4,HVCN1,SLC1A2,SLC2A4,SLC5A4,SLC5A5,SLC6A3,SLC6A4,SLC6A12,SLC8A3,SLC9A5,SLC11A1,SLC13A1,SLC15A1,SLC18A1,SNAP25,SLC17A3,OTOP2,SLC12A8,SLC46A1,ASIC5,SLC9B1,SLC9C1,ABCC8,KCNMB4,H…
ABAT		GO: Molecular Function	GO:0015318	inorganic molecular entity transmembrane transporter activity	6.44636	3.578e-07	0.0006505	0.0001626	0.001315	131	1089	SLC6A19,MTCO2P12,ATP6V1G3,CLIC5,SLC24A4,PLA2G6,ALOX5,AMBP,ANXA6,HCN3,CACHD1,AQP8,AQP1,AQP5,AQP7,SLC51B,MT-ATP6,MT-ATP8,MT-CO1,MT-CO2,MT-CO3,BEST4,ABCB11,ATP2A1,ATP6V1B1,CEACAM1,CACNA1H,CHRNA6,CACNB1,CACNB4,SLC13A2,SLC5A11,SLC16A6,P2RY6,KCNQ4,SLC28A1,SLC5A8,SLC24A1,PDE4B,CACNA2D2,TRPM5,CLCA1,CLCNKA,CLCNKB,TRPM8,AKAP6,CRHBP,CRHR1,TRPM6,CNNM2,SLC13A4,GRIN3B,SLC4A9,PCSK9,SLC26A3,RASGRF1,SLC38A4,CNNM4…
ABCB11,LRP2		GO: Molecular Function	GO:0008324	cation transmembrane transporter activity	6.10232	7.901e-07	0.001436	0.0002873	0.002322	111	898	SLC6A19,MTCO2P12,ATP6V1G3,SLC24A4,PLA2G6,ALOX5,AMBP,ANXA6,HCN3,CACHD1,AQP1,MT-ATP6,MT-ATP8,MT-CO1,MT-CO2,MT-CO3,ABCB11,ATP2A1,ATP6V1B1,CACNA1H,CHRNA6,CACNB1,CACNB4,SLC13A2,SLC5A11,P2RY6,KCNQ4,SLC28A1,SLC5A8,SLC24A1,PDE4B,CACNA2D2,TRPM5,TRPM8,AKAP6,CRHBP,CRHR1,TRPM6,CNNM2,SLC13A4,GRIN3B,SLC4A9,PCSK9,RASGRF1,CNNM4,GAL,EPHB2,SLC17A2,RRAD,KCNIP2,ATP8A1,SLC9B2,TRPV2,CCL2,ASIC4,SLC30A10,SLC39A4,HVCN1,S…
ABCB4,ENSSSCG00000015390,ENSSSCG00000035073		GO: Molecular Function	GO:0022890	inorganic cation transmembrane transporter activity	5.85918	1.383e-06	0.002514	0.000419	0.003387	105	847	SLC6A19,MTCO2P12,ATP6V1G3,SLC24A4,PLA2G6,ALOX5,AMBP,ANXA6,HCN3,CACHD1,AQP1,MT-ATP6,MT-ATP8,MT-CO1,MT-CO2,MT-CO3,ABCB11,ATP2A1,ATP6V1B1,CACNA1H,CHRNA6,CACNB1,CACNB4,SLC13A2,SLC5A11,P2RY6,KCNQ4,SLC28A1,SLC5A8,SLC24A1,PDE4B,CACNA2D2,TRPM5,TRPM8,AKAP6,CRHBP,CRHR1,TRPM6,CNNM2,SLC13A4,GRIN3B,SLC4A9,PCSK9,RASGRF1,CNNM4,GAL,EPHB2,SLC17A2,RRAD,KCNIP2,ATP8A1,SLC9B2,TRPV2,CCL2,ASIC4,SLC30A10,SLC39A4,HVCN1,S…
ABCB6		GO: Molecular Function	GO:0015293	symporter activity	5.65404	2.218e-06	0.004033	0.0005611	0.004535	29	145	SLC6A19,SLC24A4,SLC13A2,SLC5A11,SLC16A6,SLC28A1,SLC5A8,SLC24A1,SLC13A4,SLC4A9,SLC38A4,SLC17A2,SLC1A2,SLC2A4,SLC5A4,SLC5A5,SLC6A3,SLC6A4,SLC6A12,SLC13A1,SLC15A1,SLC16A2,SLC18A1,SLC22A4,SLC17A3,SLC12A8,SLC2A9,SLC5A9,SLC16A14
ABCB9		GO: Molecular Function	GO:0015075	ion transmembrane transporter activity	5.60748	2.469e-06	0.004489	0.0005611	0.004535	133	1150	SLC6A19,MTCO2P12,ATP6V1G3,CLIC5,SLC24A4,PLA2G6,ALOX5,AMBP,ANXA6,HCN3,CACHD1,AQP1,SLC51B,MT-ATP6,MT-ATP8,MT-CO1,MT-CO2,MT-CO3,BEST4,ABCB11,ATP2A1,ATP6V1B1,CEACAM1,CACNA1H,CHRNA6,CACNB1,CACNB4,SLC13A2,SLC5A11,SLC16A6,P2RY6,KCNQ4,SLC28A1,SLC5A8,SLC24A1,PDE4B,CACNA2D2,PDZK1,TRPM5,CLCA1,CLCNKA,CLCNKB,TRPM8,AKAP6,CRHBP,CRHR1,TRPM6,CNNM2,SLC13A4,GRIN3B,SLC4A9,PCSK9,SLC26A3,RASGRF1,SLC38A4,CNNM4,GAL,EPHB…
ABCC6		GO: Molecular Function	GO:0046873	metal ion transmembrane transporter activity	5.23448	5.828e-06	0.0106	0.001177	0.009516	81	630	SLC6A19,SLC24A4,PLA2G6,AMBP,ANXA6,HCN3,CACHD1,AQP1,ABCB11,ATP2A1,CACNA1H,CACNB1,CACNB4,SLC13A2,SLC5A11,P2RY6,KCNQ4,SLC28A1,SLC5A8,SLC24A1,PDE4B,CACNA2D2,TRPM5,TRPM8,AKAP6,CRHR1,TRPM6,CNNM2,SLC13A4,GRIN3B,SLC4A9,PCSK9,CNNM4,GAL,SLC17A2,RRAD,KCNIP2,SLC9B2,TRPV2,ASIC4,SLC30A10,SLC39A4,SLC1A2,SLC5A4,SLC5A5,SLC6A3,SLC6A4,SLC6A12,SLC8A3,SLC9A5,SLC11A1,SLC13A1,CATSPER2,SLC18A1,SNAP25,SLC17A3,SLC12A8,ASI…
ABCC8		GO: Molecular Function	GO:0015370	solute:sodium symporter activity	5.03287	9.271e-06	0.01685	0.001685	0.01362	18	73	SLC6A19,SLC13A2,SLC5A11,SLC28A1,SLC5A8,SLC13A4,SLC4A9,SLC17A2,SLC1A2,SLC5A4,SLC5A5,SLC6A3,SLC6A4,SLC6A12,SLC13A1,SLC18A1,SLC17A3,SLC5A9
ABCG2		GO: Molecular Function	GO:0015294	solute:cation symporter activity	4.84436	1.431e-05	0.02602	0.002366	0.01912	22	104	SLC6A19,SLC13A2,SLC5A11,SLC28A1,SLC5A8,SLC13A4,SLC4A9,SLC17A2,SLC1A2,SLC2A4,SLC5A4,SLC5A5,SLC6A3,SLC6A4,SLC6A12,SLC13A1,SLC15A1,SLC18A1,SLC17A3,SLC12A8,SLC2A9,SLC5A9
ABHD1		GO: Molecular Function	GO:0022804	active transmembrane transporter activity	4.11289	7.711e-05	0.1402	0.01168	0.09443	53	395	SLC6A19,ATP6V1G3,SLC24A4,ABCC6,MT-ATP6,MT-CO3,ABCB11,ATP2A1,SLC13A2,SLC5A11,SLC16A6,SLC28A1,SLC5A8,SLC24A1,ABCB4,ABCG2,SLC13A4,SLC4A9,SLC29A4,SLC26A3,SLC38A4,ABCB6,SLC47A1,SLC17A2,ABCC4,ATP8A1,SLC9B2,SLC1A2,SLC2A4,SLC5A4,SLC5A5,SLC6A3,SLC6A4,SLC6A12,SLC8A3,SLC9A5,SLC11A1,SLC13A1,SLC15A1,SLC16A2,SLC18A1,SLC22A4,SLC17A3,SLC12A8,SLC9B1,SLC9C1,ABCC8,TAP1,TAP2,ABCB9,SLC2A9,SLC5A9,SLC16A14
ABHD12B		GO: Molecular Function	GO:0015291	secondary active transmembrane transporter activity	3.93405	0.0001164	0.2115	0.01627	0.1315	37	249	SLC6A19,SLC24A4,SLC13A2,SLC5A11,SLC16A6,SLC28A1,SLC5A8,SLC24A1,SLC13A4,SLC4A9,SLC26A3,SLC38A4,SLC47A1,SLC17A2,SLC9B2,SLC1A2,SLC2A4,SLC5A4,SLC5A5,SLC6A3,SLC6A4,SLC6A12,SLC8A3,SLC9A5,SLC11A1,SLC13A1,SLC15A1,SLC16A2,SLC18A1,SLC22A4,SLC17A3,SLC12A8,SLC9B1,SLC9C1,SLC2A9,SLC5A9,SLC16A14
ABHD6		GO: Molecular Function	GO:0017075	syntaxin-1 binding	3.86487	0.0001365	0.2481	0.01772	0.1433	9	27	SNPH,SYPL2,LRRK2,SYBU,SLC6A4,SNAP25,CPLX1,STXBP1,SYP
ABLIM2		GO: Molecular Function	GO:0016825	hydrolase activity, acting on acid phosphorus-nitrogen bonds	3.73921	0.0001823	0.3314	0.02071	0.1674	41	292	PLA2G6,AMBP,MST1,SERPINB7,SERPING1,C1R,ENDOU,SERPINH1,PCSK1,PCSK5,PI3,WFDC3,CTRB1,PCSK4,PRSS2,TMPRSS15,ACE,KLK9,PCSK9,NAALAD2,CTRB2,F7,F10,F12,PRSS55,WFIKKN1,SPINK1,RHBDL3,ITIH5,GZMB,TPSB2,TPSAB1,CTRC,HPN,PRSS57,ITIH4,ANOS1,PRSS35,TMPRSS9,PAPLN,HTRA3
ACADS		GO: Molecular Function	GO:0017171	serine hydrolase activity	3.73921	0.0001823	0.3314	0.02071	0.1674	41	292	PLA2G6,AMBP,MST1,SERPINB7,SERPING1,C1R,ENDOU,SERPINH1,PCSK1,PCSK5,PI3,WFDC3,CTRB1,PCSK4,PRSS2,TMPRSS15,ACE,KLK9,PCSK9,NAALAD2,CTRB2,F7,F10,F12,PRSS55,WFIKKN1,SPINK1,RHBDL3,ITIH5,GZMB,TPSB2,TPSAB1,CTRC,HPN,PRSS57,ITIH4,ANOS1,PRSS35,TMPRSS9,PAPLN,HTRA3
ACE		GO: Molecular Function	GO:0015373	anion:sodium symporter activity	3.62051	0.0002396	0.4356	0.02562	0.2071	6	13	SLC13A4,SLC5A5,SLC6A3,SLC6A4,SLC13A1,SLC18A1
ACE2		GO: Molecular Function	GO:0008236	serine-type peptidase activity	3.59534	0.0002539	0.4616	0.02565	0.2073	40	287	AMBP,MST1,SERPINB7,SERPING1,C1R,ENDOU,SERPINH1,PCSK1,PCSK5,PI3,WFDC3,CTRB1,PCSK4,PRSS2,TMPRSS15,ACE,KLK9,PCSK9,NAALAD2,CTRB2,F7,F10,F12,PRSS55,WFIKKN1,SPINK1,RHBDL3,ITIH5,GZMB,TPSB2,TPSAB1,CTRC,HPN,PRSS57,ITIH4,ANOS1,PRSS35,TMPRSS9,PAPLN,HTRA3
ACER1		GO: Molecular Function	GO:0015296	anion:cation symporter activity	3.41737	0.0003825	0.6953	0.0366	0.2958	7	19	SLC13A4,SLC5A5,SLC6A3,SLC6A4,SLC13A1,SLC18A1,SLC12A8
ACKR1,CADM3		GO: Molecular Function	GO:0004252	serine-type endopeptidase activity	3.38722	0.00041	0.7454	0.03727	0.3012	37	265	AMBP,MST1,SERPINB7,SERPING1,C1R,SERPINH1,PCSK1,PCSK5,PI3,WFDC3,CTRB1,PCSK4,PRSS2,TMPRSS15,KLK9,PCSK9,CTRB2,F7,F10,F12,PRSS55,WFIKKN1,SPINK1,RHBDL3,ITIH5,GZMB,TPSB2,TPSAB1,CTRC,HPN,PRSS57,ITIH4,ANOS1,PRSS35,TMPRSS9,PAPLN,HTRA3
ACOT12		GO: Molecular Function	GO:0048018	receptor ligand activity	3.30086	0.0005002	0.9093	0.0392	0.3169	60	497	MLN,SEMA6A,TNFSF11,STC2,TNFSF14,NRP1,BMP8B,ENDOU,C5,NTS,SEMA5A,FAM3B,CCK,TNFRSF11B,OSM,PDGFB,PENK,CHGB,PGF,CER1,BMP8A,POMC,CSF1,PYY,FGF19,TNFSF15,EDN3,RLN1,RLN2,GAL,EGF,CCL26,SEMA6D,CCL2,CCL4,CCL5,CXCL11,XCL1,CX3CL1,SECTM1,SEMA6C,FGF22,TNFSF13B,PDGFD,GHRL,GCG,SST,CCL27,GIP,CMTM2,GUCA2A,TTR,VGF,IL7,IL16,CXCL10,INS,INSL4,SCG2,MANF
ACP5		GO: Molecular Function	GO:0047044	androstan-3-alpha,17-beta-diol dehydrogenase activity	3.28341	0.0005207	0.9466	0.0392	0.3169	3	3	RDH16,RDH5,DHRS9
ACSM3		GO: Molecular Function	GO:0030298	receptor signaling protein tyrosine kinase activator activity	3.28341	0.0005207	0.9466	0.0392	0.3169	3	3	ALKAL1,CCL5,ALKAL2
ACSS3		GO: Molecular Function	GO:0005342	organic acid transmembrane transporter activity	3.25861	0.0005513	1	0.0392	0.3169	25	158	SLC6A19,SLC51B,ABCB11,CEACAM1,SLC13A2,SLC16A6,SLC5A8,SLC13A4,SLC26A3,SLC38A4,SLC17A2,ABCC4,SLC1A2,SLC6A12,SLC7A2,SLC13A1,SLC16A2,SLC17A3,SLC38A5,SLC46A1,SLC27A2,SLC7A9,SLC7A8,SLC7A10,SLC16A14
ACTG2		GO: Molecular Function	GO:0046943	carboxylic acid transmembrane transporter activity	3.25861	0.0005513	1	0.0392	0.3169	25	158	SLC6A19,SLC51B,ABCB11,CEACAM1,SLC13A2,SLC16A6,SLC5A8,SLC13A4,SLC26A3,SLC38A4,SLC17A2,ABCC4,SLC1A2,SLC6A12,SLC7A2,SLC13A1,SLC16A2,SLC17A3,SLC38A5,SLC46A1,SLC27A2,SLC7A9,SLC7A8,SLC7A10,SLC16A14
ACTL6B,TFR2		GO: Molecular Function	GO:0022853	active ion transmembrane transporter activity	3.21911	0.0006038	1	0.0392	0.3169	38	280	SLC6A19,ATP6V1G3,SLC24A4,MT-ATP6,ABCB11,ATP2A1,SLC13A2,SLC5A11,SLC28A1,SLC5A8,SLC24A1,SLC13A4,SLC4A9,SLC26A3,SLC17A2,ABCC4,ATP8A1,SLC9B2,SLC1A2,SLC2A4,SLC5A4,SLC5A5,SLC6A3,SLC6A4,SLC6A12,SLC8A3,SLC9A5,SLC11A1,SLC13A1,SLC15A1,SLC18A1,SLC22A4,SLC17A3,SLC12A8,SLC9B1,SLC9C1,SLC2A9,SLC5A9
ACTRT3		GO: Molecular Function	GO:0015081	sodium ion transmembrane transporter activity	3.20509	0.0006236	1	0.0392	0.3169	31	214	SLC6A19,SLC24A4,HCN3,ABCB11,SLC13A2,SLC5A11,SLC28A1,SLC5A8,SLC24A1,TRPM5,SLC13A4,SLC4A9,PCSK9,CNNM4,SLC17A2,SLC9B2,ASIC4,SLC1A2,SLC5A4,SLC5A5,SLC6A3,SLC6A4,SLC6A12,SLC8A3,SLC9A5,SLC13A1,SLC18A1,SLC17A3,ASIC5,SLC9C1,SLC5A9
ADAM33,SIGLEC1		GO: Molecular Function	GO:0015144	carbohydrate transmembrane transporter activity	3.1924	0.0006421	1	0.0392	0.3169	10	39	AQP1,AQP7,ABCB11,SLC5A11,SLC2A2,SLC2A4,SLC5A4,SLC2A9,SLC5A9,SLC2A7
ADAMTS10		GO: Molecular Function	GO:0030546	signaling receptor activator activity	3.19051	0.0006449	1	0.0392	0.3169	60	502	MLN,SEMA6A,TNFSF11,STC2,TNFSF14,NRP1,BMP8B,ENDOU,C5,NTS,SEMA5A,FAM3B,CCK,TNFRSF11B,OSM,PDGFB,PENK,CHGB,PGF,CER1,BMP8A,POMC,CSF1,PYY,FGF19,TNFSF15,EDN3,RLN1,RLN2,GAL,EGF,CCL26,SEMA6D,CCL2,CCL4,CCL5,CXCL11,XCL1,CX3CL1,SECTM1,SEMA6C,FGF22,TNFSF13B,PDGFD,GHRL,GCG,SST,CCL27,GIP,CMTM2,GUCA2A,TTR,VGF,IL7,IL16,CXCL10,INS,INSL4,SCG2,MANF
ADAMTS8		GO: Molecular Function	GO:0016849	phosphorus-oxygen lyase activity	3.18916	0.0006469	1	0.0392	0.3169	38	281	ADCY1,ADCY2,ADORA2A,ADRA1B,ADRA2B,LGR5,ADGRB1,ADGRB2,NOS2,ADGRD1,NPR1,PDE4B,CHGA,AKAP6,CRHR1,MOCOS,RGS2,HRH4,PDZD3,RAMP1,CXCL11,GCG,SSTR5,NPFFR2,GNG7,MCHR1,FFAR3,GRM2,GRM4,ADGRG7,GUCA1A,GUCA2A,GUCA2B,GUCY1B1,MRAP,PTGDR2,HTR4,CXCL10
ADAP2		GO: Molecular Function	GO:0005179	hormone activity	3.12831	0.0007442	1	0.04364	0.3528	21	126	MLN,STC2,NTS,CCK,PENK,CHGB,POMC,PYY,EDN3,RLN1,RLN2,GAL,GHRL,GCG,SST,GIP,GUCA2A,TTR,VGF,INS,INSL4
ADCY1		GO: Biological Process	GO:0006811	ion transport	12.4441	3.597e-13	3.117e-09	3.117e-09	3.006e-08	233	1956	ABAT,SLC6A19,ADORA2A,MTCO2P12,MELTF,ATP6V1G3,CLIC5,SLC24A4,PLA2G6,ALOX5,SYT13,AMBP,SLC27A6,ANXA6,HCN3,APOA4,CYP4F2,CACHD1,AQP8,APOC3,AQP1,ABCC6,ARG1,SLC51B,TNFSF11,MT-ATP6,MT-ATP8,MT-CO1,MT-CO2,MT-CO3,STC2,BEST4,MT-ND1,MT-ND2,MT-ND3,MT-ND4,MT-ND4L,MT-ND5,MTTP,ABCB11,ATP2A1,ATP6V1B1,MYLK,XKR9,TNFRSF11A,CEACAM1,BHLHA15,CACNA1H,NOS2,CA5A,CHRNA6,CACNB1,CACNB4,NOL3,CAMK2B,NTRK2,SYT2,SLC13A2,CLDN10,CCK…
ADCY2		GO: Biological Process	GO:0006812	cation transport	10.9547	1.11e-11	9.618e-08	4.809e-08	4.638e-07	177	1423	ABAT,SLC6A19,ADORA2A,MTCO2P12,MELTF,ATP6V1G3,SLC24A4,PLA2G6,ALOX5,SYT13,AMBP,ANXA6,HCN3,CACHD1,APOC3,AQP1,ARG1,MT-ATP6,MT-ATP8,MT-CO1,MT-CO2,MT-CO3,STC2,MT-ND1,MT-ND2,MT-ND3,MT-ND4,MT-ND4L,MT-ND5,ABCB11,ATP2A1,ATP6V1B1,MYLK,BHLHA15,CACNA1H,CHRNA6,CACNB1,CACNB4,NOL3,CAMK2B,SYT2,SLC13A2,CCKBR,SLC5A11,P2RY6,KCNQ4,ENTPD1,SLC28A1,SLC5A8,SLC24A1,PDE4B,PDGFB,CACNA2D2,PDZK1,TRPM5,CLCA1,TRPM8,CCR7,HOMER2,…
ADGRB1		GO: Biological Process	GO:0046903	secretion	9.35952	4.37e-10	3.787e-06	1.262e-06	1.218e-05	209	1835	ABAT,ADCY1,ADORA2A,MTCO2P12,ADRA2B,AGTR1,PLA2G6,C1QTNF1,ALB,MME,NR0B2,ALOX5,SYT13,DOC2B,ANPEP,RGCC,APBB1,PIWIL4,CYP4F2,AQP8,APOH,AQP1,AQP5,ARG1,SLC51B,TNFSF11,MT-CO2,PDE8B,SCG3,PYCARD,AACS,MTTP,ABCB11,SOCS1,CEACAM6,TNFRSF11A,CEACAM1,NEUROD1,VNN1,SERPING1,CACNA1H,C5,NOS2,CDK5R2,NPHS1,MGAM,CHRNA6,CACNB4,NPR1,STBD1,NTRK2,FAM3B,SYT2,CCK,CCKBR,OSM,MALRD1,P2RY4,CD34,ENTPD1,HGS,CD40,CD59,IL1RL1,PAX6,SCF…
ADGRB2		GO: Biological Process	GO:0030001	metal ion transport	8.99353	1.015e-09	8.798e-06	2.2e-06	2.121e-05	131	1022	SLC6A19,ADORA2A,MELTF,ATP6V1G3,SLC24A4,PLA2G6,AMBP,ANXA6,HCN3,CACHD1,AQP1,STC2,ABCB11,ATP2A1,ATP6V1B1,MYLK,BHLHA15,CACNA1H,CACNB1,CACNB4,NOL3,CAMK2B,SLC13A2,SLC5A11,P2RY6,KCNQ4,SLC28A1,SLC5A8,SLC24A1,PDE4B,PDGFB,CACNA2D2,TRPM5,CLCA1,TRPM8,CCR7,HOMER2,AKAP6,CP,CRHR1,TRPM6,CNNM2,ACE,PTGS2,PTPN6,SLC13A4,PTPRC,GRIN3B,SLC4A9,PCSK9,AKT3,DSPP,SLC38A4,ABCB6,EDN3,CNNM4,GAL,EGF,SLC17A2,RAMP1,NPSR1,RRAD,BPI…
ADGRD1		GO: Biological Process	GO:0010817	regulation of hormone levels	8.84649	1.424e-09	1.234e-05	2.468e-06	2.38e-05	89	612	ABAT,AGTR1,PLA2G6,C1QTNF1,MME,NR0B2,DOC2B,IYD,PIWIL4,AQP1,BCO1,TNFSF11,DUOXA1,RDH16,STC2,PDE8B,HSD17B6,AACS,ALDH1A2,NEUROD1,CACNA1H,NOS2,FAM3B,CCKBR,OSM,PAX6,PCSK1,PCSK5,LRAT,PDE1C,PDE3B,CACNA2D2,CHAT,CHGA,BMP8A,SELENOM,POMC,RFX6,NR1D1,CRHBP,CRHR1,RAB11FIP5,PCSK4,CYP1A2,CHST9,ACE,PTPRN,DIO1,NR1H4,RDH5,EDN3,ACE2,GAL,DHRS9,ENPEP,GCNT4,SLC9B2,FGB,CCL5,SYBU,SLC2A2,SLC5A5,SLC16A2,SNAP25,ILDR2,GHRL,SRD…
ADGRG7		GO: Biological Process	GO:0048878	chemical homeostasis	8.49935	3.167e-09	2.745e-05	4.575e-06	4.412e-05	159	1334	ADCY1,ADCY2,FZD9,ADORA2A,MELTF,ADRA1B,ATP6V1G3,SLC24A4,AGTR1,PLA2G6,C1QTNF1,ANPEP,ANXA6,SESN3,PIWIL4,APOA4,CYP4F2,APOB,APOC3,AQP1,AQP7,TNFSF11,STC2,PDE8B,AACS,MTTP,ATP2A1,ATP6V1B1,NEUROD1,BOK,BHLHA15,CACNB4,NPR1,NOL3,FAM3B,CCK,CCKBR,OTC,MALRD1,P2RY4,P2RY6,CD40,PAX6,SLC24A1,PDE1C,PDE3B,CHGA,LYST,ABCB4,NPC1L1,TRPM8,ASPSCR1,CCR7,ABCG2,HOMER2,AKAP6,POMC,CP,RFX6,CPS1,NR1D1,CRHR1,PRKAR1B,RAB11FIP5,CNNM…
ADHFE1		GO: Biological Process	GO:0051046	regulation of secretion	8.34853	4.482e-09	3.884e-05	5.549e-06	5.352e-05	123	964	ABAT,ADCY1,ADORA2A,ADRA2B,AGTR1,PLA2G6,C1QTNF1,NR0B2,SYT13,DOC2B,ANPEP,RGCC,APBB1,PIWIL4,CYP4F2,AQP1,TNFSF11,PDE8B,PYCARD,AACS,SOCS1,TNFRSF11A,CEACAM1,NEUROD1,CACNA1H,C5,NOS2,CDK5R2,NPHS1,CHRNA6,CACNB4,NPR1,NTRK2,SYT2,CCK,CCKBR,OSM,MALRD1,P2RY4,CD34,ENTPD1,HGS,CD40,IL1RL1,PAX6,PDE1C,PDE3B,CACNA2D2,CHGA,CIDEA,CCR7,BMP8A,A1CF,SEPTIN5,POMC,RFX6,NR1D1,CRHBP,CRHR1,CRP,RSAD2,RAB11FIP5,MAPK11,SYT12,RIMS…
ADORA2A		GO: Biological Process	GO:0140352	export from cell	8.132	7.379e-09	6.395e-05	7.993e-06	7.709e-05	194	1731	ABAT,ADCY1,ADORA2A,ADRA2B,AGTR1,PLA2G6,C1QTNF1,ALB,MME,NR0B2,ALOX5,SYT13,DOC2B,ANPEP,RGCC,APBB1,PIWIL4,APOH,AQP1,ARG1,TNFSF11,PDE8B,SCG3,PYCARD,AACS,MTTP,SOCS1,CEACAM6,CEACAM1,NEUROD1,VNN1,SERPING1,CACNA1H,C5,NOS2,CDK5R2,MGAM,CHRNA6,CACNB4,STBD1,NTRK2,FAM3B,SYT2,CCK,CCKBR,OSM,MALRD1,P2RY4,CD34,ENTPD1,HGS,CD40,CD59,IL1RL1,PAX6,SCFD2,PCSK5,PDE1C,PDE3B,PDGFB,CACNA2D2,PDZK1,CEACAM3,CEACAM8,CHAT,CHGA,…
ADPRHL1		GO: Biological Process	GO:0002790	peptide secretion	7.56992	2.692e-08	0.0002333	2.365e-05	0.0002281	97	729	ABAT,ADORA2A,PLA2G6,NR0B2,DOC2B,RGCC,APBB1,PIWIL4,AQP1,TNFSF11,PDE8B,PYCARD,AACS,MTTP,SOCS1,NEUROD1,C5,NOS2,FAM3B,CCKBR,OSM,MALRD1,CD34,CD40,IL1RL1,PAX6,PCSK5,PDE1C,PDE3B,CACNA2D2,CHGA,LYST,CIDEA,CCR7,BMP8A,A1CF,RFX6,NR1D1,CRHBP,CRHR1,CRP,RSAD2,RAB11FIP5,CAVIN1,MAPK11,PTPRN,PARD6A,TNFSF15,NR1H4,EDN3,GAL,RASGRP1,EGF,EPHB6,LRRK2,FCN1,SLC9B2,FGB,CCL5,CX3CL1,FLT3,MYO18A,SYBU,SLC2A2,FRMD4A,SLC16A2,TNF…
ADRA1B		GO: Biological Process	GO:0032940	secretion by cell	7.564	2.729e-08	0.0002365	2.365e-05	0.0002281	187	1683	ABAT,ADCY1,ADORA2A,ADRA2B,AGTR1,PLA2G6,C1QTNF1,ALB,MME,NR0B2,ALOX5,SYT13,DOC2B,ANPEP,RGCC,APBB1,PIWIL4,APOH,AQP1,ARG1,TNFSF11,PDE8B,SCG3,PYCARD,AACS,MTTP,SOCS1,CEACAM6,CEACAM1,NEUROD1,VNN1,SERPING1,CACNA1H,C5,NOS2,CDK5R2,MGAM,CHRNA6,CACNB4,STBD1,NTRK2,FAM3B,SYT2,CCK,CCKBR,OSM,MALRD1,P2RY4,CD34,ENTPD1,HGS,CD40,CD59,IL1RL1,PAX6,SCFD2,PCSK5,PDE1C,PDE3B,PDGFB,CACNA2D2,CEACAM3,CEACAM8,CHAT,CHGA,LYST,C…
ADRA2B		GO: Biological Process	GO:1903530	regulation of secretion by cell	7.37862	4.182e-08	0.0003624	3.295e-05	0.0003178	113	898	ABAT,ADCY1,ADORA2A,ADRA2B,AGTR1,PLA2G6,C1QTNF1,NR0B2,SYT13,DOC2B,RGCC,APBB1,PIWIL4,TNFSF11,PDE8B,PYCARD,AACS,SOCS1,CEACAM1,NEUROD1,CACNA1H,C5,NOS2,CDK5R2,CHRNA6,CACNB4,NTRK2,SYT2,CCK,CCKBR,OSM,MALRD1,P2RY4,CD34,ENTPD1,HGS,CD40,IL1RL1,PAX6,PDE1C,PDE3B,CACNA2D2,CHGA,CIDEA,CCR7,BMP8A,A1CF,SEPTIN5,POMC,RFX6,NR1D1,CRHBP,CRHR1,CRP,RSAD2,RAB11FIP5,MAPK11,SYT12,RIMS3,PTGS1,PARD6A,TNFSF15,NR1H4,EDN3,GAL,R…
ADTRP		GO: Biological Process	GO:0006820	anion transport	7.27753	5.278e-08	0.0004574	3.593e-05	0.0003466	94	709	ABAT,SLC6A19,ADORA2A,CLIC5,SLC24A4,PLA2G6,SLC27A6,APOA4,CYP4F2,AQP8,APOC3,AQP1,ARG1,SLC51B,TNFSF11,STC2,BEST4,MTTP,ABCB11,XKR9,TNFRSF11A,CEACAM1,NOS2,CA5A,CACNB4,NTRK2,SLC13A2,CCK,SLC16A6,P2RY4,P2RY6,SLC5A8,SLC24A1,PDZK1,ABCB4,CLCA1,CLCNKA,CLCNKB,ABCG2,ACE,SLC13A4,SLC4A9,NR1H4,SLC26A3,SLC38A4,RGS2,ACE2,ROS1,SLC17A2,ABCC4,FABP1,FABP2,ATP8A1,CLCA4,FOLR2,SLC1A2,SLC2A2,SLC5A5,SLC6A3,SLC6A4,SLC6A12,SL…
AEBP1		GO: Biological Process	GO:0023061	signal release	7.26833	5.391e-08	0.0004671	3.593e-05	0.0003466	79	562	ABAT,ADCY1,ADORA2A,AGTR1,PLA2G6,C1QTNF1,NR0B2,DOC2B,PIWIL4,AQP1,TNFSF11,PDE8B,AACS,NEUROD1,NOS2,CHRNA6,CACNB4,NTRK2,FAM3B,SYT2,CCKBR,OSM,P2RY4,PAX6,PDE1C,PDE3B,CACNA2D2,CHAT,CHGA,BMP8A,SEPTIN5,SELENOM,POMC,RFX6,NR1D1,CRHBP,CRHR1,RAB11FIP5,SNPH,SYT12,RIMS3,PTPRN,NR1H4,EDN3,GAL,LRRK2,NRN1,SLC9B2,FGB,CCL5,SYBU,SLC2A2,SLC16A2,SNAP25,BRSK1,SNCG,ILDR2,GHRL,NAAA,CPLX1,GCG,SSTR5,GIP,STXBP1,ABCC8,SYN2,SYP…
AGAP2		GO: Biological Process	GO:0098655	cation transmembrane transport	7.14582	7.148e-08	0.0006194	4.424e-05	0.0004267	135	1138	SLC6A19,MTCO2P12,ATP6V1G3,SLC24A4,PLA2G6,ALOX5,AMBP,ANXA6,HCN3,CACHD1,APOC3,AQP1,MT-ATP6,MT-ATP8,MT-CO1,MT-CO2,MT-CO3,MT-ND1,MT-ND2,MT-ND3,MT-ND4,MT-ND4L,MT-ND5,ABCB11,ATP2A1,ATP6V1B1,BHLHA15,CACNA1H,CHRNA6,CACNB1,CACNB4,NOL3,SLC13A2,SLC5A11,P2RY6,KCNQ4,SLC28A1,SLC5A8,SLC24A1,PDE4B,CACNA2D2,PDZK1,TRPM5,TRPM8,CCR7,AKAP6,CRHBP,CRHR1,TRPM6,CNNM2,PTPN6,SLC13A4,PTPRC,GRIN3B,SLC4A9,PCSK9,RASGRF1,ABCB6,…
AGBL3		GO: Biological Process	GO:0007267	cell-cell signaling	7.09189	8.093e-08	0.0007013	4.676e-05	0.0004509	204	1899	MAG,ABAT,ABHD6,ADCY1,FZD9,ADORA2A,ADRA1B,ADRA2B,AGTR1,PLA2G6,C1QTNF1,MME,NR0B2,BEGAIN,DOC2B,MPP2,PIWIL4,CITED1,LGR5,AQP1,TNFSF11,PDE8B,AACS,DACT3,ADGRB1,TNFRSF11A,NRP1,SYNGAP1,NEUROD1,NFATC4,BHLHA15,CACNA1H,NOS2,CHRNA6,CACNB1,CACNB4,NPTX1,NPTX2,CAMK2B,NTRK2,SEMA5A,FAM3B,SYT2,CCKBR,OSM,P2RY4,KCNQ4,CD34,PAX6,SLC24A1,PCDH8,PCSK1,PCSK5,PDE1C,PDE3B,PDGFB,CACNA2D2,PENK,CHAT,CHGA,PGF,CER1,GRAP2,PITX2,BA…
AGMO		GO: Biological Process	GO:0034220	ion transmembrane transport	7.01157	9.737e-08	0.0008438	5.274e-05	0.0005086	165	1469	SLC6A19,MTCO2P12,ATP6V1G3,CLIC5,SLC24A4,PLA2G6,ALOX5,AMBP,ANXA6,HCN3,CACHD1,APOC3,AQP1,ABCC6,SLC51B,MT-ATP6,MT-ATP8,MT-CO1,MT-CO2,MT-CO3,BEST4,MT-ND1,MT-ND2,MT-ND3,MT-ND4,MT-ND4L,MT-ND5,ABCB11,ATP2A1,ATP6V1B1,CEACAM1,BHLHA15,CACNA1H,CHRNA6,CACNB1,CACNB4,NOL3,SLC13A2,SLC5A11,SLC16A6,P2RY6,KCNQ4,SLC28A1,SLC5A8,SLC24A1,PDE4B,CACNA2D2,PDZK1,ABCB4,TRPM5,CLCA1,CLCNKA,CLCNKB,TRPM8,CCR7,ABCG2,AKAP6,CRHBP…
AGTR1		GO: Biological Process	GO:0030072	peptide hormone secretion	6.94769	1.128e-07	0.0009777	5.751e-05	0.0005547	50	302	ABAT,PLA2G6,NR0B2,DOC2B,PIWIL4,AQP1,TNFSF11,PDE8B,AACS,NEUROD1,NOS2,FAM3B,CCKBR,PAX6,PDE1C,PDE3B,CACNA2D2,CHGA,BMP8A,RFX6,NR1D1,CRHBP,CRHR1,RAB11FIP5,PTPRN,NR1H4,EDN3,GAL,SLC9B2,FGB,CCL5,SYBU,SLC2A2,SLC16A2,SNAP25,ILDR2,GHRL,CPLX1,GCG,SSTR5,GIP,ABCC8,FFAR3,TFR2,VGF,INS,ISL1,ITPR2,KCNS3,GPR68
AGXT2		GO: Biological Process	GO:0098662	inorganic cation transmembrane transport	6.82915	1.482e-07	0.001284	7.134e-05	0.000688	120	993	SLC6A19,MTCO2P12,ATP6V1G3,SLC24A4,PLA2G6,ALOX5,AMBP,ANXA6,HCN3,CACHD1,APOC3,AQP1,MT-ATP6,MT-ATP8,MT-CO1,MT-CO2,MT-CO3,MT-ND1,MT-ND2,MT-ND3,MT-ND4,MT-ND4L,MT-ND5,ABCB11,ATP2A1,ATP6V1B1,BHLHA15,CACNA1H,CACNB1,CACNB4,NOL3,SLC13A2,SLC5A11,P2RY6,KCNQ4,SLC28A1,SLC5A8,SLC24A1,PDE4B,CACNA2D2,TRPM5,TRPM8,CCR7,AKAP6,CRHR1,TRPM6,CNNM2,PTPN6,SLC13A4,PTPRC,GRIN3B,SLC4A9,PCSK9,ABCB6,EDN3,CNNM4,GAL,SLC17A2,NPSR…
AKAP6		GO: Biological Process	GO:0043269	regulation of ion transport	6.67325	2.122e-07	0.001839	9.678e-05	0.0009334	102	812	ABAT,ADORA2A,CLIC5,PLA2G6,ALOX5,SYT13,HCN3,CYP4F2,ARG1,TNFSF11,STC2,ATP2A1,MYLK,TNFRSF11A,CACNA1H,CHRNA6,CACNB1,CACNB4,NOL3,CAMK2B,SYT2,CLDN10,CCK,P2RY6,KCNQ4,ENTPD1,PDE4B,PDGFB,CACNA2D2,PDZK1,ABCB4,TRPM5,CLCNKA,CLCNKB,HOMER2,AKAP6,CRHBP,CRHR1,FEV,SYT12,ACE,PTGS2,PTPN6,GRIN3B,PCSK9,AKT3,RASGRF1,DSPP,RGS2,EDN3,ACE2,GAL,EGF,ROS1,EPHB2,NPSR1,RRAD,BPIFA1,KCNIP2,ATP8A1,TRPV2,CCL2,CCL4,CCL5,CXCL11,XCL1…
AKT3		GO: Biological Process	GO:0098660	inorganic ion transmembrane transport	6.59688	2.53e-07	0.002192	0.0001096	0.001057	128	1088	SLC6A19,MTCO2P12,ATP6V1G3,CLIC5,SLC24A4,PLA2G6,ALOX5,AMBP,ANXA6,HCN3,CACHD1,APOC3,AQP1,MT-ATP6,MT-ATP8,MT-CO1,MT-CO2,MT-CO3,BEST4,MT-ND1,MT-ND2,MT-ND3,MT-ND4,MT-ND4L,MT-ND5,ABCB11,ATP2A1,ATP6V1B1,BHLHA15,CACNA1H,CACNB1,CACNB4,NOL3,SLC13A2,SLC5A11,P2RY6,KCNQ4,SLC28A1,SLC5A8,SLC24A1,PDE4B,CACNA2D2,TRPM5,CLCA1,CLCNKA,CLCNKB,TRPM8,CCR7,AKAP6,CRHR1,TRPM6,CNNM2,PTPN6,SLC13A4,PTPRC,GRIN3B,SLC4A9,PCSK9,S…
ALB		GO: Biological Process	GO:0030155	regulation of cell adhesion	6.51499	3.055e-07	0.002648	0.0001261	0.001216	98	777	ABAT,EMILIN3,DSCAML1,ADORA2A,MELTF,ZC3H12D,C1QTNF1,SEMA6A,MMP14,PREX1,RGCC,ARG1,TNFSF11,PYCARD,ASS1,SOCS1,MDGA1,TNFSF14,CEACAM6,IL20RB,TNFRSF18,CEACAM1,NRP1,VNN1,DDR2,SEMA5A,TIGIT,CD86,PAK3,PCDH8,PCSK5,PDE3B,CD83,JAM2,SASH3,GRAP2,LPXN,CCR7,COL1A1,COL16A1,CSF1,PLET1,PRLR,PRSS2,LRFN3,PTPN6,PTPRC,PTPRG,PTPRR,PTPRZ1,RAC3,RET,WDPCP,RASGRP1,EFNB3,B4GALNT2,EPHA8,EPHB6,EMILIN2,IKZF1,CORO2B,FGB,CCL2,CCL5,…
ALDH1A2		GO: Biological Process	GO:0009914	hormone transport	6.49214	3.22e-07	0.002791	0.0001268	0.001223	58	385	ABAT,AGTR1,PLA2G6,C1QTNF1,NR0B2,DOC2B,PIWIL4,AQP1,TNFSF11,PDE8B,AACS,NEUROD1,NOS2,FAM3B,CCKBR,OSM,PAX6,PDE1C,PDE3B,CACNA2D2,CHGA,BMP8A,SELENOM,POMC,RFX6,NR1D1,CRHBP,CRHR1,RAB11FIP5,PTPRN,NR1H4,EDN3,GAL,SLC9B2,FGB,CCL5,SYBU,SLC2A2,SLC16A2,SNAP25,ILDR2,GHRL,CPLX1,GCG,SSTR5,GIP,ABCC8,TACR1,FFAR3,TFR2,TTR,VGF,INS,ISL1,ITPR2,KCNS3,GPR68,LRP2
ALDH1L2		GO: Biological Process	GO:0046879	hormone secretion	6.40528	3.933e-07	0.003408	0.0001482	0.001429	57	378	ABAT,AGTR1,PLA2G6,C1QTNF1,NR0B2,DOC2B,PIWIL4,AQP1,TNFSF11,PDE8B,AACS,NEUROD1,NOS2,FAM3B,CCKBR,OSM,PAX6,PDE1C,PDE3B,CACNA2D2,CHGA,BMP8A,SELENOM,POMC,RFX6,NR1D1,CRHBP,CRHR1,RAB11FIP5,PTPRN,NR1H4,EDN3,GAL,SLC9B2,FGB,CCL5,SYBU,SLC2A2,SLC16A2,SNAP25,ILDR2,GHRL,CPLX1,GCG,SSTR5,GIP,ABCC8,TACR1,FFAR3,TFR2,VGF,INS,ISL1,ITPR2,KCNS3,GPR68,LRP2
ALDOB		GO: Biological Process	GO:0051674	localization of cell	6.35105	4.456e-07	0.003862	0.0001545	0.00149	203	1932	MAG,ACTA2,ABHD6,CYGB,AGTR1,SEMA6A,MMP14,PREX1,RSPH9,JCAD,ANXA6,RGCC,APBB1,IFITM1,APOB,APOH,AQP1,MST1,ARHGAP4,TNFSF11,PYCARD,ATOH1,MDGA1,MYLK,TNFSF14,ADGRB1,CEACAM6,BBS4,TNFRSF18,NDN,TNFRSF11A,CEACAM1,NRP1,C5,NANOS1,CDK5R2,LURAP1,CAMK2B,NTRK2,DDR2,ESAM,SEMA5A,CCK,P2RY6,CD34,CD40,CD48,PAK3,PAX6,PCSK5,PDE4B,CEACAM5,PDGFB,IQCF1,CEACAM3,CEACAM8,SOX18,CHGA,LYST,PGF,JAM2,CER1,PITX2,BAMBI,CCR7,COL1A1,COL…
ALKAL1		GO: Biological Process	GO:0048870	cell motility	6.35105	4.456e-07	0.003862	0.0001545	0.00149	203	1932	MAG,ACTA2,ABHD6,CYGB,AGTR1,SEMA6A,MMP14,PREX1,RSPH9,JCAD,ANXA6,RGCC,APBB1,IFITM1,APOB,APOH,AQP1,MST1,ARHGAP4,TNFSF11,PYCARD,ATOH1,MDGA1,MYLK,TNFSF14,ADGRB1,CEACAM6,BBS4,TNFRSF18,NDN,TNFRSF11A,CEACAM1,NRP1,C5,NANOS1,CDK5R2,LURAP1,CAMK2B,NTRK2,DDR2,ESAM,SEMA5A,CCK,P2RY6,CD34,CD40,CD48,PAK3,PAX6,PCSK5,PDE4B,CEACAM5,PDGFB,IQCF1,CEACAM3,CEACAM8,SOX18,CHGA,LYST,PGF,JAM2,CER1,PITX2,BAMBI,CCR7,COL1A1,COL…
ALKAL2,ENSSSCG00000037926		GO: Biological Process	GO:0050900	leukocyte migration	6.28735	5.16e-07	0.004472	0.000172	0.001659	73	534	MAG,MMP14,PREX1,APOB,MST1,TNFSF11,PYCARD,TNFSF14,CEACAM6,TNFRSF18,TNFRSF11A,CEACAM1,C5,ESAM,CD34,CD48,PDE4B,CEACAM5,PDGFB,CEACAM3,CEACAM8,CHGA,LYST,PGF,JAM2,CCR7,COL1A1,COL1A2,CSF1,PSG1,PTPN6,RET,EDN3,FCAMR,CCL26,F7,CCL2,CCL4,CCL5,CXCL11,XCL1,CX3CL1,SDC2,FOXJ1,SFTPD,FOLR2,OLFM4,PDGFD,FUT7,MYO1G,SPN,GCNT1,CCL27,NOD2,TACR1,GPR15,ADTRP,TEK,SLC7A9,SLC7A8,GYPC,SLC7A10,HOXA7,VAV1,XG,IGKC,IL16,CXCL10,IT…
ALOX5		GO: Biological Process	GO:0046942	carboxylic acid transport	6.24169	5.732e-07	0.004967	0.000184	0.001774	56	373	ABAT,SLC6A19,ADORA2A,PLA2G6,SLC27A6,CYP4F2,AQP8,ARG1,SLC51B,TNFSF11,ABCB11,TNFRSF11A,CEACAM1,NOS2,CACNB4,NTRK2,SLC13A2,CCK,SLC16A6,SLC5A8,ABCB4,ACE,SLC13A4,NR1H4,SLC26A3,SLC38A4,RGS2,ACE2,SLC17A2,ABCC4,FABP1,FABP2,FOLR2,SLC1A2,SLC6A12,SLC7A2,SLC11A1,SLC13A1,SLC15A1,SLC16A2,SNAP25,SLC17A3,CPLX1,SLC38A5,SLC46A1,STXBP1,PLA2G12B,SLC27A2,GRM2,SLC7A9,SLC7A8,SLC7A10,TRPV1,PROCA1,SLC16A14,LRP2
ALOXE3		GO: Biological Process	GO:0015849	organic acid transport	6.20363	6.257e-07	0.005422	0.0001937	0.001868	56	374	ABAT,SLC6A19,ADORA2A,PLA2G6,SLC27A6,CYP4F2,AQP8,ARG1,SLC51B,TNFSF11,ABCB11,TNFRSF11A,CEACAM1,NOS2,CACNB4,NTRK2,SLC13A2,CCK,SLC16A6,SLC5A8,ABCB4,ACE,SLC13A4,NR1H4,SLC26A3,SLC38A4,RGS2,ACE2,SLC17A2,ABCC4,FABP1,FABP2,FOLR2,SLC1A2,SLC6A12,SLC7A2,SLC11A1,SLC13A1,SLC15A1,SLC16A2,SNAP25,SLC17A3,CPLX1,SLC38A5,SLC46A1,STXBP1,PLA2G12B,SLC27A2,GRM2,SLC7A9,SLC7A8,SLC7A10,TRPV1,PROCA1,SLC16A14,LRP2
ALPL		GO: Biological Process	GO:0022610	biological adhesion	5.93667	1.157e-06	0.01002	0.0003378	0.003258	164	1516	MAG,ABAT,EMILIN3,DSCAML1,ADORA2A,MELTF,ZC3H12D,C1QTNF1,SEMA6A,SPARCL1,MMP14,PREX1,AMBP,JCAD,RGCC,APOA4,ARG1,TNFSF11,PYCARD,ASS1,SOCS1,MDGA1,CADM3,TNFSF14,AZGP1,ADGRB1,CEACAM6,IL20RB,TNFRSF18,CEACAM1,NRP1,BMX,VNN1,CRNN,NPHS1,NT5E,DDR2,ESAM,SEMA5A,OMG,CLDN10,TIGIT,CD86,CD34,ENTPD1,PAK3,PCDH8,PCSK5,PDE3B,CEACAM5,SCARF2,CEACAM8,CD83,JAM2,SASH3,GRAP2,LPXN,CCR7,COL1A1,PMP22,COL3A1,COL6A2,COL8A2,COL16A1…
AMBP		GO: Biological Process	GO:0022008	neurogenesis	5.93181	1.17e-06	0.01014	0.0003378	0.003258	195	1867	MAG,MAP2,GRXCR1,ADCY1,DSCAML1,FZD9,ADORA2A,UNC5A,ADRA2B,CLIC5,SEMA6A,MME,MMP14,PREX1,ALPI,CUL4B,ISLR2,NYAP2,ZSWIM5,APBB1,ARHGAP4,DUOXA1,ASPA,ATOH1,MDGA1,MYCL,MYCN,ALKAL1,MYO7A,ADGRB1,BBS4,NDN,NRP1,SYNGAP1,ALDH1A2,BNIP2,NEUROD1,BOK,NFATC4,VWC2L,WASF1,NANOS1,CDK5R2,NPTX1,NPTX2,NRL,CAMK2B,NTRK2,CRPPA,SEMA5A,SYT2,OMG,CCK,PAK3,PAX6,ARHGAP33,PDE6C,PDGFB,NUMBL,PENK,CHAT,B4GALT6,PITX2,CHAC1,PMP22,COL3A1,…
AMHR2		GO: Biological Process	GO:0071692	protein localization to extracellular region	5.89415	1.276e-06	0.01106	0.0003567	0.00344	87	688	ABAT,ADORA2A,PLA2G6,NR0B2,DOC2B,RGCC,APBB1,PIWIL4,PDE8B,PYCARD,AACS,MTTP,SOCS1,NEUROD1,C5,NOS2,FAM3B,OSM,MALRD1,CD34,CD40,IL1RL1,PCSK5,PDE1C,PDE3B,CACNA2D2,CHGA,LYST,CIDEA,CER1,CCR7,BMP8A,A1CF,RFX6,NR1D1,CRP,RSAD2,RAB11FIP5,CAVIN1,MAPK11,PTPRN,PARD6A,TNFSF15,NR1H4,GAL,RASGRP1,EGF,EPHB6,LRRK2,FCN1,SLC9B2,FGB,CCL5,CX3CL1,FLT3,MYO18A,SYBU,SLC2A2,FRMD4A,TNFSF13B,SNAP25,SNCG,TVP23A,ILDR2,CHIA,GHRL,CPL…
AMOTL1		GO: Biological Process	GO:0009306	protein secretion	5.83535	1.461e-06	0.01266	0.0003955	0.003815	86	680	ABAT,ADORA2A,PLA2G6,NR0B2,DOC2B,RGCC,APBB1,PIWIL4,PDE8B,PYCARD,AACS,MTTP,SOCS1,NEUROD1,C5,NOS2,FAM3B,OSM,MALRD1,CD34,CD40,IL1RL1,PCSK5,PDE1C,PDE3B,CACNA2D2,CHGA,LYST,CIDEA,CCR7,BMP8A,A1CF,RFX6,NR1D1,CRP,RSAD2,RAB11FIP5,CAVIN1,MAPK11,PTPRN,PARD6A,TNFSF15,NR1H4,GAL,RASGRP1,EGF,EPHB6,LRRK2,FCN1,SLC9B2,FGB,CCL5,CX3CL1,FLT3,MYO18A,SYBU,SLC2A2,FRMD4A,TNFSF13B,SNAP25,SNCG,TVP23A,ILDR2,CHIA,GHRL,CPLX1,GC…
ANGPTL6		GO: Biological Process	GO:0035592	establishment of protein localization to extracellular region	5.80939	1.551e-06	0.01345	0.0004074	0.003929	86	681	ABAT,ADORA2A,PLA2G6,NR0B2,DOC2B,RGCC,APBB1,PIWIL4,PDE8B,PYCARD,AACS,MTTP,SOCS1,NEUROD1,C5,NOS2,FAM3B,OSM,MALRD1,CD34,CD40,IL1RL1,PCSK5,PDE1C,PDE3B,CACNA2D2,CHGA,LYST,CIDEA,CCR7,BMP8A,A1CF,RFX6,NR1D1,CRP,RSAD2,RAB11FIP5,CAVIN1,MAPK11,PTPRN,PARD6A,TNFSF15,NR1H4,GAL,RASGRP1,EGF,EPHB6,LRRK2,FCN1,SLC9B2,FGB,CCL5,CX3CL1,FLT3,MYO18A,SYBU,SLC2A2,FRMD4A,TNFSF13B,SNAP25,SNCG,TVP23A,ILDR2,CHIA,GHRL,CPLX1,GC…
ANKRD34A		GO: Biological Process	GO:0007586	digestion	5.70774	1.96e-06	0.01698	0.0004995	0.004817	30	157	ALPI,APOA4,AQP1,AQP5,NEUROD1,MGAM,CCK,CCKBR,CLPS,NPC1L1,ABCG2,CTRB1,PRSS2,CTRB2,FABP1,FABP2,ARX,SI,SLC2A2,CHIA,GHRL,SLC46A1,SST,NOD2,TACR1,GUCA2A,GUCA2B,TRPV1,KCNMA1,LCT
ANKRD34B		GO: Biological Process	GO:0007155	cell adhesion	5.6706	2.135e-06	0.0185	0.0005282	0.005094	162	1509	MAG,ABAT,EMILIN3,DSCAML1,ADORA2A,MELTF,ZC3H12D,C1QTNF1,SEMA6A,SPARCL1,MMP14,PREX1,AMBP,JCAD,RGCC,APOA4,ARG1,TNFSF11,PYCARD,ASS1,SOCS1,MDGA1,CADM3,TNFSF14,AZGP1,ADGRB1,CEACAM6,IL20RB,TNFRSF18,CEACAM1,NRP1,BMX,VNN1,CRNN,NPHS1,NT5E,DDR2,ESAM,SEMA5A,OMG,CLDN10,TIGIT,CD86,CD34,ENTPD1,PAK3,PCDH8,PCSK5,PDE3B,CEACAM5,SCARF2,CEACAM8,CD83,JAM2,SASH3,GRAP2,LPXN,CCR7,COL1A1,PMP22,COL3A1,COL6A2,COL8A2,COL16A1…
ANKRD6		GO: Biological Process	GO:0002791	regulation of peptide secretion	5.65876	2.194e-06	0.01902	0.0005282	0.005094	76	585	ABAT,ADORA2A,PLA2G6,NR0B2,DOC2B,RGCC,APBB1,PIWIL4,TNFSF11,PDE8B,PYCARD,AACS,SOCS1,NEUROD1,C5,NOS2,CCKBR,OSM,MALRD1,CD34,CD40,IL1RL1,PAX6,PDE1C,PDE3B,CACNA2D2,CHGA,CIDEA,CCR7,BMP8A,A1CF,RFX6,NR1D1,CRHBP,CRP,RSAD2,RAB11FIP5,MAPK11,PARD6A,TNFSF15,NR1H4,RASGRP1,EGF,LRRK2,FCN1,SLC9B2,FGB,CCL5,CX3CL1,FLT3,MYO18A,SYBU,SLC2A2,FRMD4A,SNAP25,CHIA,GHRL,GCG,SSTR5,NOD2,GIP,ABCC8,FFAR3,ADTRP,TEK,TFR2,BTNL2,HK1…
ANKS1B,ENSSSCG00000022083		GO: Biological Process	GO:0051050	positive regulation of transport	5.61654	2.418e-06	0.02096	0.0005664	0.005463	130	1157	ABAT,MAP2,ADORA2A,PLA2G6,C1QTNF1,NR0B2,ALOX5,DOC2B,RGCC,APBB1,CYP4F2,AQP1,SLC51B,TNFSF11,PYCARD,AACS,ATP2A1,MYLK,TNFRSF11A,BOK,C4A,CACNA1H,C5,CDK5R2,CHRNA6,CACNB4,NPR1,SYT2,CCK,CCKBR,OSM,MALRD1,P2RY6,CD34,HGS,IL1RL1,PAX6,LRAT,PDGFB,PDZK1,ABCB4,MIEF1,CCR7,AKAP6,A1CF,SEPTIN5,PON1,RFX6,CRHR1,CALY,MAPK11,PTGS2,PTPRC,PARD6A,FGF19,TNFSF15,NR1H4,PCSK9,AKT3,DSPP,EDN3,ACE2,GAL,RASGRP1,EGF,EPHB2,NPSR1,LRRK…
ANPEP		GO: Biological Process	GO:0015711	organic anion transport	5.59808	2.523e-06	0.02187	0.0005754	0.005549	72	547	ABAT,SLC6A19,ADORA2A,PLA2G6,SLC27A6,APOA4,CYP4F2,AQP8,APOC3,AQP1,ARG1,SLC51B,TNFSF11,MTTP,ABCB11,XKR9,TNFRSF11A,CEACAM1,NOS2,CA5A,CACNB4,NTRK2,SLC13A2,CCK,SLC16A6,SLC5A8,ABCB4,ABCG2,ACE,SLC13A4,SLC4A9,NR1H4,SLC26A3,SLC38A4,RGS2,ACE2,SLC17A2,ABCC4,FABP1,FABP2,ATP8A1,FOLR2,SLC1A2,SLC2A2,SLC6A12,SLC7A2,SLC11A1,SLC13A1,SLC15A1,SLC16A2,SNAP25,G6PC,PRELID1,SLC17A3,CPLX1,SLC38A5,ATP10B,SLC46A1,STXBP1,PL…
ANXA6		GO: Biological Process	GO:0016477	cell migration	5.5078	3.106e-06	0.02692	0.0006902	0.006657	183	1757	MAG,ACTA2,ABHD6,CYGB,AGTR1,SEMA6A,MMP14,PREX1,JCAD,ANXA6,RGCC,APBB1,IFITM1,APOB,APOH,AQP1,MST1,ARHGAP4,TNFSF11,PYCARD,ATOH1,MDGA1,MYLK,TNFSF14,ADGRB1,CEACAM6,BBS4,TNFRSF18,NDN,TNFRSF11A,CEACAM1,NRP1,C5,NANOS1,CDK5R2,LURAP1,CAMK2B,NTRK2,DDR2,ESAM,SEMA5A,CCK,P2RY6,CD34,CD40,CD48,PAK3,PAX6,PCSK5,PDE4B,CEACAM5,PDGFB,CEACAM3,CEACAM8,SOX18,CHGA,LYST,PGF,JAM2,CER1,PITX2,BAMBI,CCR7,COL1A1,COL1A2,PMP22,CO…
AOX1		GO: Biological Process	GO:0043062	extracellular structure organization	5.48545	3.27e-06	0.02834	0.0007084	0.006833	68	511	MELTF,AEBP1,AGTR1,ALB,MMP14,RGCC,APBB1,APOA4,APOB,APOC3,MKX,MTTP,MYH11,NPHS1,DDR2,SEMA5A,SERPINH1,TNFRSF11B,CD34,PDGFB,JAM2,COL1A1,COL1A2,PMP22,COL3A1,COL5A2,COL6A2,COL8A2,COL16A1,EFEMP2,PON1,CRP,COL23A1,CTRB1,PRSS2,NR1H4,PCSK9,CRISPLD2,DSPP,ENG,CTRB2,FGB,FOXF1,NID2,FBLN5,BCAN,NOX1,SMARCA4,GFAP,KIF9,ABCC8,GPM6B,TCF15,ADTRP,TGFBI,ICAM5,TLL2,NR2E1,TNXB,TPSAB1,TTR,HPN,WT1,ITGA1,ITGA5,SCX,PLA2G7,LPL
AP3M2		GO: Biological Process	GO:0055085	transmembrane transport	5.44225	3.612e-06	0.0313	0.0007634	0.007363	189	1830	SLC6A19,MTCO2P12,ATP6V1G3,CLIC5,SLC24A4,PLA2G6,ALOX5,AMBP,ANXA6,HCN3,CACHD1,AQP8,APOC3,AQP1,AQP5,AQP7,ABCC6,SLC51B,MT-ATP6,MT-ATP8,MT-CO1,MT-CO2,MT-CO3,BEST4,MT-ND1,MT-ND2,MT-ND3,MT-ND4,MT-ND4L,MT-ND5,ABCB11,ATP2A1,ATP6V1B1,AZGP1,SPNS3,CEACAM1,BHLHA15,CACNA1H,CHRNA6,CACNB1,CACNB4,NOL3,SLC13A2,SLC5A11,SLC16A6,P2RY6,KCNQ4,SLC28A1,SLC5A8,SLC24A1,PDE4B,CACNA2D2,PDZK1,ABCB4,TRPM5,CLCA1,CLCNKA,CLCNKB,T…
AP4B1		GO: Biological Process	GO:0048699	generation of neurons	5.40827	3.906e-06	0.03385	0.000806	0.007773	182	1752	MAG,MAP2,GRXCR1,ADCY1,DSCAML1,FZD9,ADORA2A,UNC5A,ADRA2B,CLIC5,SEMA6A,MME,PREX1,CUL4B,ISLR2,NYAP2,ZSWIM5,APBB1,ARHGAP4,DUOXA1,ASPA,ATOH1,MDGA1,MYCL,MYCN,ALKAL1,MYO7A,ADGRB1,BBS4,NDN,NRP1,SYNGAP1,ALDH1A2,BNIP2,NEUROD1,NFATC4,VWC2L,WASF1,NANOS1,CDK5R2,NPTX1,NPTX2,NRL,CAMK2B,NTRK2,CRPPA,SEMA5A,SYT2,OMG,CCK,PAK3,PAX6,ARHGAP33,PDE6C,PDGFB,NUMBL,CHAT,B4GALT6,PITX2,PMP22,COL3A1,WHRN,PACSIN1,POU4F1,NR1D1,…
AP4S1		GO: Biological Process	GO:0007610	behavior	5.39244	4.051e-06	0.0351	0.0008164	0.007873	90	739	ABAT,ADCY1,FZD9,ADORA2A,ADRA1B,AGTR1,PLA2G6,ALB,MME,APBB1,PDE8B,ATP6V1B1,BBS4,SYNGAP1,NFATC4,NPAS1,CACNB4,NPTX2,NTRK2,NTS,CCK,CCKBR,OSM,PAX6,PENK,CHAT,HOMER2,PMP22,SEPTIN5,POU4F1,ZNF385A,NR1D1,CRHBP,CRHR1,CNTNAP2,PRKAR1B,APH1B,KMT2B,PYY,DACH1,ACE,PTGS1,PTGS2,PTPRZ1,RASGRF1,ACE2,GAL,EFNB3,EGR2,EPHB2,NPSR1,LRRK2,GCNT4,ATP8A1,ASIC4,SGIP1,SLC1A2,SLC6A3,SLC6A4,RGS14,SLC8A3,SNAP25,BRSK1,SNCG,GHRL,GATM,…
APBB1		GO: Biological Process	GO:0046883	regulation of hormone secretion	5.35645	4.401e-06	0.03814	0.0008667	0.008359	48	322	ABAT,AGTR1,PLA2G6,C1QTNF1,NR0B2,DOC2B,PIWIL4,TNFSF11,PDE8B,AACS,NEUROD1,NOS2,CCKBR,OSM,PAX6,PDE1C,PDE3B,CACNA2D2,CHGA,BMP8A,POMC,RFX6,NR1D1,CRHBP,CRHR1,RAB11FIP5,NR1H4,EDN3,GAL,SLC9B2,FGB,CCL5,SYBU,SLC2A2,SNAP25,GHRL,GCG,SSTR5,GIP,ABCC8,TACR1,FFAR3,TFR2,INS,ISL1,ITPR2,KCNS3,GPR68
APOA4		GO: Biological Process	GO:0051591	response to cAMP	5.33828	4.589e-06	0.03976	0.0008837	0.008522	23	108	HCN3,CITED1,AQP8,AQP1,ASS1,PENK,PFKFB1,COL1A1,AKAP6,CPS1,CRHBP,PTPRN,PYGM,SLC26A3,FOSB,SLC5A5,SLC6A3,SLC8A3,STAR,TEK,VGF,WT1,ITPR2
APOB		GO: Biological Process	GO:0030182	neuron differentiation	5.26122	5.48e-06	0.04749	0.001028	0.009914	166	1579	MAG,MAP2,GRXCR1,ADCY1,DSCAML1,ADORA2A,UNC5A,ADRA2B,CLIC5,SEMA6A,PREX1,CUL4B,ISLR2,NYAP2,ZSWIM5,APBB1,ARHGAP4,DUOXA1,ATOH1,MDGA1,MYCL,MYCN,ALKAL1,MYO7A,ADGRB1,BBS4,NDN,NRP1,SYNGAP1,ALDH1A2,BNIP2,NEUROD1,NFATC4,VWC2L,WASF1,NANOS1,NPTX1,NPTX2,NRL,CAMK2B,NTRK2,CRPPA,SEMA5A,SYT2,OMG,CCK,PAK3,PAX6,ARHGAP33,PDE6C,PDGFB,NUMBL,CHAT,B4GALT6,PITX2,PMP22,WHRN,PACSIN1,POU4F1,CRP,CNTNAP2,FEV,NEUROG3,BOC,SNPH,K…
APOC3		GO: Biological Process	GO:0051047	positive regulation of secretion	5.25376	5.575e-06	0.04831	0.001028	0.009914	69	529	ABAT,ADORA2A,PLA2G6,C1QTNF1,NR0B2,DOC2B,RGCC,APBB1,CYP4F2,AQP1,TNFSF11,PYCARD,AACS,TNFRSF11A,CACNA1H,C5,CDK5R2,CHRNA6,CACNB4,NPR1,SYT2,CCK,CCKBR,OSM,MALRD1,CD34,HGS,IL1RL1,PAX6,CCR7,A1CF,SEPTIN5,RFX6,CRHR1,MAPK11,PARD6A,TNFSF15,NR1H4,EDN3,GAL,RASGRP1,LRRK2,FCN1,FGB,FLT3,MYO18A,SYBU,SLC6A4,FRMD4A,SLC18A1,SNAP25,CHIA,GHRL,GCG,NOD2,GIP,STXBP1,TACR1,TEK,TFR2,BTNL2,HK1,CADM1,TRPV1,INS,ISL1,RAB7A,GPR68…
APOH		GO: Biological Process	GO:0046683	response to organophosphorus	5.168	6.792e-06	0.05886	0.001226	0.01183	28	150	HCN3,CITED1,AQP8,AQP1,ASS1,P2RY4,P2RY6,PENK,PFKFB1,COL1A1,AKAP6,CPS1,CRHBP,PTGS2,PTPRN,PYGM,SLC26A3,FOSB,SLC5A5,SLC6A3,SLC6A4,SLC8A3,STAR,TEK,VGF,TRPV1,WT1,ITPR2
AQP5		GO: Biological Process	GO:0002456	T cell mediated immunity	5.10067	7.931e-06	0.06873	0.001403	0.01353	25	127	RAET1E,ARG1,IL20RB,IL18R1,CEACAM1,CD8A,LYST,SASH3,RSAD2,ULBP3,PTPRC,EPHB6,BTN3A3,XCL1,SLC11A1,MYO1G,SPN,NOD2,RFTN1,TAP2,BTN3A2,GZMB,HLA-G,CADM1,WAS
AQP8		GO: Biological Process	GO:0050708	regulation of protein secretion	5.08954	8.137e-06	0.07051	0.001404	0.01354	70	545	ABAT,ADORA2A,PLA2G6,NR0B2,DOC2B,RGCC,APBB1,PIWIL4,PDE8B,PYCARD,AACS,SOCS1,NEUROD1,C5,NOS2,OSM,MALRD1,CD34,CD40,IL1RL1,PDE1C,PDE3B,CACNA2D2,CHGA,CIDEA,CCR7,BMP8A,A1CF,RFX6,NR1D1,CRP,RSAD2,RAB11FIP5,MAPK11,PARD6A,TNFSF15,NR1H4,RASGRP1,EGF,LRRK2,FCN1,SLC9B2,FGB,CCL5,CX3CL1,FLT3,MYO18A,SYBU,SLC2A2,FRMD4A,SNAP25,CHIA,GHRL,GCG,SSTR5,NOD2,GIP,ABCC8,ADTRP,TEK,BTNL2,HK1,CADM1,TNFRSF9,INS,ISL1,ITPR2,KCNS3,…
ARF3,ENSSSCG00000032202,FKBP11		GO: Biological Process	GO:0009887	animal organ morphogenesis	5.08291	8.262e-06	0.0716	0.001404	0.01354	135	1241	ACP5,ACTA2,ACTG2,GRXCR1,DSCAML1,CLIC5,SLC24A4,AGTR1,SEMA6A,MMP14,ALPL,TEAD2,ANXA6,CITED1,AQP1,AQP5,ARG1,MST1,MSX1,TNFSF11,ATOH1,MYCN,ATP6V1B1,MYLK,MYO7A,BBS4,HESX1,CEACAM1,NRP1,ALDH1A2,NEUROD1,NRL,NTRK2,TSPEAR,SERPINH1,TNFRSF11B,KCNQ4,CD34,PAX6,PDE6C,PDGFB,SOX18,PGF,CER1,EDARADD,PITX2,COL1A1,COL1A2,COL3A1,WHRN,COL5A2,COL6A2,COL8A2,POU2F1,POU4F1,CHST11,CSF1,MICAL2,PRKAR1B,PSMA5,PARD6A,USH1G,MAFB,C…
ARG1		GO: Biological Process	GO:0048812	neuron projection morphogenesis	5.05242	8.863e-06	0.07681	0.001477	0.01425	89	743	MAG,MAP2,ADCY1,DSCAML1,ADORA2A,UNC5A,SEMA6A,ISLR2,NYAP2,ZSWIM5,APBB1,ARHGAP4,ATOH1,ADGRB1,NDN,NRP1,SYNGAP1,NFATC4,WASF1,NPTX1,CAMK2B,NTRK2,CRPPA,SEMA5A,SYT2,OMG,CCK,PAK3,PAX6,ARHGAP33,NUMBL,B4GALT6,PMP22,PACSIN1,POU4F1,CNTNAP2,NEUROG3,BOC,PTPRZ1,ARHGAP44,NYAP1,RET,ATL1,EFNA2,EFNB3,EGR2,EPHA10,EPHA8,EPHB2,EPHB6,LRRK2,NRN1,DACT1,SEMA6D,TRPV2,OLFM1,FGFR2,SDC2,SEMA6C,ARX,SHOX2,SLITRK3,BCAN,CYFIP2,BRS…
ARHGAP33		GO: Biological Process	GO:0014074	response to purine-containing compound	5.03485	9.229e-06	0.07998	0.001492	0.01439	30	169	ADORA2A,HCN3,CITED1,AQP8,AQP1,ASS1,AACS,P2RY4,P2RY6,PENK,PFKFB1,COL1A1,AKAP6,CPS1,CRHBP,PTGS2,PTPRN,PYGM,SLC26A3,FOSB,SLC5A5,SLC6A3,SLC6A4,SLC8A3,STAR,TEK,VGF,TRPV1,WT1,ITPR2
ARHGAP4		GO: Biological Process	GO:0007409	axonogenesis	5.03152	9.3e-06	0.08059	0.001492	0.01439	69	537	MAG,MAP2,ADCY1,DSCAML1,UNC5A,SEMA6A,ISLR2,ZSWIM5,APBB1,ARHGAP4,ATOH1,ADGRB1,NDN,NRP1,SYNGAP1,NPTX1,NTRK2,CRPPA,SEMA5A,OMG,CCK,PAK3,PAX6,NUMBL,B4GALT6,PMP22,POU4F1,BOC,PTPRZ1,RET,ATL1,EFNA2,EFNB3,EGR2,EPHA10,EPHA8,EPHB2,EPHB6,NRN1,SEMA6D,TRPV2,OLFM1,FGFR2,SEMA6C,ARX,SHOX2,SLITRK3,CYFIP2,BRSK1,USP33,DISC1,FSTL4,GBX2,C12orf57,GFRA4,GFRA3,STXBP1,GLI3,ROBO3,NR2E1,PARD3,LPAR3,HOXA1,BCL11B,ISL1,ANOS1,CX…
ARHGAP44		GO: Biological Process	GO:0015672	monovalent inorganic cation transport	4.99311	1.016e-05	0.088	0.0016	0.01543	86	714	SLC6A19,MTCO2P12,ATP6V1G3,SLC24A4,ALOX5,HCN3,APOC3,AQP1,MT-ATP6,MT-ATP8,MT-CO1,MT-CO2,MT-CO3,MT-ND1,MT-ND2,MT-ND3,MT-ND4,MT-ND4L,MT-ND5,ABCB11,ATP2A1,ATP6V1B1,SLC13A2,SLC5A11,KCNQ4,SLC28A1,SLC5A8,SLC24A1,TRPM5,AKAP6,SLC13A4,SLC4A9,PCSK9,AKT3,SLC38A4,EDN3,CNNM4,GAL,SLC17A2,BPIFA1,KCNIP2,SLC9B2,ASIC4,HVCN1,SLC1A2,SLC2A4,SLC5A4,SLC5A5,SLC6A3,SLC6A4,SLC6A12,SLC8A3,SLC9A5,SLC11A1,SLC13A1,SLC15A1,SLC18…
ARHGAP45		GO: Biological Process	GO:0019932	second-messenger-mediated signaling	4.90939	1.232e-05	0.1068	0.001907	0.01839	78	634	ADCY1,ADCY2,ADORA2A,ADRA1B,ADRA2B,AGTR1,LGR5,AQP1,TNFSF11,ADGRB1,ADGRB2,NEUROD1,NFATC4,BHLHA15,NOS2,ADGRD1,NPR1,NTRK2,CCKBR,CD8A,P2RY4,P2RY6,PDE3B,PDE4B,PDE9A,CHGA,MYOZ1,CCR7,HOMER2,AKAP6,CRHR1,PRKAR1B,TBC1D10C,CABYR,PTPRC,RGS2,EDN3,GAL,HRH4,PDZD3,RAMP1,LRRK2,CCL2,CCL4,CXCL11,CHP2,NR5A2,SPINK1,CCR9,GCG,CALML5,SSTR1,SSTR5,GIP,TACR1,GPR4,XCR1,MCHR1,TCP11,FFAR3,GRM2,GRM4,GRPR,ADGRG7,TGM2,GUCA1A,GUCA…
ARHGAP9		GO: Biological Process	GO:1903532	positive regulation of secretion by cell	4.85263	1.404e-05	0.1217	0.002079	0.02005	64	493	ABAT,ADORA2A,PLA2G6,C1QTNF1,NR0B2,DOC2B,RGCC,APBB1,TNFSF11,PYCARD,AACS,CACNA1H,C5,CDK5R2,CHRNA6,CACNB4,SYT2,CCK,CCKBR,OSM,MALRD1,CD34,HGS,IL1RL1,PAX6,CCR7,A1CF,SEPTIN5,RFX6,CRHR1,MAPK11,PARD6A,TNFSF15,NR1H4,EDN3,GAL,RASGRP1,LRRK2,FCN1,FGB,FLT3,MYO18A,SYBU,SLC6A4,FRMD4A,SLC18A1,SNAP25,CHIA,GHRL,GCG,NOD2,GIP,STXBP1,TACR1,TEK,TFR2,BTNL2,HK1,CADM1,INS,ISL1,RAB7A,GPR68,LPL
ARHGEF33		GO: Biological Process	GO:0090276	regulation of peptide hormone secretion	4.85171	1.407e-05	0.1219	0.002079	0.02005	39	252	ABAT,PLA2G6,NR0B2,DOC2B,PIWIL4,TNFSF11,PDE8B,AACS,NEUROD1,NOS2,CCKBR,PAX6,PDE1C,PDE3B,CACNA2D2,CHGA,BMP8A,RFX6,NR1D1,CRHBP,NR1H4,SLC9B2,FGB,CCL5,SYBU,SLC2A2,SNAP25,GHRL,GCG,SSTR5,GIP,ABCC8,FFAR3,TFR2,INS,ISL1,ITPR2,KCNS3,GPR68
ARHGEF6		GO: Biological Process	GO:0030073	insulin secretion	4.84863	1.417e-05	0.1228	0.002079	0.02005	38	243	ABAT,PLA2G6,NR0B2,DOC2B,PIWIL4,PDE8B,AACS,NEUROD1,NOS2,FAM3B,PDE1C,PDE3B,CACNA2D2,CHGA,BMP8A,RFX6,NR1D1,RAB11FIP5,PTPRN,NR1H4,GAL,SLC9B2,CCL5,SYBU,SLC2A2,SNAP25,ILDR2,GHRL,CPLX1,GCG,SSTR5,GIP,ABCC8,VGF,ISL1,ITPR2,KCNS3,GPR68
ARID3C		GO: Biological Process	GO:0048667	cell morphogenesis involved in neuron differentiation	4.84194	1.439e-05	0.1247	0.002079	0.02005	83	689	MAG,MAP2,ADCY1,DSCAML1,UNC5A,CLIC5,SEMA6A,ISLR2,ZSWIM5,APBB1,ARHGAP4,ATOH1,MYO7A,ADGRB1,NDN,NRP1,SYNGAP1,NFATC4,NPTX1,CAMK2B,NTRK2,CRPPA,SEMA5A,OMG,CCK,PAK3,PAX6,ARHGAP33,NUMBL,B4GALT6,PMP22,WHRN,POU4F1,NEUROG3,BOC,PTPRZ1,ARHGAP44,RET,WDPCP,ATL1,EFNA2,EFNB3,EGR2,EPHA10,EPHA8,EPHB2,EPHB6,LRRK2,PDZD7,NRN1,DACT1,SEMA6D,TRPV2,OLFM1,FGFR2,SDC2,SEMA6C,ARX,SHOX2,SLITRK3,CYFIP2,BRSK1,USP33,DISC1,SARM1,FS…
ARIH1		GO: Biological Process	GO:0000904	cell morphogenesis involved in differentiation	4.77911	1.663e-05	0.1441	0.00236	0.02276	100	873	MAG,MAP2,ADCY1,DSCAML1,UNC5A,MELTF,CLIC5,SEMA6A,PREX1,ISLR2,ZSWIM5,APBB1,ARHGAP4,C1GALT1C1,ATOH1,MYO7A,ADGRB1,NDN,NRP1,SYNGAP1,NFATC4,NPTX1,CAMK2B,NTRK2,CRPPA,SEMA5A,OMG,CCK,PAK3,PAX6,ARHGAP33,NUMBL,B4GALT6,PMP22,WHRN,COL6A2,POU4F1,ZNF385A,COL23A1,NEUROG3,BOC,PTPN6,PTPRZ1,ARHGAP44,RAC3,RET,WDPCP,ATL1,EFNA2,EFNB3,EGR2,EPHA10,EPHA8,EPHB2,EPHB6,LRRK2,PDZD7,NRN1,DACT1,SEMA6D,TRPV2,FGB,OLFM1,FGFR2,SDC…
ARSG		GO: Biological Process	GO:0035296	regulation of tube diameter	4.7587	1.743e-05	0.151	0.00236	0.02276	31	183	ACTA2,ADORA2A,ADRA1B,ADRA2B,AGTR1,PLA2G6,ALOX5,NPR1,NTS,PDGFB,CHGA,CPS1,CRP,ACE,PTGS1,PTGS2,RGS2,EDN3,ACE2,FGB,CX3CL1,SLC6A4,KCNMB4,TACR1,TBXAS1,GRIP2,INS,ITGA1,MANF,KCNMA1,KCNMB1
ARX		GO: Biological Process	GO:0097746	regulation of blood vessel diameter	4.7587	1.743e-05	0.151	0.00236	0.02276	31	183	ACTA2,ADORA2A,ADRA1B,ADRA2B,AGTR1,PLA2G6,ALOX5,NPR1,NTS,PDGFB,CHGA,CPS1,CRP,ACE,PTGS1,PTGS2,RGS2,EDN3,ACE2,FGB,CX3CL1,SLC6A4,KCNMB4,TACR1,TBXAS1,GRIP2,INS,ITGA1,MANF,KCNMA1,KCNMB1
ASB9		GO: Biological Process	GO:0042110	T cell activation	4.7587	1.743e-05	0.151	0.00236	0.02276	68	537	ADORA2A,ZC3H12D,PREX1,ARG1,RHOH,TNFSF11,PYCARD,SOCS1,TNFSF14,IL20RB,TNFRSF18,IL18R1,CEACAM1,VNN1,CACNB4,CD8A,TIGIT,CD86,CD48,PAK3,CD83,SASH3,GRAP2,CCR7,RSAD2,PRLR,PTPN6,PTPRC,MAFB,RASGRP1,EFNB3,RORA,TREML2,EPHB6,IKZF1,SATB1,CCL2,CCL5,FGL1,XCL1,FOXJ1,FLT3,SFTPD,ZBTB32,SLC11A1,TNFSF13B,FUT7,ZNF609,PRELID1,SPN,CCR9,SIT1,NOD2,GLI3,BTNL2,HLA-G,NRARP,CADM1,VAV1,WAS,BCL11B,RASAL3,IL2RG,IL7,INS,JAK3,CXCR…
ASIC4		GO: Biological Process	GO:0120039	plasma membrane bounded cell projection morphogenesis	4.71647	1.921e-05	0.1664	0.002556	0.02465	89	758	MAG,MAP2,ADCY1,DSCAML1,ADORA2A,UNC5A,SEMA6A,ISLR2,NYAP2,ZSWIM5,APBB1,ARHGAP4,ATOH1,ADGRB1,NDN,NRP1,SYNGAP1,NFATC4,WASF1,NPTX1,CAMK2B,NTRK2,CRPPA,SEMA5A,SYT2,OMG,CCK,PAK3,PAX6,ARHGAP33,NUMBL,B4GALT6,PMP22,PACSIN1,POU4F1,CNTNAP2,NEUROG3,BOC,PTPRZ1,ARHGAP44,NYAP1,RET,ATL1,EFNA2,EFNB3,EGR2,EPHA10,EPHA8,EPHB2,EPHB6,LRRK2,NRN1,DACT1,SEMA6D,TRPV2,OLFM1,FGFR2,SDC2,SEMA6C,ARX,SHOX2,SLITRK3,BCAN,CYFIP2,BRS…
ASIC5		GO: Biological Process	GO:0035150	regulation of tube size	4.71063	1.947e-05	0.1687	0.002556	0.02465	31	184	ACTA2,ADORA2A,ADRA1B,ADRA2B,AGTR1,PLA2G6,ALOX5,NPR1,NTS,PDGFB,CHGA,CPS1,CRP,ACE,PTGS1,PTGS2,RGS2,EDN3,ACE2,FGB,CX3CL1,SLC6A4,KCNMB4,TACR1,TBXAS1,GRIP2,INS,ITGA1,MANF,KCNMA1,KCNMB1
ASPA		GO: Biological Process	GO:0030198	extracellular matrix organization	4.69144	2.035e-05	0.1764	0.002633	0.02539	54	399	MELTF,AEBP1,MMP14,RGCC,APBB1,MKX,MYH11,NPHS1,DDR2,SEMA5A,SERPINH1,TNFRSF11B,PDGFB,JAM2,COL1A1,COL1A2,PMP22,COL3A1,COL5A2,COL6A2,COL8A2,COL16A1,EFEMP2,COL23A1,CTRB1,PRSS2,CRISPLD2,DSPP,ENG,CTRB2,FGB,FOXF1,NID2,FBLN5,BCAN,NOX1,SMARCA4,GFAP,KIF9,GPM6B,TCF15,ADTRP,TGFBI,ICAM5,TLL2,NR2E1,TNXB,TPSAB1,TTR,HPN,WT1,ITGA1,ITGA5,SCX
ASPRV1		GO: Biological Process	GO:0000902	cell morphogenesis	4.61013	2.454e-05	0.2127	0.003094	0.02984	127	1179	MAG,MAP2,ADCY1,DSCAML1,ADORA2A,UNC5A,MELTF,CLIC5,SEMA6A,PREX1,ISLR2,NYAP2,FGD2,ZSWIM5,APBB1,MSX1,ARHGAP4,RHOH,C1GALT1C1,ATOH1,MYO7A,ADGRB1,NDN,NRP1,SYNGAP1,NFATC4,WASF1,NPTX1,CAMK2B,NTRK2,CRPPA,SEMA5A,SYT2,OMG,CCK,PAK3,PAX6,ARHGAP33,NUMBL,B4GALT6,BAMBI,PMP22,WHRN,COL6A2,PACSIN1,POU4F1,ZNF385A,COL23A1,CNTNAP2,NEUROG3,BOC,PTPN6,PTPRZ1,ARHGAP44,NYAP1,RAC3,RET,WDPCP,ATL1,EFNA2,EFNB3,EGR2,EPHA10,EPB41…
ASPSCR1,LRRC45,RAC3		GO: Biological Process	GO:0048858	cell projection morphogenesis	4.60836	2.464e-05	0.2135	0.003094	0.02984	89	763	MAG,MAP2,ADCY1,DSCAML1,ADORA2A,UNC5A,SEMA6A,ISLR2,NYAP2,ZSWIM5,APBB1,ARHGAP4,ATOH1,ADGRB1,NDN,NRP1,SYNGAP1,NFATC4,WASF1,NPTX1,CAMK2B,NTRK2,CRPPA,SEMA5A,SYT2,OMG,CCK,PAK3,PAX6,ARHGAP33,NUMBL,B4GALT6,PMP22,PACSIN1,POU4F1,CNTNAP2,NEUROG3,BOC,PTPRZ1,ARHGAP44,NYAP1,RET,ATL1,EFNA2,EFNB3,EGR2,EPHA10,EPHA8,EPHB2,EPHB6,LRRK2,NRN1,DACT1,SEMA6D,TRPV2,OLFM1,FGFR2,SDC2,SEMA6C,ARX,SHOX2,SLITRK3,BCAN,CYFIP2,BRS…
ASS1		GO: Biological Process	GO:0002704	negative regulation of leukocyte mediated immunity	4.54791	2.832e-05	0.2454	0.003506	0.03381	15	60	ARG1,IL20RB,CEACAM1,PTPN6,PTPRC,SUSD4,XCL1,FOXF1,FOXJ1,SPN,NOD2,TAP1,TAP2,HLA-G,JAK3
ATF6B		GO: Biological Process	GO:0015850	organic hydroxy compound transport	4.48228	3.294e-05	0.2854	0.00402	0.03877	43	299	ABAT,ADORA2A,ADRA2B,AGTR1,C1QTNF1,SYT13,APOA4,APOB,AQP8,APOC3,AQP1,AQP7,SLC51B,ABCB11,CEACAM1,CHRNA6,SYT2,SLC5A11,ENTPD1,SLC5A8,CHGA,ABCB4,NPC1L1,SELENOM,POMC,PON1,CRHR1,FEV,SYT12,PTGS1,NR1H4,PCSK9,GAL,EGF,SLC6A3,SLC6A4,SLC18A1,SNCG,GHRL,STAR,GPM6B,FFAR3,OSBP2
ATF7IP2		GO: Biological Process	GO:0098609	cell-cell adhesion	4.45742	3.488e-05	0.3022	0.004172	0.04024	102	911	MAG,ABAT,DSCAML1,ADORA2A,ZC3H12D,C1QTNF1,SPARCL1,RGCC,APOA4,ARG1,TNFSF11,PYCARD,ASS1,SOCS1,MDGA1,CADM3,TNFSF14,CEACAM6,IL20RB,CEACAM1,VNN1,CRNN,NT5E,ESAM,CLDN10,TIGIT,CD86,CD34,PAK3,PCDH8,CEACAM5,SCARF2,CEACAM8,CD83,JAM2,SASH3,GRAP2,CCR7,COL8A2,BOC,CLSTN3,CDHR2,LRFN3,PCDHB5,PTPN6,PTPRC,PTPRG,PTPRR,IZUMO1,CDON,RET,RASGRP1,EFNB3,B4GALNT2,EPHB6,IKZF1,FGB,CCL2,CCL5,FGL1,XCL1,CX3CL1,FOXF1,FOXJ1,SFTPD,…
ATG4A		GO: Biological Process	GO:0010038	response to metal ion	4.45038	3.545e-05	0.3072	0.004172	0.04024	54	407	ABAT,ADCY1,ALDOB,SYT13,APBB1,AQP1,ARG1,MT-CO1,ASS1,MYLK,NFATC4,CACNA1H,NPTX1,CAMK2B,SYT2,OGG1,TNFRSF11B,OTC,PDE1C,PENK,CP,CPS1,CRHBP,CRP,CYP1A2,SYT12,PTGS2,DPEP1,RASGRP2,NCF1,LRRK2,KCNIP2,FBP1,FGB,SLC30A10,FOSB,HVCN1,SLC6A3,CHP2,SNCB,GATM,MT4,STAR,ABCC8,KCNMB4,TFR2,GUCA1A,ACER1,HNRNPD,SLC30A2,KCNMA1,KCNMB1,KRT14,LCT
ATG9A		GO: Biological Process	GO:0070838	divalent metal ion transport	4.44237	3.611e-05	0.3129	0.004172	0.04024	67	539	ADORA2A,SLC24A4,PLA2G6,AMBP,ANXA6,CACHD1,STC2,ATP2A1,MYLK,BHLHA15,CACNA1H,CACNB1,CACNB4,NOL3,CAMK2B,P2RY6,SLC24A1,PDE4B,PDGFB,CACNA2D2,TRPM5,CLCA1,TRPM8,CCR7,HOMER2,AKAP6,CRHR1,TRPM6,CNNM2,ACE,PTGS2,PTPN6,PTPRC,GRIN3B,DSPP,CNNM4,EGF,RAMP1,NPSR1,RRAD,TRPV2,CCL2,CCL4,CCL5,CXCL11,XCL1,CX3CL1,SLC30A10,SLC39A4,SLC8A3,SLC11A1,CATSPER2,SPINK1,GCG,TRPV3,XCR1,MCHR1,TRPV5,LPAR3,TRPV1,IL16,CXCL10,SLC30A2,IT…
ATL1		GO: Biological Process	GO:0050804	modulation of chemical synaptic transmission	4.44237	3.611e-05	0.3129	0.004172	0.04024	67	539	ABAT,ABHD6,ADCY1,ADORA2A,PLA2G6,MME,BEGAIN,MPP2,ADGRB1,SYNGAP1,NFATC4,CHRNA6,CACNB4,NPTX1,NPTX2,CAMK2B,NTRK2,SYT2,CCKBR,P2RY4,KCNQ4,SLC24A1,PCDH8,CACNA2D2,CHAT,SEPTIN5,CRHR1,PRKAR1B,CLSTN3,SYT12,RIMS3,PTGS2,RASGRF1,EDN3,EFNB3,EGR2,EPHB2,LRRK2,NRN1,CCL2,CX3CL1,SYBU,SLC6A4,RGS14,SLC8A3,SNAP25,BRSK1,SNCG,GHRL,DISC1,IQSEC2,CPLX1,GFAP,STAR,GIP,STXBP1,PLCL2,SYP,KCNMB4,TACR1,GRM2,GRM4,GUCY1B1,NR2E1,GRIP…
ATN1,C12orf57,ENO2,LRRC23,PTPN6,TPI1,U7,USP5		GO: Biological Process	GO:0003018	vascular process in circulatory system	4.42377	3.769e-05	0.3266	0.004233	0.04082	34	217	ACTA2,ADORA2A,ADRA1B,ADRA2B,AGTR1,PLA2G6,ALOX5,CEACAM1,NPR1,NTS,PDGFB,CHGA,CPS1,CRP,ACE,PTGS1,PTGS2,RGS2,EDN3,ACE2,FGB,CX3CL1,SLC6A4,KCNMB4,TACR1,TBXAS1,TEK,PTP4A3,GRIP2,INS,ITGA1,MANF,KCNMA1,KCNMB1
ATOH1		GO: Biological Process	GO:0034341	response to interferon-gamma	4.42343	3.772e-05	0.3269	0.004233	0.04082	33	208	CIITA,IFITM1,CITED1,ARG1,ASS1,OASL,SOCS1,TRIM34,NOS2,CAMK2B,PARP14,RAB11FIP5,CCL26,FCGR1A,IFITM3,NLRC5,CCL2,CCL4,CCL5,XCL1,CX3CL1,UBD,MYO18A,IFITM2,SLC11A1,STAR,STXBP1,TRIM31,HLA-DRA,HLA-G,RAB43,WAS,GBP6
ATOH8		GO: Biological Process	GO:0099177	regulation of trans-synaptic signaling	4.41726	3.826e-05	0.3316	0.004233	0.04082	67	540	ABAT,ABHD6,ADCY1,ADORA2A,PLA2G6,MME,BEGAIN,MPP2,ADGRB1,SYNGAP1,NFATC4,CHRNA6,CACNB4,NPTX1,NPTX2,CAMK2B,NTRK2,SYT2,CCKBR,P2RY4,KCNQ4,SLC24A1,PCDH8,CACNA2D2,CHAT,SEPTIN5,CRHR1,PRKAR1B,CLSTN3,SYT12,RIMS3,PTGS2,RASGRF1,EDN3,EFNB3,EGR2,EPHB2,LRRK2,NRN1,CCL2,CX3CL1,SYBU,SLC6A4,RGS14,SLC8A3,SNAP25,BRSK1,SNCG,GHRL,DISC1,IQSEC2,CPLX1,GFAP,STAR,GIP,STXBP1,PLCL2,SYP,KCNMB4,TACR1,GRM2,GRM4,GUCY1B1,NR2E1,GRIP…
ATP10B		GO: Biological Process	GO:0032990	cell part morphogenesis	4.41353	3.859e-05	0.3344	0.004233	0.04082	90	783	MAG,MAP2,ADCY1,DSCAML1,ADORA2A,UNC5A,SEMA6A,ISLR2,NYAP2,ZSWIM5,APBB1,ARHGAP4,ATOH1,ADGRB1,NDN,NRP1,SYNGAP1,NFATC4,WASF1,NPTX1,CAMK2B,NTRK2,CRPPA,SEMA5A,SYT2,OMG,CCK,PAK3,PAX6,ARHGAP33,NUMBL,B4GALT6,PMP22,PACSIN1,POU4F1,CNTNAP2,NEUROG3,BOC,PTPRZ1,ARHGAP44,NYAP1,RET,ATL1,EFNA2,EFNB3,EGR2,EPHA10,EPHA8,EPHB2,EPHB6,LRRK2,NRN1,DACT1,SEMA6D,TRPV2,OLFM1,FGFR2,SDC2,SEMA6C,ARX,SHOX2,SLITRK3,BCAN,CYFIP2,BRS…
ATP10D		GO: Biological Process	GO:0022407	regulation of cell-cell adhesion	4.36714	4.294e-05	0.3721	0.004556	0.04394	58	450	ABAT,ADORA2A,ZC3H12D,C1QTNF1,RGCC,ARG1,TNFSF11,PYCARD,ASS1,SOCS1,MDGA1,TNFSF14,CEACAM6,IL20RB,CEACAM1,VNN1,TIGIT,CD86,PAK3,PCDH8,CD83,SASH3,GRAP2,CCR7,LRFN3,PTPN6,PTPRC,PTPRG,PTPRR,RASGRP1,EFNB3,B4GALNT2,EPHB6,IKZF1,FGB,CCL2,CCL5,FGL1,XCL1,CX3CL1,FOXJ1,SFTPD,TNFSF13B,ZNF609,SPN,NOD2,GLI3,ADTRP,BTNL2,RNASE10,HLA-G,NRARP,VAV1,RASAL3,IL2RG,IL7,JAK3,LAG3
ATP2A1		GO: Biological Process	GO:0097756	negative regulation of blood vessel diameter	4.36552	4.31e-05	0.3735	0.004556	0.04394	22	115	ACTA2,ADRA1B,ADRA2B,AGTR1,ALOX5,PDGFB,CHGA,CRP,ACE,PTGS1,PTGS2,EDN3,ACE2,FGB,CX3CL1,SLC6A4,KCNMB4,TACR1,TBXAS1,GRIP2,INS,MANF
ATP6,ATP8,COX1,COX2,COX3,ENSSSCG00000018077,ENSSSCG00000018079,ENSSSCG00000018083,ENSSSCG00000018085,ENSSSCG00000018088,ENSSSCG00000018089,ENSSSCG00000018090,ND3,ND4,ND4L,ND5		GO: Biological Process	GO:0008015	blood circulation	4.36542	4.311e-05	0.3736	0.004556	0.04394	74	615	ABAT,ACTA2,ADORA2A,ADRA1B,ADRA2B,AGTR1,PLA2G6,MME,ALOX5,CYP4F2,ATP2A1,MYL4,BBS4,CEACAM1,SERPING1,CACNA1H,NOS2,CACNB1,CACNB4,NPR1,NTS,CD34,PCSK5,PDE4B,PDGFB,CACNA2D2,CHGA,COL1A2,AKAP6,POMC,PON1,CPS1,CRP,ACE,PTGS1,PTGS2,DES,RGS2,EDN3,ACE2,ENG,ENPEP,KCNIP2,F5,CORO2B,ACSM3,FGB,CX3CL1,SLC6A4,SLC8A3,NOX1,GHRL,KCNMB4,TACR1,TBXAS1,FFAR3,TEK,BVES,PTP4A3,GUCA2B,GUCY1B1,GRIP2,TRPV1,CXCL10,INS,ITGA1,ITPR2,KC…
ATP6V1G3		GO: Biological Process	GO:0002823	negative regulation of adaptive immune response based on somatic recombination of immune receptors built from immunoglobulin superfamily domains	4.31042	4.893e-05	0.424	0.005048	0.04868	13	49	ARG1,IL20RB,CEACAM1,IL1RL1,PTPN6,PTPRC,SUSD4,XCL1,FOXJ1,SPN,NOD2,HLA-G,JAK3
ATP8A1		GO: Biological Process	GO:0002707	negative regulation of lymphocyte mediated immunity	4.31042	4.893e-05	0.424	0.005048	0.04868	13	49	ARG1,IL20RB,CEACAM1,PTPN6,PTPRC,SUSD4,XCL1,FOXJ1,SPN,NOD2,TAP1,TAP2,HLA-G
AZIN2		GO: Biological Process	GO:0032703	negative regulation of interleukin-2 production	4.2835	5.206e-05	0.4512	0.005308	0.05119	9	25	IL20RB,CD34,HOMER2,PTPRC,NR1H4,XCL1,SFTPD,NOD2,LAG3
B3GALT2		GO: Biological Process	GO:0048562	embryonic organ morphogenesis	4.27581	5.299e-05	0.4592	0.005326	0.05136	46	334	DSCAML1,CLIC5,MMP14,TEAD2,MSX1,ATOH1,MYCN,ATP6V1B1,MYO7A,BBS4,HESX1,ALDH1A2,NEUROD1,KCNQ4,PAX6,SOX18,PITX2,WHRN,CHST11,MICAL2,USH1G,MAFB,CCDC40,WDPCP,ENG,EPHB2,PDZD7,FGFR2,FOXF1,SHOX2,SMARCA4,GBX2,STOX1,GLI3,SATB2,HMX2,HOXA1,HOXA3,HOXA5,HOXA7,HOXB6,HOXB7,HOXB8,HPN,WNT11,CCDC39
B3GNT8,DMAC2		GO: Biological Process	GO:0072511	divalent inorganic cation transport	4.26849	5.389e-05	0.467	0.005326	0.05136	67	546	ADORA2A,SLC24A4,PLA2G6,AMBP,ANXA6,CACHD1,STC2,ATP2A1,MYLK,BHLHA15,CACNA1H,CACNB1,CACNB4,NOL3,CAMK2B,P2RY6,SLC24A1,PDE4B,PDGFB,CACNA2D2,TRPM5,CLCA1,TRPM8,CCR7,HOMER2,AKAP6,CRHR1,TRPM6,CNNM2,ACE,PTGS2,PTPN6,PTPRC,GRIN3B,DSPP,CNNM4,EGF,RAMP1,NPSR1,RRAD,TRPV2,CCL2,CCL4,CCL5,CXCL11,XCL1,CX3CL1,SLC30A10,SLC39A4,SLC8A3,SLC11A1,CATSPER2,SPINK1,GCG,TRPV3,XCR1,MCHR1,TRPV5,LPAR3,TRPV1,IL16,CXCL10,SLC30A2,IT…
B4GALT6		GO: Biological Process	GO:0046717	acid secretion	4.26696	5.408e-05	0.4686	0.005326	0.05136	26	150	ABAT,ADORA2A,PLA2G6,CYP4F2,AQP8,SLC51B,TNFSF11,ABCB11,TNFRSF11A,NOS2,CACNB4,NTRK2,CCK,CCKBR,ABCB4,ACE,ABCC4,SLC1A2,SNAP25,GHRL,CPLX1,STXBP1,PLA2G12B,GRM2,TRPV1,PROCA1
BAALC		GO: Biological Process	GO:0043270	positive regulation of ion transport	4.2365	5.801e-05	0.5028	0.005608	0.05408	47	345	ABAT,ADORA2A,PLA2G6,ALOX5,CYP4F2,TNFSF11,ATP2A1,MYLK,TNFRSF11A,CHRNA6,CACNB4,CCK,P2RY6,PDGFB,PDZK1,ABCB4,AKAP6,AKT3,DSPP,EDN3,ACE2,GAL,EPHB2,NPSR1,KCNIP2,ATP8A1,TRPV2,CCL2,CCL4,CCL5,CXCL11,XCL1,CX3CL1,SLC6A4,SLC18A1,PRELID1,GCG,STXBP1,ABCC8,TRPV3,MCHR1,LPAR3,CXCL10,JAK3,CXCR4,KCNH2,KCNMB1
BACH2		GO: Biological Process	GO:0048871	multicellular organismal homeostasis	4.23478	5.824e-05	0.5047	0.005608	0.05408	66	537	ABAT,ACP5,ABHD6,ADCY1,ADCY2,ALB,PIWIL4,CYP4F2,AQP1,AQP7,TNFSF11,ATP6V1B1,AZGP1,BBS4,IL20RB,NDN,TNFRSF11A,IL18R1,BMP8B,NEUROD1,NANOS1,TNFRSF11B,CD34,CIDEA,SASH3,TRPM8,BMP8A,HOMER2,WHRN,ZG16B,NR1D1,CSF1,PRKAR1B,ELOVL3,PRLR,PTGS2,PTH2R,USH1G,RAC3,AKT3,ALOXE3,BPIFA1,TRPV2,CCL5,FLT3,SGIP1,SFTPD,NXNL2,SLC11A1,PRDM16,ILDR2,GHRL,GATM,NOD2,PLCL2,TNS2,ACER1,TUB,TRPV1,IGKC,IL7,SCX,CXCR4,RAB7A,LCA5,LTBP3
BAG2		GO: Biological Process	GO:0030900	forebrain development	4.22724	5.926e-05	0.5136	0.005644	0.05443	57	445	NR0B1,AQP1,MSX1,ATOH1,MDGA1,KIF1A,BBS4,HESX1,NRP1,ALDH1A2,NEUROD1,CDK5R2,NTRK2,SEMA5A,PAX6,NUMBL,PITX2,COL3A1,POU3F1,POU4F1,CRHR1,CNTNAP2,NEUROG3,DCT,RAC3,CDON,EFNA2,EPHB2,LRRK2,MECOM,IKZF1,FGFR2,ARX,BCAN,SLC1A2,SLC6A3,IGF2BP1,SLC8A3,SMARCA4,DISC1,GBX2,C12orf57,SSTR1,GLI3,DCLK2,SATB2,TFAP2C,NR2E1,WNT2B,BCL11B,ISL1,EFHC1,CXCR4,FOXP2,BMERB1,LMX1A,LRP2
BAIAP2L2		GO: Biological Process	GO:0071320	cellular response to cAMP	4.1926	6.418e-05	0.5562	0.006045	0.05831	14	57	HCN3,AQP8,AQP1,ASS1,PENK,AKAP6,CPS1,CRHBP,SLC26A3,SLC5A5,SLC8A3,STAR,WT1,ITPR2
BAMBI		GO: Biological Process	GO:0055082	cellular chemical homeostasis	4.17705	6.652e-05	0.5765	0.006199	0.05978	102	926	FZD9,MELTF,ADRA1B,ATP6V1G3,SLC24A4,AGTR1,PLA2G6,C1QTNF1,ANXA6,PIWIL4,APOC3,STC2,PDE8B,AACS,ATP2A1,ATP6V1B1,NEUROD1,BOK,CACNB4,NOL3,CCKBR,P2RY4,P2RY6,CD40,SLC24A1,PDE1C,PDE3B,CHGA,TRPM8,CCR7,ABCG2,AKAP6,CP,RFX6,NR1D1,CRHR1,RAB11FIP5,ZBTB20,PTPN6,PTPRC,PTPRN,C19orf12,PYGM,SLC4A9,NR1H4,SLC26A3,ABCB6,EDN3,SYPL2,HRH4,NPSR1,LRRK2,SLC22A17,SLC9B2,CCL2,CCL5,CXCL11,XCL1,CX3CL1,HKDC1,SLC39A4,SYBU,SLC6A12,S…
BATF3		GO: Biological Process	GO:0050890	cognition	4.16935	6.771e-05	0.5867	0.006242	0.0602	48	357	ADCY1,FZD9,ADRA1B,PLA2G6,MME,APBB1,PDE8B,BBS4,SYNGAP1,NFATC4,NPTX2,NTRK2,NTS,CCK,PAX6,CHAT,ZNF385A,CRHBP,CRHR1,CNTNAP2,PRKAR1B,KMT2B,PTGS1,PTGS2,PTPRZ1,RASGRF1,EGR2,EPHB2,ATP8A1,SLC6A4,RGS14,SLC8A3,SNAP25,BRSK1,GHRL,GATM,C12orf57,GIP,ABCC8,TACR1,GRM4,GRPR,HLA-DRA,HOXA1,INS,ITGA5,FOXP2,LMX1A
BBOF1		GO: Biological Process	GO:0032989	cellular component morphogenesis	4.16046	6.911e-05	0.5989	0.006246	0.06024	135	1297	MAG,MAP2,ADCY1,DSCAML1,ADORA2A,UNC5A,MELTF,CLIC5,SEMA6A,PREX1,ISLR2,NYAP2,FGD2,ZSWIM5,APBB1,MSX1,ARHGAP4,RHOH,C1GALT1C1,ATOH1,MYH11,MYO7A,ADGRB1,NDN,NRP1,SYNGAP1,NFATC4,WASF1,NPTX1,CAMK2B,NTRK2,CRPPA,SEMA5A,SYT2,OMG,CCK,PAK3,PAX6,ARHGAP33,NUMBL,B4GALT6,MYOZ1,BAMBI,PMP22,WHRN,COL6A2,PACSIN1,POU4F1,ZNF385A,COL23A1,CSRP2,CNTNAP2,NEUROG3,BOC,NEURL2,PTPN6,PTPRZ1,ARHGAP44,NYAP1,RAC3,RET,WDPCP,ATL1,EFNA…
BBOX1		GO: Biological Process	GO:0003013	circulatory system process	4.15989	6.92e-05	0.5997	0.006246	0.06024	74	624	ABAT,ACTA2,ADORA2A,ADRA1B,ADRA2B,AGTR1,PLA2G6,MME,ALOX5,CYP4F2,ATP2A1,MYL4,BBS4,CEACAM1,SERPING1,CACNA1H,NOS2,CACNB1,CACNB4,NPR1,NTS,CD34,PCSK5,PDE4B,PDGFB,CACNA2D2,CHGA,COL1A2,AKAP6,POMC,PON1,CPS1,CRP,ACE,PTGS1,PTGS2,DES,RGS2,EDN3,ACE2,ENG,ENPEP,KCNIP2,F5,CORO2B,ACSM3,FGB,CX3CL1,SLC6A4,SLC8A3,NOX1,GHRL,KCNMB4,TACR1,TBXAS1,FFAR3,TEK,BVES,PTP4A3,GUCA2B,GUCY1B1,GRIP2,TRPV1,CXCL10,INS,ITGA1,ITPR2,KC…
BBS4		GO: Biological Process	GO:0048666	neuron development	4.14515	7.159e-05	0.6204	0.006381	0.06154	135	1298	MAG,MAP2,GRXCR1,ADCY1,DSCAML1,ADORA2A,UNC5A,CLIC5,SEMA6A,PREX1,CUL4B,ISLR2,NYAP2,ZSWIM5,APBB1,ARHGAP4,ATOH1,ALKAL1,MYO7A,ADGRB1,BBS4,NDN,NRP1,SYNGAP1,NEUROD1,NFATC4,WASF1,NANOS1,NPTX1,NPTX2,NRL,CAMK2B,NTRK2,CRPPA,SEMA5A,SYT2,OMG,CCK,PAK3,PAX6,ARHGAP33,PDE6C,PDGFB,NUMBL,CHAT,B4GALT6,PMP22,WHRN,PACSIN1,POU4F1,CRP,CNTNAP2,FEV,NEUROG3,BOC,KIAA0319,PTPRG,PTPRZ1,STMN3,USH1G,ARHGAP44,NYAP1,RAC3,RASGRF1,…
BCAN		GO: Biological Process	GO:0031175	neuron projection development	4.1417	7.216e-05	0.6253	0.006381	0.06154	122	1151	MAG,MAP2,GRXCR1,ADCY1,DSCAML1,ADORA2A,UNC5A,CLIC5,SEMA6A,PREX1,CUL4B,ISLR2,NYAP2,ZSWIM5,APBB1,ARHGAP4,ATOH1,ALKAL1,MYO7A,ADGRB1,BBS4,NDN,NRP1,SYNGAP1,NFATC4,WASF1,NPTX1,NPTX2,CAMK2B,NTRK2,CRPPA,SEMA5A,SYT2,OMG,CCK,PAK3,PAX6,ARHGAP33,NUMBL,CHAT,B4GALT6,PMP22,WHRN,PACSIN1,POU4F1,CRP,CNTNAP2,NEUROG3,BOC,KIAA0319,PTPRG,PTPRZ1,STMN3,USH1G,ARHGAP44,NYAP1,RAC3,RASGRF1,RET,RGS2,ATL1,EFNA2,EFNB3,EGR2,EPHA…
BCAS4		GO: Biological Process	GO:0042403	thyroid hormone metabolic process	4.12895	7.431e-05	0.644	0.006505	0.06273	9	26	IYD,DUOXA1,DIO1,GCNT4,SLC5A5,SLC16A2,TPO,HPN,KCNJ6
BCL11B		GO: Biological Process	GO:0042445	hormone metabolic process	4.04364	9.044e-05	0.7837	0.007837	0.07559	38	264	MME,IYD,BCO1,DUOXA1,RDH16,STC2,PDE8B,HSD17B6,ALDH1A2,CACNA1H,PCSK1,PCSK5,LRAT,CHAT,SELENOM,CRHBP,PCSK4,CYP1A2,CHST9,ACE,DIO1,RDH5,ACE2,GAL,DHRS9,ENPEP,GCNT4,SLC5A5,SLC16A2,SRD5A2,STAR,FFAR3,CMTM2,TPO,TTR,HPN,KCNJ6,KCNMA1
BCL2L15		GO: Biological Process	GO:0007159	leukocyte cell-cell adhesion	4.01836	9.586e-05	0.8307	0.008225	0.07933	49	372	ADORA2A,ZC3H12D,APOA4,ARG1,TNFSF11,PYCARD,ASS1,SOCS1,TNFSF14,IL20RB,CEACAM1,VNN1,NT5E,TIGIT,CD86,PAK3,CD83,SASH3,GRAP2,CCR7,PTPN6,PTPRC,RASGRP1,EFNB3,EPHB6,IKZF1,CCL2,CCL5,FGL1,XCL1,FOXJ1,SFTPD,TNFSF13B,ZNF609,SPN,GCNT1,NOD2,GLI3,ADTRP,BTNL2,HLA-G,NRARP,VAV1,RASAL3,IL2RG,IL7,ITGA5,JAK3,LAG3
BCO1		GO: Biological Process	GO:0001568	blood vessel development	3.97428	0.0001061	0.9198	0.008918	0.08601	94	849	ACTA2,ADRA2B,AGTR1,SEMA6A,MMP14,JCAD,TEAD2,ANPEP,RGCC,APOB,CITED1,APOH,AQP1,SERPINB7,MYLK,ADGRB1,ADGRB2,CEACAM1,NRP1,ALDH1A2,NFATC4,C5,C6,NPR1,NTRK2,SEMA5A,CD34,HGS,CD40,PAX6,PCSK5,PDE3B,PDGFB,SOX18,PGF,PITX2,COL1A1,COL1A2,COL3A1,COL8A2,EFEMP2,COL23A1,CLEC14A,PPP1R16B,ISM1,ACE,PTGS2,RASIP1,AKT3,RLN2,ANGPTL6,EGF,RORA,ENG,ENPEP,EPHB2,RAMP1,CCL2,CCL5,FGFR2,CX3CL1,FOXF1,FOXS1,NOX1,PDGFD,SMARCA4,GHRL,…
BEAN1		GO: Biological Process	GO:0061440	kidney vasculature development	3.9694	0.0001073	0.93	0.008918	0.08601	10	33	ACTA2,AQP1,SERPINB7,NRP1,CD34,PDGFB,PDGFD,GPR4,TEK,WT1
BEGAIN		GO: Biological Process	GO:0061437	renal system vasculature development	3.9694	0.0001073	0.93	0.008918	0.08601	10	33	ACTA2,AQP1,SERPINB7,NRP1,CD34,PDGFB,PDGFD,GPR4,TEK,WT1
BEST4		GO: Biological Process	GO:0008217	regulation of blood pressure	3.96617	0.0001081	0.9364	0.008918	0.08601	32	210	ABAT,ACTA2,ADRA1B,ADRA2B,AGTR1,MME,CYP4F2,BBS4,NOS2,NPR1,CD34,PCSK5,PDGFB,CHGA,COL1A2,POMC,ACE,PTGS1,PTGS2,EDN3,ACE2,ENG,ENPEP,CORO2B,ACSM3,NOX1,TACR1,FFAR3,GUCA2B,GRIP2,TRPV1,MANF
BEX1		GO: Biological Process	GO:0009725	response to hormone	3.94195	0.0001143	0.9903	0.009191	0.08864	113	1062	ADCY1,ADCY2,ADRA1B,ATP6V1G3,AGTR1,NR0B1,MMP14,ALDOB,NR0B2,ALPL,SESN3,APOB,CITED1,APOC3,LGR5,AQP1,ARG1,STC2,MT-ND3,ASS1,AACS,SOCS1,CATSPERG,ATP2A1,ATP6V1B1,BBS4,CEACAM1,ALDH1A2,CACNA1H,NOS2,NTRK2,OGG1,OTC,P2RY4,P2RY6,PDE3B,PENK,PFKFB1,PGF,TRIP4,CCR7,COL1A1,POU4F1,CPN1,CPS1,NR1D1,CRHBP,CRHR1,PRKAR1B,PRLR,CYP1A2,PTGS2,DDX5,PTPRN,NR1I3,NR1H4,PCSK9,AKT3,REG1B,GAL,EGR2,HRH4,RORA,ENG,EPHA8,RAMP1,F7,RXRG…
BEX4		GO: Biological Process	GO:0007565	female pregnancy	3.93629	0.0001158	1	0.009191	0.08864	33	220	ADRA2B,CLIC5,PLA2G6,AMBP,ARG1,MST1,STC2,ENDOU,PCSK5,PGF,ABCG2,A1CF,COL16A1,CRHBP,CRHR1,PRLR,PSG1,PSG2,PSG3,PSG4,PSG5,PSG6,PSG9,PSG11,PTGS2,RGS2,RLN1,RLN2,FOSB,GHRL,GIP,ITGA5,STOX2
BFSP1		GO: Biological Process	GO:0002793	positive regulation of peptide secretion	3.93517	0.0001161	1	0.009191	0.08864	46	345	ABAT,ADORA2A,PLA2G6,NR0B2,DOC2B,RGCC,APBB1,TNFSF11,PYCARD,AACS,C5,CCKBR,OSM,MALRD1,CD34,IL1RL1,PAX6,CCR7,A1CF,RFX6,MAPK11,PARD6A,TNFSF15,NR1H4,RASGRP1,LRRK2,FCN1,FGB,FLT3,MYO18A,SYBU,FRMD4A,CHIA,GHRL,GCG,NOD2,GIP,TEK,TFR2,BTNL2,HK1,CADM1,INS,ISL1,GPR68,LPL
BHLHA15		GO: Biological Process	GO:0001101	response to acid chemical	3.93293	0.0001167	1	0.009191	0.08864	50	385	TEAD2,SESN3,APOB,AQP1,ARG1,ASS1,AACS,SOCS1,ALDH1A2,NFATC4,NTRK2,OGG1,OTC,P2RY4,P2RY6,LRAT,PDGFB,ABCB4,RRAGD,CCR7,COL1A1,COL1A2,COL3A1,COL5A2,COL16A1,PON1,CPS1,PTGS2,NR1H4,RET,F7,RXRG,FGFR2,FOLR2,SLC1A2,SLC6A4,PDGFD,SST,GIP,TACR1,FFAR3,TEK,TIE1,HNRNPD,HOXA1,WNT6,WNT11,KCNMB1,KRT8,LPL
BMX		GO: Biological Process	GO:0001755	neural crest cell migration	3.93219	0.0001169	1	0.009191	0.08864	14	60	SEMA6A,ANXA6,NRP1,SEMA5A,PAX6,PITX2,FGF19,RET,EDN3,ENG,SEMA6D,SEMA6C,GBX2,ISL1
BNIP2		GO: Biological Process	GO:0090066	regulation of anatomical structure size	3.92922	0.0001177	1	0.009191	0.08864	70	592	MAG,MAP2,ACTA2,ADORA2A,ADRA1B,ADRA2B,AGTR1,PLA2G6,SEMA6A,PREX1,ALOX5,ISLR2,AQP1,ARHGAP4,PYCARD,BBS4,NRP1,WASF1,NPHS1,NPR1,NTS,SEMA5A,OMG,PAK3,PDGFB,CHGA,CCR7,CPS1,CRP,CDHR2,ACE,PTGS1,PTGS2,RAC3,AKT3,RET,RGS2,EDN3,ACE2,LRRK2,CCL26,SEMA6D,TRPV2,FGB,OLFM1,CX3CL1,BAIAP2L2,SEMA6C,FHOD3,SLC6A4,SLC6A12,DISC1,FSTL4,RAP1GAP2,SLC12A8,KCNMB4,TACR1,TBXAS1,GRIP2,LPAR3,PLEKHH2,VAV1,WAS,INS,ITGA1,MANF,KCNMA1,KC…
BNIPL		GO: Biological Process	GO:1903037	regulation of leukocyte cell-cell adhesion	3.90868	0.0001234	1	0.009552	0.09212	45	336	ADORA2A,ZC3H12D,ARG1,TNFSF11,PYCARD,ASS1,SOCS1,TNFSF14,IL20RB,CEACAM1,VNN1,TIGIT,CD86,PAK3,CD83,SASH3,GRAP2,CCR7,PTPN6,PTPRC,RASGRP1,EFNB3,EPHB6,IKZF1,CCL2,CCL5,FGL1,XCL1,FOXJ1,SFTPD,TNFSF13B,ZNF609,SPN,NOD2,GLI3,ADTRP,BTNL2,HLA-G,NRARP,VAV1,RASAL3,IL2RG,IL7,JAK3,LAG3
BOC		GO: Biological Process	GO:0007611	learning or memory	3.88739	0.0001296	1	0.009863	0.09512	43	317	ADCY1,FZD9,ADRA1B,PLA2G6,MME,APBB1,PDE8B,SYNGAP1,NFATC4,NPTX2,NTRK2,NTS,CCK,PAX6,CHAT,ZNF385A,CRHBP,CRHR1,CNTNAP2,PRKAR1B,KMT2B,PTGS1,PTGS2,PTPRZ1,RASGRF1,EGR2,EPHB2,ATP8A1,SLC6A4,RGS14,SLC8A3,SNAP25,BRSK1,GHRL,GATM,GIP,ABCC8,TACR1,GRM4,GRPR,ITGA5,FOXP2,LMX1A
BOK		GO: Biological Process	GO:0050801	ion homeostasis	3.88706	0.0001297	1	0.009863	0.09512	99	909	FZD9,ADORA2A,MELTF,ADRA1B,ATP6V1G3,SLC24A4,AGTR1,PLA2G6,C1QTNF1,ANPEP,ANXA6,CYP4F2,TNFSF11,STC2,ATP2A1,ATP6V1B1,BOK,CACNB4,NPR1,NOL3,CCK,CCKBR,OTC,P2RY4,P2RY6,CD40,SLC24A1,CHGA,LYST,TRPM8,CCR7,ABCG2,AKAP6,CP,CPS1,CRHR1,CNNM2,ACE,PTPN6,PTPRC,C19orf12,PYGM,SLC4A9,NR1H4,SLC26A3,ABCB6,EDN3,CNNM4,SYPL2,HRH4,EPB42,NPSR1,LRRK2,SLC22A17,CCL2,CCL5,CXCL11,XCL1,CX3CL1,SLC39A4,SLC8A3,SLC9A5,NOX1,SLC11A1,CHP2…
BPIFA1		GO: Biological Process	GO:0061564	axon development	3.8716	0.0001344	1	0.01013	0.0977	69	584	MAG,MAP2,ADCY1,DSCAML1,UNC5A,SEMA6A,ISLR2,ZSWIM5,APBB1,ARHGAP4,ATOH1,ADGRB1,NDN,NRP1,SYNGAP1,NPTX1,NTRK2,CRPPA,SEMA5A,OMG,CCK,PAK3,PAX6,NUMBL,B4GALT6,PMP22,POU4F1,BOC,PTPRZ1,RET,ATL1,EFNA2,EFNB3,EGR2,EPHA10,EPHA8,EPHB2,EPHB6,NRN1,SEMA6D,TRPV2,OLFM1,FGFR2,SEMA6C,ARX,SHOX2,SLITRK3,CYFIP2,BRSK1,USP33,DISC1,FSTL4,GBX2,C12orf57,GFRA4,GFRA3,STXBP1,GLI3,ROBO3,NR2E1,PARD3,LPAR3,HOXA1,BCL11B,ISL1,ANOS1,CX…
BPIFC		GO: Biological Process	GO:0009187	cyclic nucleotide metabolic process	3.84986	0.0001413	1	0.01055	0.1018	14	61	ADCY1,ADCY2,PDE8B,NOS2,CACNB4,NPR1,PDE4B,PDE9A,RORA,PDZD3,GUCA1A,GUCA2A,GUCA2B,GUCY1B1
BRSK1		GO: Biological Process	GO:0002820	negative regulation of adaptive immune response	3.83893	0.0001449	1	0.01067	0.103	13	54	ARG1,IL20RB,CEACAM1,IL1RL1,PTPN6,PTPRC,SUSD4,XCL1,FOXJ1,SPN,NOD2,HLA-G,JAK3
BTBD19		GO: Biological Process	GO:0018958	phenol-containing compound metabolic process	3.83744	0.0001454	1	0.01067	0.103	21	116	ABAT,IYD,CITED1,DUOXA1,NPR1,PNMT,FEV,DAO,DCT,DIO1,GCNT4,SLC5A5,SLC6A3,SLC16A2,SNCB,STAR,RNF180,TPO,HPN,INSM1,KCNJ6
BTNL2,ENSSSCG00000027921		GO: Biological Process	GO:0051094	positive regulation of developmental process	3.81502	0.0001531	1	0.01104	0.1065	162	1633	MAG,FZD9,ADRA2B,AGTR1,SEMA6A,MME,MMP14,PREX1,JCAD,ISLR2,RGCC,APBB1,IFITM1,APOB,AQP1,MST1,TNFSF11,DUOXA1,ASPA,PTCH2,SOCS1,ATOH1,SERPINB7,ALKAL1,TNFSF14,ADGRB1,ADGRB2,BBS4,CEACAM1,NRP1,BNIP2,NEUROD1,VNN1,VWC2L,C5,C6,CAMK2B,NTRK2,DDR2,SEMA5A,SYT2,CD86,CD34,CD40,PAK3,PAX6,PDGFB,NUMBL,CACNA2D2,CD83,PGF,SASH3,MIEF1,SPDEF,BAMBI,CCR7,COL1A1,AKAP6,PACSIN1,POU4F1,ZNF385A,CRP,CSF1,PPP1R16B,MAPK11,NEUROG3,BO…
BVES		GO: Biological Process	GO:0006816	calcium ion transport	3.81276	0.0001539	1	0.01104	0.1065	60	492	ADORA2A,SLC24A4,PLA2G6,AMBP,ANXA6,CACHD1,STC2,ATP2A1,MYLK,BHLHA15,CACNA1H,CACNB1,CACNB4,NOL3,CAMK2B,P2RY6,SLC24A1,PDE4B,PDGFB,CACNA2D2,TRPM5,CLCA1,TRPM8,CCR7,HOMER2,AKAP6,CRHR1,TRPM6,ACE,PTGS2,PTPN6,PTPRC,GRIN3B,DSPP,EGF,RAMP1,NPSR1,RRAD,TRPV2,CCL2,CCL4,CCL5,CXCL11,XCL1,CX3CL1,SLC8A3,CATSPER2,SPINK1,GCG,TRPV3,XCR1,MCHR1,TRPV5,LPAR3,TRPV1,IL16,CXCL10,ITPR2,JAK3,CXCR4
C11orf96		GO: Biological Process	GO:0019221	cytokine-mediated signaling pathway	3.80855	0.0001554	1	0.01104	0.1065	90	814	CIITA,ALOX5,IFITM1,ARG1,TNFSF11,PYCARD,OASL,SOCS1,MX1,MX2,TNFSF14,TNFRSF6B,BBS4,IL20RB,TNFRSF18,TRIM34,NDN,TNFRSF11A,IL18R1,CEACAM1,NOS2,H2BC11,NOL3,CAMK2B,TNFRSF11B,OSM,CD86,CD40,IL1RL1,PDGFB,NUMBL,EDARADD,CCR7,CARD14,COL1A2,POMC,POU2F1,PARP14,RSAD2,CSF1,PRLR,PSMA5,PTGS2,PTPN6,PTPRC,PTPRN,PTPRZ1,TNFSF15,NR1H4,HNRNPDL,RORA,CCL26,F13A1,FCGR1A,IFITM3,NLRC5,CCL2,CCL4,CCL5,CXCL11,XCL1,CX3CL1,FLT3,IFI…
C16orf45		GO: Biological Process	GO:0055080	cation homeostasis	3.80855	0.0001554	1	0.01104	0.1065	91	825	FZD9,ADORA2A,MELTF,ADRA1B,ATP6V1G3,SLC24A4,AGTR1,PLA2G6,C1QTNF1,ANPEP,ANXA6,CYP4F2,TNFSF11,STC2,ATP2A1,ATP6V1B1,BOK,CACNB4,NPR1,NOL3,CCKBR,P2RY4,P2RY6,CD40,SLC24A1,CHGA,TRPM8,CCR7,ABCG2,AKAP6,CP,CRHR1,CNNM2,ACE,PTPN6,PTPRC,C19orf12,PYGM,SLC4A9,SLC26A3,ABCB6,EDN3,CNNM4,SYPL2,HRH4,EPB42,NPSR1,LRRK2,SLC22A17,CCL2,CCL5,CXCL11,XCL1,CX3CL1,SLC39A4,SLC8A3,SLC9A5,NOX1,SLC11A1,CHP2,GHRL,DISC1,CCR9,SLC12A8…
C16orf46		GO: Biological Process	GO:0019935	cyclic-nucleotide-mediated signaling	3.78941	0.0001624	1	0.01144	0.1104	45	340	ADCY1,ADCY2,ADORA2A,ADRA1B,ADRA2B,LGR5,AQP1,ADGRB1,ADGRB2,ADGRD1,NPR1,PDE3B,PDE4B,PDE9A,CHGA,AKAP6,CRHR1,PRKAR1B,RGS2,GAL,HRH4,PDZD3,RAMP1,CCL2,CXCL11,GCG,SSTR1,SSTR5,GIP,XCR1,MCHR1,TCP11,FFAR3,GRM2,GRM4,ADGRG7,GUCA1A,GUCA2B,GUCY1B1,MRAP,PTGDR2,LPAR3,VIPR1,HTR4,CXCL10
C17orf78		GO: Biological Process	GO:0098771	inorganic ion homeostasis	3.77237	0.0001689	1	0.0118	0.1138	92	838	FZD9,ADORA2A,MELTF,ADRA1B,ATP6V1G3,SLC24A4,AGTR1,PLA2G6,C1QTNF1,ANPEP,ANXA6,CYP4F2,TNFSF11,STC2,ATP2A1,ATP6V1B1,BOK,CACNB4,NPR1,NOL3,CCKBR,P2RY4,P2RY6,CD40,SLC24A1,CHGA,TRPM8,CCR7,ABCG2,AKAP6,CP,CRHR1,CNNM2,ACE,PTPN6,PTPRC,C19orf12,PYGM,SLC4A9,SLC26A3,ABCB6,EDN3,CNNM4,SYPL2,HRH4,EPB42,NPSR1,LRRK2,SLC22A17,CCL2,CCL5,CXCL11,XCL1,CX3CL1,SLC39A4,SLC8A3,SLC9A5,NOX1,SLC11A1,CHP2,GHRL,DISC1,CCR9,SLC12A8…
C18orf63		GO: Biological Process	GO:0006935	chemotaxis	3.74982	0.0001779	1	0.01233	0.119	79	697	DSCAML1,UNC5A,AGTR1,PLA2G6,SEMA6A,PREX1,ZSWIM5,APBB1,MST1,TNFSF11,ATOH1,TNFSF14,TNFRSF11A,NRP1,C5,CRPPA,SEMA5A,PAX6,PDE4B,PDGFB,CHGA,LYST,PGF,CCR7,CSF1,BOC,RET,EDN3,EFNA2,EFNB3,EGR2,ENG,EPHA10,EPHA8,EPHB2,EPHB6,CCL26,F7,SEMA6D,CCL2,CCL4,CCL5,CXCL11,XCL1,CX3CL1,SEMA6C,SFTPD,FOLR2,ARX,CYFIP2,PDGFD,USP33,SPN,CCR9,GBX2,GFRA4,CCL27,GFRA3,NOD2,GLI3,ROBO3,XCR1,CMTM2,PTGDR2,HOXA1,HOXB9,VAV1,BCL11B,IL16,C…
C19orf12		GO: Biological Process	GO:0006814	sodium ion transport	3.73684	0.0001833	1	0.01261	0.1216	38	273	SLC6A19,SLC24A4,HCN3,ABCB11,ATP6V1B1,SLC13A2,SLC5A11,SLC28A1,SLC5A8,SLC24A1,TRPM5,SLC13A4,SLC4A9,PCSK9,AKT3,SLC38A4,CNNM4,SLC17A2,BPIFA1,SLC9B2,ASIC4,SLC1A2,SLC5A4,SLC5A5,SLC6A3,SLC6A4,SLC6A12,SLC8A3,SLC9A5,SLC13A1,SLC18A1,SLC22A4,CHP2,SLC17A3,ASIC5,SLC9B1,SLC9C1,SLC5A9
C19orf81		GO: Biological Process	GO:0050796	regulation of insulin secretion	3.72308	0.0001892	1	0.01291	0.1245	31	207	ABAT,PLA2G6,NR0B2,DOC2B,PIWIL4,PDE8B,AACS,NEUROD1,NOS2,PDE1C,PDE3B,CACNA2D2,CHGA,BMP8A,RFX6,NR1D1,NR1H4,SLC9B2,CCL5,SYBU,SLC2A2,SNAP25,GHRL,GCG,SSTR5,GIP,ABCC8,ISL1,ITPR2,KCNS3,GPR68
C1orf194		GO: Biological Process	GO:0007494	midgut development	3.70509	0.0001972	1	0.01322	0.1275	6	13	ASS1,ALDH1A2,OTC,CPS1,RET,FOXF1
C1orf228		GO: Biological Process	GO:0046415	urate metabolic process	3.70509	0.0001972	1	0.01322	0.1275	6	13	ABCG2,G6PC,SLC17A3,GCKR,SLC2A9,URAD
C1QL4		GO: Biological Process	GO:0072001	renal system development	3.70268	0.0001983	1	0.01322	0.1275	44	333	ACTA2,AGTR1,MME,CITED1,LGR5,AQP1,ASS1,SERPINB7,NRP1,ALDH1A2,NPHS1,CD34,PCSK5,PDGFB,PGF,CER1,PYGO1,ACE,PCSK9,DSPP,RET,WDPCP,ENPEP,LRRK2,MECOM,GCNT4,FGFR2,FOXF1,FOXJ1,PDGFD,GCNT1,GPC3,GLI3,GPR4,TNS2,TEK,HEY1,HOXB7,UPK3A,WNT6,WNT11,WNT2B,WT1,SMAD9
C1QTNF1		GO: Biological Process	GO:0032663	regulation of interleukin-2 production	3.69144	0.0002035	1	0.01339	0.1291	14	63	IL20RB,CD86,CD34,PDE4B,CD83,SASH3,HOMER2,PTPRC,NR1H4,XCL1,SFTPD,NOD2,BTNL2,LAG3
C1R		GO: Biological Process	GO:0042330	taxis	3.69058	0.0002039	1	0.01339	0.1291	79	700	DSCAML1,UNC5A,AGTR1,PLA2G6,SEMA6A,PREX1,ZSWIM5,APBB1,MST1,TNFSF11,ATOH1,TNFSF14,TNFRSF11A,NRP1,C5,CRPPA,SEMA5A,PAX6,PDE4B,PDGFB,CHGA,LYST,PGF,CCR7,CSF1,BOC,RET,EDN3,EFNA2,EFNB3,EGR2,ENG,EPHA10,EPHA8,EPHB2,EPHB6,CCL26,F7,SEMA6D,CCL2,CCL4,CCL5,CXCL11,XCL1,CX3CL1,SEMA6C,SFTPD,FOLR2,ARX,CYFIP2,PDGFD,USP33,SPN,CCR9,GBX2,GFRA4,CCL27,GFRA3,NOD2,GLI3,ROBO3,XCR1,CMTM2,PTGDR2,HOXA1,HOXB9,VAV1,BCL11B,IL16,C…
C20orf96		GO: Biological Process	GO:0050863	regulation of T cell activation	3.67407	0.0002118	1	0.0138	0.1331	46	354	ADORA2A,ZC3H12D,ARG1,TNFSF11,PYCARD,SOCS1,TNFSF14,IL20RB,TNFRSF18,CEACAM1,VNN1,TIGIT,CD86,PAK3,CD83,SASH3,GRAP2,CCR7,PTPN6,PTPRC,RASGRP1,EFNB3,EPHB6,IKZF1,CCL2,CCL5,FGL1,XCL1,FOXJ1,SFTPD,TNFSF13B,ZNF609,PRELID1,SPN,SIT1,NOD2,GLI3,BTNL2,HLA-G,NRARP,VAV1,RASAL3,IL2RG,IL7,JAK3,LAG3
C2orf88		GO: Biological Process	GO:0099537	trans-synaptic signaling	3.65718	0.0002202	1	0.01424	0.1374	97	900	MAG,ABAT,ABHD6,ADCY1,ADORA2A,PLA2G6,MME,BEGAIN,DOC2B,MPP2,ADGRB1,SYNGAP1,NFATC4,CACNA1H,CHRNA6,CACNB1,CACNB4,NPTX1,NPTX2,CAMK2B,NTRK2,SYT2,CCKBR,P2RY4,KCNQ4,SLC24A1,PCDH8,CACNA2D2,PENK,CHAT,PMP22,SEPTIN5,CRHBP,CRHR1,CNTNAP2,PRKAR1B,CALY,CLSTN3,SNPH,SYT12,PCDHB5,RIMS3,PTGS2,RAC3,RASGRF1,EDN3,EFNB3,EGR2,HRH4,EPHB2,LRRK2,KCNIP2,NRN1,MYCBPAP,CCL2,CX3CL1,SYBU,SLC1A2,SLC6A4,RGS14,SLC8A3,SNAP25,SNCB,BRS…
C3orf18		GO: Biological Process	GO:0050714	positive regulation of protein secretion	3.64762	0.0002251	1	0.01445	0.1393	42	315	ABAT,ADORA2A,PLA2G6,NR0B2,DOC2B,RGCC,APBB1,PYCARD,AACS,C5,OSM,MALRD1,CD34,IL1RL1,CCR7,A1CF,RFX6,MAPK11,PARD6A,TNFSF15,NR1H4,RASGRP1,LRRK2,FCN1,FGB,FLT3,MYO18A,SYBU,FRMD4A,CHIA,GHRL,GCG,NOD2,GIP,TEK,BTNL2,HK1,CADM1,INS,ISL1,GPR68,LPL
C3orf85		GO: Biological Process	GO:0021546	rhombomere development	3.62617	0.0002365	1	0.01473	0.142	5	9	PAX6,MAFB,EGR2,GBX2,HOXA1
C4A		GO: Biological Process	GO:0099536	synaptic signaling	3.6258	0.0002367	1	0.01473	0.142	98	913	MAG,ABAT,ABHD6,ADCY1,ADORA2A,PLA2G6,MME,BEGAIN,DOC2B,MPP2,ADGRB1,SYNGAP1,NFATC4,CACNA1H,CHRNA6,CACNB1,CACNB4,NPTX1,NPTX2,CAMK2B,NTRK2,SYT2,CCKBR,P2RY4,KCNQ4,SLC24A1,PCDH8,CACNA2D2,PENK,CHAT,PMP22,SEPTIN5,CRHBP,CRHR1,CNTNAP2,PRKAR1B,CALY,CLSTN3,SNPH,SYT12,PCDHB5,RIMS3,PTGS2,RAC3,RASGRF1,EDN3,EFNB3,EGR2,HRH4,EPHB2,LRRK2,KCNIP2,NRN1,MYCBPAP,CCL2,CX3CL1,SYBU,SLC1A2,SLC6A4,RGS14,SLC8A3,SNAP25,SNCB,BRS…
C4orf17		GO: Biological Process	GO:0035295	tube development	3.62525	0.000237	1	0.01473	0.142	130	1276	ADRA2B,AGTR1,SEMA6A,MME,MMP14,ALPI,JCAD,TEAD2,ANPEP,RGCC,TRIM71,APOB,CITED1,APOH,LGR5,AQP1,ARG1,MST1,ASS1,MYCN,MYLK,ADGRB1,ADGRB2,BBS4,HESX1,CEACAM1,NRP1,ALDH1A2,NFATC4,C5,C6,NPR1,NTRK2,SEMA5A,CCKBR,OTC,CD34,HGS,CD40,PAX6,PCSK5,PDE3B,PDGFB,SOX18,PGF,CER1,PITX2,SPDEF,COL3A1,COL8A2,CPS1,COL23A1,CSF1,CLEC14A,MICAL2,PPP1R16B,CYP1A2,ISM1,PYY,ACE,PTGS2,RASIP1,CCDC40,CRISPLD2,AKT3,DSPP,RET,RLN2,ANGPTL6,…
C5		GO: Biological Process	GO:0035725	sodium ion transmembrane transport	3.62361	0.0002379	1	0.01473	0.142	32	219	SLC6A19,SLC24A4,HCN3,ABCB11,SLC13A2,SLC5A11,SLC28A1,SLC5A8,SLC24A1,TRPM5,SLC13A4,SLC4A9,PCSK9,CNNM4,SLC17A2,BPIFA1,SLC9B2,ASIC4,SLC1A2,SLC5A4,SLC5A5,SLC6A3,SLC6A4,SLC6A12,SLC8A3,SLC9A5,SLC13A1,SLC18A1,SLC17A3,ASIC5,SLC9C1,SLC5A9
C6		GO: Biological Process	GO:0007268	chemical synaptic transmission	3.62051	0.0002396	1	0.01473	0.142	96	891	MAG,ABAT,ABHD6,ADCY1,ADORA2A,PLA2G6,MME,BEGAIN,DOC2B,MPP2,ADGRB1,SYNGAP1,NFATC4,CACNA1H,CHRNA6,CACNB1,CACNB4,NPTX1,NPTX2,CAMK2B,NTRK2,SYT2,CCKBR,P2RY4,KCNQ4,SLC24A1,PCDH8,CACNA2D2,PENK,CHAT,PMP22,SEPTIN5,CRHBP,CRHR1,CNTNAP2,PRKAR1B,CALY,CLSTN3,SNPH,SYT12,PCDHB5,RIMS3,PTGS2,RAC3,RASGRF1,EDN3,EFNB3,EGR2,HRH4,EPHB2,LRRK2,KCNIP2,NRN1,MYCBPAP,CCL2,CX3CL1,SYBU,SLC1A2,SLC6A4,RGS14,SLC8A3,SNAP25,SNCB,BRS…
C7orf31		GO: Biological Process	GO:0098916	anterograde trans-synaptic signaling	3.62051	0.0002396	1	0.01473	0.142	96	891	MAG,ABAT,ABHD6,ADCY1,ADORA2A,PLA2G6,MME,BEGAIN,DOC2B,MPP2,ADGRB1,SYNGAP1,NFATC4,CACNA1H,CHRNA6,CACNB1,CACNB4,NPTX1,NPTX2,CAMK2B,NTRK2,SYT2,CCKBR,P2RY4,KCNQ4,SLC24A1,PCDH8,CACNA2D2,PENK,CHAT,PMP22,SEPTIN5,CRHBP,CRHR1,CNTNAP2,PRKAR1B,CALY,CLSTN3,SNPH,SYT12,PCDHB5,RIMS3,PTGS2,RAC3,RASGRF1,EDN3,EFNB3,EGR2,HRH4,EPHB2,LRRK2,KCNIP2,NRN1,MYCBPAP,CCL2,CX3CL1,SYBU,SLC1A2,SLC6A4,RGS14,SLC8A3,SNAP25,SNCB,BRS…
C7orf57		GO: Biological Process	GO:0002710	negative regulation of T cell mediated immunity	3.59619	0.0002534	1	0.01546	0.1491	8	24	ARG1,IL20RB,CEACAM1,PTPRC,XCL1,SPN,NOD2,HLA-G
C8B		GO: Biological Process	GO:0035315	hair cell differentiation	3.58687	0.0002589	1	0.01569	0.1513	13	57	GRXCR1,CLIC5,ATOH1,MYCL,MYCN,MYO7A,PITX2,WHRN,WDPCP,PDZD7,TGM3,HEY1,KCNMA1
C8G		GO: Biological Process	GO:0032623	interleukin-2 production	3.51442	0.0003059	1	0.01839	0.1774	15	73	IL20RB,CD86,CD34,PDE4B,CD83,SASH3,HOMER2,PTPRC,NR1H4,XCL1,SFTPD,SLC11A1,NOD2,BTNL2,LAG3
C8orf34		GO: Biological Process	GO:0035930	corticosteroid hormone secretion	3.51173	0.0003078	1	0.01839	0.1774	7	19	AGTR1,C1QTNF1,SELENOM,POMC,CRHR1,GAL,GHRL
C9orf116		GO: Biological Process	GO:0014070	response to organic cyclic compound	3.50473	0.0003128	1	0.01857	0.1791	111	1067	ABAT,ADCY1,ADCY2,ADORA2A,ADRA1B,AGTR1,NR0B1,MMP14,NR0B2,ALPL,HCN3,APOA4,APOB,CITED1,AQP8,AQP1,ARG1,STC2,MT-ND1,MT-ND3,ASS1,AACS,SOCS1,CATSPERG,ALDH1A2,NFATC4,NOS2,NTRK2,OGG1,OTC,P2RY4,P2RY6,PAK3,PDE4B,PDGFB,PENK,PFKFB1,CD83,TRIP4,ABCB4,CIDEA,HOMER2,COL1A1,AKAP6,POU4F1,CPN1,CPS1,NR1D1,CRHBP,CRHR1,CALY,CYP1A2,PTGS2,DDX5,PTPRN,PYGM,NR1I3,NR1H4,SLC26A3,HRH4,RORA,ENG,ABCC4,LRRK2,F7,RXRG,CCL2,CCL5,FGL1…
CA5A		GO: Biological Process	GO:0035239	tube morphogenesis	3.4939	0.0003207	1	0.01891	0.1823	109	1045	ADRA2B,AGTR1,SEMA6A,MMP14,JCAD,TEAD2,ANPEP,RGCC,TRIM71,APOB,CITED1,APOH,LGR5,AQP1,MST1,MYCN,MYLK,ADGRB1,ADGRB2,BBS4,HESX1,CEACAM1,NRP1,ALDH1A2,NFATC4,C5,C6,NPR1,NTRK2,SEMA5A,CD34,HGS,CD40,PDE3B,PDGFB,SOX18,PGF,PITX2,COL3A1,COL8A2,COL23A1,CSF1,CLEC14A,MICAL2,PPP1R16B,ISM1,ACE,PTGS2,RASIP1,CCDC40,AKT3,DSPP,RET,RLN2,ANGPTL6,EGF,RORA,ENG,ENPEP,EPHB2,RAMP1,MECOM,DACT1,CCL2,CCL5,FGFR2,CX3CL1,FOXF1,SHOX…
CA8		GO: Biological Process	GO:0042310	vasoconstriction	3.47263	0.0003368	1	0.01972	0.1902	19	106	ACTA2,ADRA1B,ADRA2B,AGTR1,ALOX5,PDGFB,ACE,PTGS1,PTGS2,EDN3,ACE2,FGB,CX3CL1,SLC6A4,KCNMB4,TACR1,TBXAS1,GRIP2,MANF
CABP1		GO: Biological Process	GO:0072012	glomerulus vasculature development	3.46878	0.0003398	1	0.01976	0.1906	9	31	ACTA2,AQP1,SERPINB7,CD34,PDGFB,PDGFD,GPR4,TEK,WT1
CABP7		GO: Biological Process	GO:0071229	cellular response to acid chemical	3.46407	0.0003435	1	0.01984	0.1914	33	233	TEAD2,SESN3,APOB,AQP1,ASS1,SOCS1,ALDH1A2,NFATC4,NTRK2,P2RY4,P2RY6,PDGFB,ABCB4,RRAGD,COL1A1,COL1A2,COL3A1,COL5A2,COL16A1,CPS1,NR1H4,RET,FGFR2,FOLR2,SLC6A4,PDGFD,FFAR3,HNRNPD,HOXA1,WNT6,WNT11,KCNMB1,LPL
CABYR		GO: Biological Process	GO:0042551	neuron maturation	3.42992	0.0003716	1	0.02132	0.2057	13	59	PDGFB,B4GALT6,PMP22,CNTNAP2,FEV,RAC3,RET,EPHA8,LRRK2,KCNIP2,CX3CL1,GRIP2,LGI4
CACHD1		GO: Biological Process	GO:0044706	multi-multicellular organism process	3.39979	0.0003983	1	0.02271	0.219	36	264	ADRA2B,CLIC5,PLA2G6,AMBP,ARG1,MST1,STC2,ENDOU,PCSK5,PGF,ABCG2,A1CF,COL16A1,CRHBP,CRHR1,PRLR,PSG1,PSG2,PSG3,PSG4,PSG5,PSG6,PSG9,PSG11,PTGS2,RGS2,RLN1,RLN2,FOSB,SLC6A4,GHRL,GIP,TACR1,HLA-G,ITGA5,STOX2
CACNA2D2		GO: Biological Process	GO:0001822	kidney development	3.38531	0.0004118	1	0.02332	0.225	41	314	ACTA2,AGTR1,MME,CITED1,AQP1,ASS1,SERPINB7,NRP1,ALDH1A2,NPHS1,CD34,PCSK5,PDGFB,PGF,CER1,PYGO1,ACE,PCSK9,DSPP,RET,WDPCP,ENPEP,LRRK2,GCNT4,FGFR2,FOXJ1,PDGFD,GCNT1,GPC3,GLI3,GPR4,TNS2,TEK,HEY1,HOXB7,UPK3A,WNT6,WNT11,WNT2B,WT1,SMAD9
CACNB1		GO: Biological Process	GO:0002526	acute inflammatory response	3.3751	0.0004216	1	0.02344	0.2261	21	125	ALOX5,TNFSF11,ASS1,IL20RB,TNFRSF11A,VNN1,OGG1,OSM,CCR7,CRP,PTGS2,EPHB6,F12,FCGR1A,CCL5,SPN,FFAR3,TFR2,TRPV1,INS,ITIH4
CACNB4		GO: Biological Process	GO:0072008	glomerular mesangial cell differentiation	3.36876	0.0004278	1	0.02344	0.2261	4	6	ACTA2,CD34,PDGFB,GPR4
CADM1		GO: Biological Process	GO:0044245	polysaccharide digestion	3.36876	0.0004278	1	0.02344	0.2261	4	6	MGAM,SI,CHIA,LCT
CALML5		GO: Biological Process	GO:0070372	regulation of ERK1 and ERK2 cascade	3.36462	0.0004319	1	0.02344	0.2261	44	345	ACTA2,SEMA6A,TNFSF11,PYCARD,EIF3A,ALKAL1,TNFRSF11A,CEACAM1,NRP1,NTRK2,P2RY6,PDGFB,CCR7,CRYBA1,TBC1D10C,PTPN6,PTPRC,PTPRR,FGF19,ACE2,RASGRP1,EGF,ROS1,EPHB2,NPSR1,DNAJC27,CCL26,FGB,CCL2,CCL4,CCL5,FGFR2,XCL1,CX3CL1,SLC30A10,FLT3,ALKAL2,RGS14,PDGFD,GCG,NOD2,C1QL4,TEK,NLRP6
CALY		GO: Biological Process	GO:0001944	vasculature development	3.36321	0.0004333	1	0.02344	0.2261	94	884	ACTA2,ADRA2B,AGTR1,SEMA6A,MMP14,JCAD,TEAD2,ANPEP,RGCC,APOB,CITED1,APOH,AQP1,SERPINB7,MYLK,ADGRB1,ADGRB2,CEACAM1,NRP1,ALDH1A2,NFATC4,C5,C6,NPR1,NTRK2,SEMA5A,CD34,HGS,CD40,PAX6,PCSK5,PDE3B,PDGFB,SOX18,PGF,PITX2,COL1A1,COL1A2,COL3A1,COL8A2,EFEMP2,COL23A1,CLEC14A,PPP1R16B,ISM1,ACE,PTGS2,RASIP1,AKT3,RLN2,ANGPTL6,EGF,RORA,ENG,ENPEP,EPHB2,RAMP1,CCL2,CCL5,FGFR2,CX3CL1,FOXF1,FOXS1,NOX1,PDGFD,SMARCA4,GHRL,…
CAMK2B		GO: Biological Process	GO:0002065	columnar/cuboidal epithelial cell differentiation	3.35763	0.0004389	1	0.02344	0.2261	23	143	GRXCR1,CLIC5,ATOH1,MYCL,MYCN,MYO7A,NEUROD1,BHLHA15,PAX6,SPDEF,WHRN,RFX6,PYY,DSPP,WDPCP,ROS1,PDZD7,FGFR2,HEY1,HOXA5,WNT11,INSM1,KCNMA1
CAMKV		GO: Biological Process	GO:0048646	anatomical structure formation involved in morphogenesis	3.35684	0.0004397	1	0.02344	0.2261	136	1365	ADRA2B,SLC24A4,AGTR1,SEMA6A,MMP14,JCAD,TEAD2,ANPEP,RGCC,TRIM71,APOH,AQP1,MSX1,MKX,MYH11,TNFSF14,ADGRB1,ADGRB2,BBS4,HESX1,CEACAM1,NRP1,ALDH1A2,NFATC4,CACNA1H,C5,C6,CDK5R2,NPHS1,NPR1,SEMA5A,CD34,HGS,CD40,PAX6,PCDH8,PDE3B,SOX18,PGF,CER1,MYOZ1,PITX2,COL1A1,PMP22,WHRN,COL5A2,COL8A2,POU2F1,ZNF385A,COL23A1,CLEC14A,CSRP2,PPP1R16B,NEURL2,ISM1,ACE,PTGS2,RASIP1,PTPN6,MAFB,CDON,AKT3,DSPP,RET,RLN2,CNNM4,ANGPT…
CAPN13		GO: Biological Process	GO:0072109	glomerular mesangium development	3.35379	0.0004428	1	0.02344	0.2261	7	20	ACTA2,SERPINB7,CD34,PDGFB,PDGFD,GPR4,WT1
CAPS2		GO: Biological Process	GO:0006590	thyroid hormone generation	3.35379	0.0004428	1	0.02344	0.2261	7	20	IYD,DUOXA1,DIO1,SLC5A5,SLC16A2,TPO,HPN
CAPSL		GO: Biological Process	GO:0002118	aggressive behavior	3.35301	0.0004436	1	0.02344	0.2261	5	10	PENK,CRHBP,GCNT4,TACR1,NR2E1
CARD14		GO: Biological Process	GO:0002579	positive regulation of antigen processing and presentation	3.35301	0.0004436	1	0.02344	0.2261	5	10	PYCARD,CCR7,SLC11A1,NOD2,TAP2
CARNS1		GO: Biological Process	GO:0048167	regulation of synaptic plasticity	3.34161	0.0004554	1	0.02392	0.2307	32	227	ABHD6,ADCY1,ADORA2A,MME,MPP2,ADGRB1,SYNGAP1,NFATC4,CAMK2B,NTRK2,SLC24A1,CRHR1,SYT12,RIMS3,PTGS2,RASGRF1,EGR2,EPHB2,CX3CL1,RGS14,SLC8A3,SNAP25,BRSK1,IQSEC2,GFAP,STAR,GIP,STXBP1,SYP,NR2E1,VGF,INS
CASC1		GO: Biological Process	GO:0072358	cardiovascular system development	3.33433	0.0004631	1	0.02395	0.231	95	897	ACTA2,ADRA2B,AGTR1,SEMA6A,MMP14,JCAD,TEAD2,ANPEP,RGCC,APOB,CITED1,APOH,AQP1,SERPINB7,MYLK,ADGRB1,ADGRB2,CEACAM1,NRP1,ALDH1A2,NFATC4,C5,C6,NPR1,NTRK2,SEMA5A,CD34,HGS,CD40,PAX6,PCSK5,PDE3B,PDGFB,SOX18,PGF,PITX2,COL1A1,COL1A2,COL3A1,COL8A2,EFEMP2,COL23A1,CLEC14A,PPP1R16B,ISM1,ACE,PTGS2,RASIP1,AKT3,WDPCP,RLN2,ANGPTL6,EGF,RORA,ENG,ENPEP,EPHB2,RAMP1,CCL2,CCL5,FGFR2,CX3CL1,FOXF1,FOXS1,NOX1,PDGFD,SMARCA4…
CATSPERE		GO: Biological Process	GO:0007420	brain development	3.33068	0.000467	1	0.02395	0.231	89	830	ABAT,ADCY1,DSCAML1,NR0B1,CITED1,AQP1,MSX1,MT-CO1,MT-ND4,ATOH1,MDGA1,KIF1A,BBS4,HESX1,NRP1,ALDH1A2,NEUROD1,BOK,NANOS1,CDK5R2,NTRK2,SEMA5A,PAX6,NUMBL,PITX2,COL3A1,WHRN,POU3F1,POU4F1,CRHR1,CNTNAP2,NEUROG3,SNPH,DCT,PTPRG,MAFB,RAC3,CDON,AKT3,ABCB6,RGS2,EFNA2,EGF,EGR2,SYPL2,RORA,EML1,EN2,EPHB2,LRRK2,MECOM,IKZF1,SEMA6D,MACROH2A2,FGFR2,FOXJ1,ARX,BCAN,SLC1A2,SLC6A3,SLC6A4,IGF2BP1,SLC8A3,SMARCA4,FAIM2,DISC…
CATSPERG		GO: Biological Process	GO:0006952	defense response	3.32938	0.0004684	1	0.02395	0.231	177	1850	ACP5,RAET1E,DTX3L,ADCY1,MEP1B,ADORA2A,CIITA,DEFB128,AGTR1,PLA2G6,ALOX5,IFITM1,APOA4,APOB,CITED1,ARG1,TNFSF11,DUOXA1,PDE8B,PYCARD,ASS1,OASL,SOCS1,MX1,MX2,ADGRB1,IL20RB,TRIM34,TNFRSF11A,IL18R1,CEACAM1,NFATC4,VNN1,SERPING1,C1R,C4A,C5,C6,C8B,C8G,NOS2,H2BC11,NT5E,CAMK2B,OGG1,CCK,CCKBR,OSM,CD5L,CD8A,CD86,CD40,CD48,PAK3,IL1RL1,FCMR,PENK,CHGA,CD83,LYST,CCR7,ATG9A,PMP22,PARP14,NR1D1,CRHBP,CRP,RSAD2,CSF1,R…
CAVIN1		GO: Biological Process	GO:0015893	drug transport	3.32938	0.0004684	1	0.02395	0.231	33	237	ABAT,CYGB,ADORA2A,SYT13,AQP1,AQP5,ARG1,ABCB11,CHRNA6,SYT2,ENTPD1,SLC5A8,ABCG2,SYT12,SLC13A4,RGS2,GAL,SLC47A1,ABCC4,FOLR2,SLC1A2,SLC6A3,SLC7A2,SLC11A1,SLC13A1,SLC18A1,SNCG,GHRL,SLC38A5,SLC46A1,HBQ1,SLC7A10,LRP2
CCDC122		GO: Biological Process	GO:0090280	positive regulation of calcium ion import	3.32809	0.0004698	1	0.02395	0.231	8	26	ATP2A1,PDGFB,DSPP,TRPV2,CCL2,GCG,TRPV3,CXCR4
CCDC151		GO: Biological Process	GO:0048754	branching morphogenesis of an epithelial tube	3.30759	0.0004925	1	0.02485	0.2397	28	190	AGTR1,MMP14,CITED1,MYCN,NRP1,NFATC4,SEMA5A,PGF,PITX2,CSF1,RASIP1,DSPP,EGF,ENG,FGFR2,FOXF1,GBX2,GPC3,GLI3,TEK,TFAP2C,NRARP,HOXA5,HOXB7,WNT6,WNT2B,WT1,CXCR4
CCDC157		GO: Biological Process	GO:0009268	response to pH	3.30689	0.0004933	1	0.02485	0.2397	11	46	RAB11FIP5,HVCN1,NOX1,SST,GIP,ABCC8,GPR4,ACER1,TRPV1,KCNMA1,GPR68
CCDC173		GO: Biological Process	GO:0009991	response to extracellular stimulus	3.29697	0.0005047	1	0.02528	0.2438	66	579	SLC6A19,CLIC5,KIAA1324,ALB,ALPL,SESN3,NUPR2,ARG1,STC2,ASS1,AACS,BBS4,BMP8B,ALDH1A2,BHLHA15,OGG1,CCK,TNFRSF11B,OTC,P2RY4,LRAT,RASGRP4,PENK,PFKFB1,RRAGD,CLPS,ATG9A,BMP8A,COL1A1,POMC,PON1,CPS1,PYY,PTGS2,PTPRC,NR1H4,PCSK9,ATN1,DSPP,LRRK2,F7,SGIP1,FOLR2,SLC39A4,SLC1A2,SLC6A4,PNPLA3,G6PC,USP33,GHRL,GATM,GCG,SST,SSTR1,STAR,NOD2,GIP,VGF,TRPV1,HTR4,WNT11,WNT2B,CXCL10,LCT,FADS1,LPL
CCDC183		GO: Biological Process	GO:0002683	negative regulation of immune system process	3.28878	0.0005143	1	0.02561	0.247	60	515	ADORA2A,H4C1,H4C6,H4C11,H4C2,H4C14,ZC3H12D,AMBP,ARG1,SOCS1,IL20RB,CEACAM1,SERPING1,C5,TIGIT,CD86,CD59,IL1RL1,LPXN,COL3A1,PARP14,NR1D1,TBC1D10C,PTPN6,PTPRC,MAFB,SUSD4,GAL,NLRC5,CCL2,FGL1,XCL1,CX3CL1,FOXF1,FOXJ1,FLT3,SFTPD,OLFM4,PRDM16,SPN,SARM1,NOD2,H4-16,GLI3,PLCL2,TAP1,TAP2,ADTRP,BTNL2,HLA-G,NRARP,HOXA5,HOXA7,HOXB8,NLRP6,INS,JAK3,TMEM178A,LAG3,GPR68
CCDC189		GO: Biological Process	GO:0048514	blood vessel morphogenesis	3.28117	0.0005234	1	0.02592	0.25	82	755	ADRA2B,AGTR1,SEMA6A,MMP14,JCAD,TEAD2,ANPEP,RGCC,APOB,CITED1,APOH,AQP1,MYLK,ADGRB1,ADGRB2,CEACAM1,NRP1,NFATC4,C5,C6,NPR1,NTRK2,SEMA5A,CD34,HGS,CD40,PDE3B,PDGFB,SOX18,PGF,PITX2,COL3A1,COL8A2,COL23A1,CLEC14A,PPP1R16B,ISM1,ACE,PTGS2,RASIP1,AKT3,RLN2,ANGPTL6,EGF,RORA,ENG,ENPEP,EPHB2,RAMP1,CCL2,CCL5,FGFR2,CX3CL1,FOXF1,NOX1,SMARCA4,GHRL,GBX2,ABCC8,GPR4,ADTRP,TEK,TGFBI,TIE1,HEY1,NR2E1,HLA-G,HOXA1,HOXA3,N…
CCDC198		GO: Biological Process	GO:0051241	negative regulation of multicellular organismal process	3.27433	0.0005317	1	0.02604	0.2511	147	1500	MAG,ABAT,MAP2,ACP5,ABHD6,H4C1,H4C6,H4C11,H4C2,H4C14,C1QTNF1,SEMA6A,ANPEP,RGCC,APBB1,APOA4,CITED1,APOC3,APOH,ARG1,ARHGAP4,STC2,PYCARD,DACT3,SOCS1,MDGA1,ATP2A1,MYCN,ADGRB1,ADGRB2,IL20RB,IL18R1,CEACAM1,NRP1,SYNGAP1,NFATC4,SERPING1,NPR1,NOL3,SEMA5A,OMG,CCK,TNFRSF11B,TIGIT,CD86,CD34,HGS,IL1RL1,PAX6,PDE3B,PDE4B,PDGFB,CD83,CIDEA,CER1,ABCG2,ATG9A,HOMER2,PMP22,COL3A1,COL5A2,POMC,PON1,NR1D1,CRHBP,CRYBA1,RA…
CCDC39		GO: Biological Process	GO:0050870	positive regulation of T cell activation	3.27425	0.0005318	1	0.02604	0.2511	32	229	TNFSF11,PYCARD,SOCS1,TNFSF14,VNN1,CD86,PAK3,CD83,SASH3,GRAP2,CCR7,PTPN6,PTPRC,RASGRP1,EFNB3,EPHB6,IKZF1,CCL2,CCL5,XCL1,TNFSF13B,ZNF609,SPN,NOD2,GLI3,BTNL2,HLA-G,VAV1,RASAL3,IL2RG,IL7,JAK3
CCDC40		GO: Biological Process	GO:0048585	negative regulation of response to stimulus	3.2579	0.0005522	1	0.02688	0.2593	183	1928	ABAT,ACP5,ADCY1,ADCY2,FZD9,ADORA2A,ADRA1B,NR0B1,C1QTNF1,SEMA6A,MMP14,AMBP,AMHR2,SESN3,CITED1,APOH,ARG1,RHOH,PDE8B,PYCARD,DACT3,PTCH2,DLK2,SOCS1,RASL11B,EIF3A,TRIM40,BBS4,IL20RB,KCTD21,CEACAM1,NRP1,SYNGAP1,NEUROD1,BOK,NFATC4,VNN1,VWC2L,SERPING1,C5,H2BC11,NOL3,NT5E,CAMK2B,SEMA5A,OGG1,CCK,CD34,ENTPD1,HGS,CD59,IL1RL1,FCMR,PDE1C,PDE3B,PDE4B,PDGFB,MPV17L,CIDEA,CER1,MYOZ1,LPXN,BAMBI,HOMER2,CHAC1,COL3A1,…
CCDC42		GO: Biological Process	GO:0001655	urogenital system development	3.25282	0.0005587	1	0.02705	0.2609	47	380	ACTA2,AGTR1,MME,CITED1,LGR5,AQP1,ASS1,SERPINB7,NRP1,ALDH1A2,NPHS1,CD34,PCSK5,PDGFB,PGF,CER1,PRLR,PYGO1,ACE,PCSK9,DSPP,RET,WDPCP,ENPEP,EPHB2,LRRK2,MECOM,GCNT4,FGFR2,FOXF1,FOXJ1,PDGFD,GCNT1,GPC3,GLI3,GPR4,TNS2,TEK,HEY1,HOXB7,HOXD13,UPK3A,WNT6,WNT11,WNT2B,WT1,SMAD9
CCDC69		GO: Biological Process	GO:0002673	regulation of acute inflammatory response	3.24443	0.0005696	1	0.0273	0.2633	12	54	TNFSF11,IL20RB,TNFRSF11A,OSM,CCR7,PTGS2,F12,FCGR1A,CCL5,SPN,FFAR3,INS
CCDC81		GO: Biological Process	GO:0071345	cellular response to cytokine stimulus	3.24397	0.0005702	1	0.0273	0.2633	120	1188	CIITA,MME,ALOX5,IFITM1,APOB,ARG1,TNFSF11,PYCARD,ASS1,OASL,SOCS1,MX1,MX2,TNFSF14,TNFRSF6B,BBS4,IL20RB,TNFRSF18,TRIM34,NDN,TNFRSF11A,IL18R1,CEACAM1,NOS2,H2BC11,CACNB4,NOL3,CAMK2B,TNFRSF11B,OSM,CD86,CD40,IL1RL1,PAX6,LRAT,PDGFB,NUMBL,EDARADD,CCR7,CARD14,COL1A1,COL1A2,AKAP6,POMC,POU2F1,POU4F1,PARP14,NR1D1,CRHBP,RSAD2,CSF1,RAB11FIP5,MAPK11,PRLR,PSMA5,LRRC2,PTGS2,PTPN6,GSDME,PTPRC,PTPRN,PTPRZ1,TNFSF15,N…
CCDC87		GO: Biological Process	GO:0050886	endocrine process	3.23665	0.0005799	1	0.02761	0.2663	18	102	AGTR1,C1QTNF1,MME,AQP1,PCSK5,SELENOM,POMC,CRHBP,CRHR1,RAB11FIP5,ACE,EDN3,ACE2,GAL,ENPEP,NOX1,GHRL,TACR1
CCDC88A		GO: Biological Process	GO:0045785	positive regulation of cell adhesion	3.22048	0.0006019	1	0.0285	0.2749	55	465	EMILIN3,PREX1,TNFSF11,PYCARD,SOCS1,TNFSF14,CEACAM6,TNFRSF18,NRP1,VNN1,CD86,PAK3,PCSK5,CD83,SASH3,GRAP2,CCR7,COL16A1,CSF1,PRSS2,PTPN6,PTPRC,RAC3,RET,RASGRP1,EFNB3,EPHB6,EMILIN2,IKZF1,FGB,CCL2,CCL5,XCL1,CX3CL1,FOXF1,OLFM4,LIMS2,TNFSF13B,ZNF609,SPN,DISC1,NOD2,GLI3,TEK,TGM2,BTNL2,RNASE10,TNXB,HLA-G,VAV1,RASAL3,IL2RG,IL7,ITGA5,JAK3
CCK		GO: Biological Process	GO:0001912	positive regulation of leukocyte mediated cytotoxicity	3.2095	0.0006173	1	0.02907	0.2804	13	62	RAET1E,ARG1,NOS2,ULBP3,PTPRC,RASGRP1,CCL2,XCL1,TAP2,HLA-G,CADM1,VAV1,LAG3
CCKBR		GO: Biological Process	GO:0072378	blood coagulation, fibrin clot formation	3.20489	0.0006239	1	0.02922	0.2818	8	27	APOH,SERPING1,F7,F10,F12,F13A1,FGB,GP1BB
CCL2		GO: Biological Process	GO:0050808	synapse organization	3.19566	0.0006373	1	0.02967	0.2862	58	498	FZD9,SPARCL1,MPP2,LRFN1,APBB1,MDGA1,ADGRB1,ADGRB2,NRP1,SYNGAP1,NFATC4,WASF1,CACNB1,CACNB4,NPTX1,CAMK2B,NTRK2,PAK3,PCDH8,ARHGAP33,PDGFB,CACNA2D2,CHAT,DLGAP3,CAMKV,PMP22,CABP1,POU4F1,CLSTN3,LRFN3,PCDHB5,RIMS3,ARHGAP44,RAB39B,EPHB2,LRRK2,DACT1,FGFR2,CX3CL1,SLITRK3,BCAN,SYBU,SNCB,SNCG,PDZRN3,GHRL,LHFPL4,DISC1,WASF3,DNER,PCDHGC5,PCDHGC4,GRIP2,LRRC24,CADM1,ELFN1,INS,LMX1A
CCL26		GO: Biological Process	GO:0072678	T cell migration	3.19362	0.0006403	1	0.02967	0.2862	14	70	PYCARD,TNFSF14,CCR7,CCL26,CCL2,CCL5,CXCL11,XCL1,MYO1G,SPN,CCL27,GPR15,XG,CXCL10
CCL27		GO: Biological Process	GO:0070371	ERK1 and ERK2 cascade	3.18662	0.0006507	1	0.02999	0.2893	45	362	ACTA2,SEMA6A,TNFSF11,PYCARD,EIF3A,ALKAL1,TNFRSF11A,CEACAM1,NRP1,NTRK2,CCKBR,P2RY6,PDGFB,CCR7,CRYBA1,TBC1D10C,PTPN6,PTPRC,PTPRR,FGF19,ACE2,RASGRP1,EGF,ROS1,EPHB2,NPSR1,DNAJC27,CCL26,FGB,CCL2,CCL4,CCL5,FGFR2,XCL1,CX3CL1,SLC30A10,FLT3,ALKAL2,RGS14,PDGFD,GCG,NOD2,C1QL4,TEK,NLRP6
CCL4,ENSSSCG00000032343		GO: Biological Process	GO:0060322	head development	3.1659	0.0006825	1	0.0313	0.3018	93	885	ABAT,ADCY1,DSCAML1,NR0B1,MMP14,CITED1,AQP1,MSX1,MT-CO1,MT-ND4,ATOH1,MDGA1,KIF1A,BBS4,HESX1,NRP1,ALDH1A2,NEUROD1,BOK,NANOS1,CDK5R2,NTRK2,SEMA5A,PAX6,NUMBL,PITX2,COL1A1,COL3A1,WHRN,POU3F1,POU4F1,CRHR1,CNTNAP2,NEUROG3,SNPH,DCT,PTPRG,MAFB,RAC3,CDON,CRISPLD2,AKT3,ABCB6,RGS2,EFNA2,EGF,EGR2,SYPL2,RORA,EML1,EN2,EPHB2,LRRK2,MECOM,IKZF1,SEMA6D,MACROH2A2,FGFR2,FOXJ1,ARX,BCAN,SLC1A2,SLC6A3,SLC6A4,IGF2BP1,SLC…
CCL5		GO: Biological Process	GO:1901615	organic hydroxy compound metabolic process	3.1577	0.0006955	1	0.03172	0.3059	66	586	ABAT,NR0B2,IYD,APOA4,CYP4F2,APOB,CITED1,APOC3,BCO1,DUOXA1,RDH16,MTTP,ABCB11,ALDH1A2,CACNA1H,NPR1,MALRD1,P2RY6,LRAT,NPC1L1,PMP22,PNMT,PON1,NR1D1,FEV,GDPD1,CYP1A2,MOGAT1,DAO,DCT,DIO1,FGF19,NR1H4,PCSK9,RDH5,DHRS9,HAO2,GCNT4,FGL1,SLC5A5,SLC6A3,SLC16A2,NR5A2,SNAI1,SNCB,NAAA,SRD5A2,SULT1C4,STAR,PLCL2,SLC27A2,CMTM2,PLCD4,RNF180,TPI1,TPO,ACER1,HMGCS2,TTR,HPN,IMPA2,INSM1,KCNJ6,KCNMA1,LDHB,LRP2
CCNO		GO: Biological Process	GO:0044283	small molecule biosynthetic process	3.14309	0.0007193	1	0.03247	0.3131	82	763	ABAT,HACD4,MDH1,CARNS1,ALDOB,ALOX5,APOA4,APOB,APOC3,BCO1,MST1,PDE8B,ASPA,ASS1,AACS,ABCB11,FBP2,CEACAM1,ALDH1A2,CACNA1H,CA5A,NT5E,OGG1,OTC,MALRD1,P2RY6,ENTPD1,PDE4B,PDE9A,PDGFB,PFKFB1,NPC1L1,CPS1,NR1D1,GDA,ELOVL3,CYP1A2,PTGS1,PTGS2,FGF19,NR1H4,ACSS3,NAALAD2,EGF,DHRS9,ALOXE3,ENO2,NCF1,ACSM3,FBP1,FHIT,BCAN,FOLH1B,SNAI1,G6PC,SRD5A2,GATM,GCG,STAR,GGT5,GIP,PLCL2,ABHD1,SDS,SLC27A2,TBXAS1,CMTM2,PLCD4,COQ…
CCR7		GO: Biological Process	GO:0021700	developmental maturation	3.14104	0.0007227	1	0.03247	0.3131	42	333	BFSP1,ALDH1A2,NFATC4,BHLHA15,CDK5R2,CAMK2B,PDGFB,IQCF1,SOX18,B4GALT6,PMP22,CNTNAP2,FEV,PCSK4,PTGS2,CABYR,PTPRN,RAC3,SLC26A3,RET,GAL,EPB42,EPHA8,LRRK2,KCNIP2,CX3CL1,BCAN,SYBU,CATSPER2,PABPC1L,SPINK1,DISC1,STXBP1,PHOSPHO1,SYP,TCP11,GRIP2,HOXA5,RAB38,TRPV1,LGI4,KCNMA1
CCR9		GO: Biological Process	GO:0042491	inner ear auditory receptor cell differentiation	3.13859	0.0007268	1	0.03247	0.3131	11	48	GRXCR1,CLIC5,ATOH1,MYCL,MYCN,MYO7A,WHRN,WDPCP,PDZD7,HEY1,KCNMA1
CCT6B		GO: Biological Process	GO:0055065	metal ion homeostasis	3.13853	0.0007269	1	0.03247	0.3131	80	741	FZD9,ADORA2A,MELTF,ADRA1B,SLC24A4,AGTR1,PLA2G6,C1QTNF1,ANPEP,ANXA6,CYP4F2,TNFSF11,STC2,ATP2A1,ATP6V1B1,BOK,CACNB4,NPR1,NOL3,CCKBR,P2RY4,P2RY6,CD40,SLC24A1,CHGA,TRPM8,CCR7,ABCG2,AKAP6,CP,CRHR1,CNNM2,ACE,PTPN6,PTPRC,C19orf12,PYGM,ABCB6,EDN3,CNNM4,SYPL2,HRH4,EPB42,NPSR1,SLC22A17,CCL2,CCL5,CXCL11,XCL1,CX3CL1,SLC39A4,SLC8A3,SLC11A1,GHRL,DISC1,CCR9,SLC12A8,MT4,SLC46A1,TACR1,GPR4,XCR1,MCHR1,TFR2,SLC7A8,…
CD34		GO: Biological Process	GO:0030595	leukocyte chemotaxis	3.13596	0.0007312	1	0.03249	0.3134	33	243	PREX1,MST1,TNFSF11,TNFSF14,TNFRSF11A,C5,PDE4B,PDGFB,CHGA,LYST,PGF,CCR7,CSF1,EDN3,CCL26,F7,CCL2,CCL4,CCL5,CXCL11,XCL1,CX3CL1,SFTPD,FOLR2,CCL27,NOD2,VAV1,IL16,CXCL10,ITGA1,CXCR4,SCG2,PLA2G7
CD40		GO: Biological Process	GO:0031667	response to nutrient levels	3.13153	0.0007387	1	0.03266	0.315	62	544	SLC6A19,CLIC5,KIAA1324,ALB,ALPL,SESN3,NUPR2,ARG1,STC2,ASS1,AACS,BBS4,BMP8B,ALDH1A2,BHLHA15,OGG1,CCK,TNFRSF11B,OTC,P2RY4,LRAT,PENK,PFKFB1,RRAGD,CLPS,ATG9A,BMP8A,COL1A1,POMC,PON1,CPS1,PYY,PTGS2,NR1H4,PCSK9,ATN1,LRRK2,F7,SGIP1,FOLR2,SLC39A4,SLC6A4,PNPLA3,G6PC,USP33,GHRL,GATM,GCG,SST,SSTR1,STAR,NOD2,GIP,VGF,TRPV1,HTR4,WNT11,WNT2B,CXCL10,LCT,FADS1,LPL
CD48		GO: Biological Process	GO:0070857	regulation of bile acid biosynthetic process	3.11759	0.0007628	1	0.03356	0.3236	5	11	MALRD1,NR1D1,FGF19,NR1H4,STAR
CD69		GO: Biological Process	GO:0000165	MAPK cascade	3.11003	0.0007762	1	0.03387	0.3267	107	1048	ACTA2,ADRA1B,ADRA2B,C1QTNF1,SEMA6A,AMBP,JCAD,FGD2,TNFSF11,PYCARD,EIF3A,SH3RF3,ALKAL1,TNFRSF11A,CEACAM1,NRP1,SYNGAP1,BMP8B,BNIP2,C5,NPHS1,NTRK2,CCKBR,OSM,P2RY6,HGS,CD40,PAK3,RASGRP4,PDGFB,CCR7,BMP8A,ARHGEF6,PPEF2,CRYBA1,MAPK11,PSMA5,TBC1D10C,PTPN6,GSDME,PTPRC,PTPRR,FGF19,CDON,RASGRF1,RET,RGS2,RGS3,EDN3,ACE2,RASGRP1,EGF,HRH4,ROS1,EPHA8,EPHB2,NCF1,NPSR1,LRRK2,MECOM,DNAJC27,CCL26,KBTBD7,DACT1,MAPK12,…
CD83		GO: Biological Process	GO:0007162	negative regulation of cell adhesion	3.10913	0.0007778	1	0.03387	0.3267	41	324	ABAT,DSCAML1,ADORA2A,MELTF,ZC3H12D,C1QTNF1,SEMA6A,MMP14,RGCC,ARG1,ASS1,SOCS1,IL20RB,CEACAM1,SEMA5A,TIGIT,CD86,PDE3B,JAM2,LPXN,COL1A1,PLET1,PTPN6,PTPRC,PTPRZ1,B4GALNT2,CORO2B,FGL1,XCL1,CX3CL1,FOXJ1,SFTPD,SPN,GLI3,ADTRP,TGFBI,HLA-G,NRARP,HOXA7,JAK3,LAG3
CD86		GO: Biological Process	GO:0061448	connective tissue development	3.10447	0.0007862	1	0.03407	0.3285	40	314	ACTA2,ANXA6,MSX1,AACS,MKX,MYCN,SERPINB7,BBS4,BMP8B,SERPINH1,CD34,PDGFB,CER1,BMP8A,COL1A1,COL6A2,SELENOM,CHST11,CSF1,NR1H4,DSPP,FGL1,SOX6,FBXW4,SHOX2,PDGFD,SNAI1,GHRL,GLI3,GPR4,SATB2,TGFBI,HOXA3,HOXA5,WNT11,WNT2B,WT1,SCX,LTBP3,SMAD9
CD8A		GO: Biological Process	GO:0051924	regulation of calcium ion transport	3.10073	0.000793	1	0.03419	0.3297	39	304	ADORA2A,PLA2G6,STC2,ATP2A1,MYLK,CACNB1,CACNB4,NOL3,CAMK2B,P2RY6,PDE4B,PDGFB,HOMER2,AKAP6,CRHR1,ACE,PTGS2,PTPN6,GRIN3B,DSPP,EGF,NPSR1,RRAD,TRPV2,CCL2,CCL4,CCL5,CXCL11,XCL1,CX3CL1,SPINK1,GCG,TRPV3,MCHR1,LPAR3,IL16,CXCL10,JAK3,CXCR4
CDC42SE2,LYRM7		GO: Biological Process	GO:0042593	glucose homeostasis	3.09811	0.0007978	1	0.03423	0.3301	38	294	ADRA1B,PLA2G6,SESN3,PIWIL4,APOC3,PDE8B,AACS,NEUROD1,BHLHA15,FAM3B,PAX6,PDE1C,PDE3B,ASPSCR1,POMC,RFX6,NR1D1,RAB11FIP5,ZBTB20,PTPRN,NR1H4,SLC9B2,HKDC1,SYBU,SLC2A4,SMARCA4,G6PC,GHRL,GCG,GCKR,SSTR5,STAR,ABCC8,FFAR3,HK1,VGF,INS,GPR68
CDHR2,EIF4E1B		GO: Biological Process	GO:0090087	regulation of peptide transport	3.09366	0.000806	1	0.03441	0.3318	91	867	ABAT,ADORA2A,PLA2G6,NR0B2,DOC2B,RGCC,APBB1,PIWIL4,SLC51B,TNFSF11,PDE8B,PYCARD,AACS,SOCS1,NEUROD1,C5,NOS2,NOL3,GRASP,CCKBR,OSM,MALRD1,CD34,CD40,IL1RL1,PAX6,PDE1C,PDE3B,CACNA2D2,PDZK1,CHGA,CIDEA,MIEF1,CCR7,BMP8A,CABP1,A1CF,PACSIN1,RFX6,NR1D1,CRHBP,CRP,RSAD2,RAB11FIP5,MAPK11,PTGS2,PARD6A,ARHGAP44,TNFSF15,NR1H4,RASGRP1,EGF,LRRK2,DNAJC27,FCN1,SLC9B2,FGB,CCL2,CCL5,CX3CL1,FLT3,MYO18A,SYBU,SLC2A2,FRMD4A,…
CDK5R2		GO: Biological Process	GO:0043408	regulation of MAPK cascade	3.07335	0.0008446	1	0.03551	0.3424	90	857	ACTA2,ADRA1B,ADRA2B,C1QTNF1,SEMA6A,AMBP,JCAD,FGD2,TNFSF11,PYCARD,EIF3A,SH3RF3,ALKAL1,TNFRSF11A,CEACAM1,NRP1,SYNGAP1,BMP8B,BNIP2,C5,NTRK2,OSM,P2RY6,HGS,CD40,PAK3,PDGFB,CCR7,BMP8A,PPEF2,CRYBA1,MAPK11,TBC1D10C,PTPN6,GSDME,PTPRC,PTPRR,FGF19,CDON,RET,RGS2,RGS3,EDN3,ACE2,RASGRP1,EGF,HRH4,ROS1,EPHA8,EPHB2,NCF1,NPSR1,LRRK2,MECOM,DNAJC27,CCL26,DACT1,FGB,CCL2,CCL4,CCL5,FGFR2,XCL1,CX3CL1,SLC30A10,FLT3,ALKAL…
CDON		GO: Biological Process	GO:0007588	excretion	3.0714	0.0008484	1	0.03551	0.3424	15	80	ADORA2A,AGTR1,ANPEP,ATP6V1B1,NPHS1,NPR1,CLCNKA,CLCNKB,ACE,SLC26A3,NPSR1,TACR1,GUCA2B,TRPV1,KCNMA1
CEACAM16		GO: Biological Process	GO:0033500	carbohydrate homeostasis	3.07017	0.0008508	1	0.03551	0.3424	38	295	ADRA1B,PLA2G6,SESN3,PIWIL4,APOC3,PDE8B,AACS,NEUROD1,BHLHA15,FAM3B,PAX6,PDE1C,PDE3B,ASPSCR1,POMC,RFX6,NR1D1,RAB11FIP5,ZBTB20,PTPRN,NR1H4,SLC9B2,HKDC1,SYBU,SLC2A4,SMARCA4,G6PC,GHRL,GCG,GCKR,SSTR5,STAR,ABCC8,FFAR3,HK1,VGF,INS,GPR68
CELF3		GO: Biological Process	GO:0060749	mammary gland alveolus development	3.06946	0.0008522	1	0.03551	0.3424	7	22	TNFSF11,TNFRSF11A,PRLR,EGF,FOXF1,AGAP2,HOXA5
CELF5		GO: Biological Process	GO:0061377	mammary gland lobule development	3.06946	0.0008522	1	0.03551	0.3424	7	22	TNFSF11,TNFRSF11A,PRLR,EGF,FOXF1,AGAP2,HOXA5
CEP57L1		GO: Biological Process	GO:0023057	negative regulation of signaling	3.06093	0.0008691	1	0.03604	0.3475	157	1636	ABHD6,ADCY1,ADCY2,FZD9,ADRA1B,NR0B1,PLA2G6,SEMA6A,MMP14,AMBP,AMHR2,SESN3,CITED1,ARG1,RHOH,PDE8B,PYCARD,DACT3,PTCH2,DLK2,SOCS1,RASL11B,EIF3A,TRIM40,KCTD21,CEACAM1,NRP1,SYNGAP1,NEUROD1,BOK,NFATC4,VNN1,VWC2L,H2BC11,NOL3,CAMK2B,OSM,KCNQ4,HGS,IL1RL1,SLC24A1,FCMR,PDE1C,PDE3B,PDE4B,MPV17L,CHGA,CIDEA,CER1,MYOZ1,LPXN,BAMBI,BMP8A,HOMER2,CHAC1,CHST11,ZNF385A,PPEF2,PARP14,NR1D1,ATF6B,CRHBP,CRYBA1,RAB11FIP5,R…
CER1		GO: Biological Process	GO:0001909	leukocyte mediated cytotoxicity	3.05779	0.0008754	1	0.03613	0.3484	20	123	RAET1E,ARG1,CEACAM1,NOS2,LYST,ULBP3,PTPN6,PTPRC,RASGRP1,NCF1,FCGR1A,CCL2,XCL1,TAP1,TAP2,GZMB,HLA-G,CADM1,VAV1,LAG3
CERS4		GO: Biological Process	GO:0015837	amine transport	3.05443	0.0008822	1	0.03623	0.3495	21	132	ABAT,ADORA2A,ADRA2B,SYT13,ARG1,CHRNA6,SYT2,CCK,ENTPD1,CHGA,CRHR1,SYT12,PTGS1,RGS2,ACE2,SLC15A1,SLC18A1,SNCG,STXBP1,FFAR3,SLC7A8
CFAP126		GO: Biological Process	GO:0060429	epithelium development	3.05213	0.0008869	1	0.03625	0.3496	144	1483	ACTA2,GRXCR1,KRT24,CLIC5,AGTR1,NR0B1,MMP14,ALPI,TEAD2,TRIM71,CITED1,LGR5,AQP1,MST1,MSX1,TNFSF11,PTCH2,ATOH1,MYCL,MYCN,MYO7A,BBS4,HESX1,BFSP1,CEACAM1,NRP1,ALDH1A2,NEUROD1,NFATC4,BHLHA15,NPHS1,SEMA5A,CD34,PAX6,PCDH8,PDGFB,SOX18,PTER,PGF,CER1,PI3,EDARADD,PITX2,SPDEF,WHRN,POU3F1,RFX6,CPS1,CRHR1,COL23A1,CSF1,MICAL2,PPP1R16B,PLET1,NEUROG3,PRLR,CDHR2,PSMA5,PYY,PTGS1,PTGS2,RASIP1,PARD6A,KRT77,CCDC40,DSPP…
CFAP70		GO: Biological Process	GO:0001763	morphogenesis of a branching structure	3.04302	0.0009057	1	0.03685	0.3554	33	246	AGTR1,MMP14,CITED1,MYCN,NRP1,NFATC4,SEMA5A,PDGFB,PGF,PITX2,CSF1,RASIP1,DSPP,EGF,ENG,LRRK2,FGFR2,FOXF1,SHOX2,GBX2,GPC3,GLI3,TEK,TFAP2C,TGM2,NRARP,HOXA5,HOXB7,HOXD13,WNT6,WNT2B,WT1,CXCR4
CHAC1		GO: Biological Process	GO:0031279	regulation of cyclase activity	3.03853	0.0009151	1	0.03706	0.3574	35	266	ADCY1,ADCY2,ADORA2A,ADRA1B,ADRA2B,LGR5,ADGRB1,ADGRB2,NOS2,ADGRD1,PDE4B,CHGA,AKAP6,CRHR1,RGS2,HRH4,PDZD3,RAMP1,CXCL11,GCG,SSTR5,NPFFR2,GNG7,MCHR1,FFAR3,GRM2,GRM4,ADGRG7,GUCA1A,GUCA2A,GUCA2B,MRAP,PTGDR2,HTR4,CXCL10
CHAC2		GO: Biological Process	GO:0060291	long-term synaptic potentiation	3.03273	0.0009274	1	0.03725	0.3593	18	106	ADCY1,ADORA2A,MME,MPP2,NFATC4,CAMK2B,NTRK2,SLC24A1,CRHR1,SYT12,EPHB2,RGS14,SLC8A3,SNAP25,GFAP,GIP,NR2E1,INS
CHAT		GO: Biological Process	GO:0019725	cellular homeostasis	3.03217	0.0009286	1	0.03725	0.3593	110	1088	GRXCR1,FZD9,MELTF,ADRA1B,ATP6V1G3,SLC24A4,AGTR1,TXNDC16,PLA2G6,C1QTNF1,ANXA6,PIWIL4,APOC3,AQP1,STC2,PDE8B,AACS,ATP2A1,ATP6V1B1,NEUROD1,BOK,NOS2,CACNB4,NOL3,CCKBR,P2RY4,P2RY6,CD40,SLC24A1,PDE1C,PDE3B,CHGA,TRPM8,CCR7,ABCG2,AKAP6,CP,RFX6,NR1D1,CRHR1,RAB11FIP5,ZBTB20,PTPN6,PTPRC,PTPRN,C19orf12,PYGM,SLC4A9,NR1H4,SLC26A3,ABCB6,EDN3,SYPL2,HRH4,NCF1,NPSR1,LRRK2,SLC22A17,SLC9B2,CCL2,CCL5,CXCL11,XCL1,CX3CL…
CHGA		GO: Biological Process	GO:0072007	mesangial cell differentiation	3.02761	0.0009384	1	0.03748	0.3614	4	7	ACTA2,CD34,PDGFB,GPR4
CHGB		GO: Biological Process	GO:0061138	morphogenesis of a branching epithelium	3.02278	0.0009489	1	0.03772	0.3638	31	227	AGTR1,MMP14,CITED1,MYCN,NRP1,NFATC4,SEMA5A,PDGFB,PGF,PITX2,CSF1,RASIP1,DSPP,EGF,ENG,FGFR2,FOXF1,GBX2,GPC3,GLI3,TEK,TFAP2C,TGM2,NRARP,HOXA5,HOXB7,HOXD13,WNT6,WNT2B,WT1,CXCR4
CHI3L2		GO: Biological Process	GO:0015844	monoamine transport	3.01945	0.0009562	1	0.03784	0.3649	19	115	ABAT,ADORA2A,ADRA2B,SYT13,CHRNA6,SYT2,ENTPD1,CHGA,CRHR1,FEV,SYT12,PTGS1,SLC29A4,SLC6A3,SLC6A4,SLC18A1,SNCG,GPM6B,FFAR3
CHIA		GO: Biological Process	GO:0051952	regulation of amine transport	3.01265	0.0009713	1	0.03799	0.3664	20	124	ABAT,ADORA2A,ADRA2B,SYT13,ARG1,CHRNA6,SYT2,CCK,ENTPD1,CHGA,CRHR1,SYT12,PTGS1,RGS2,ACE2,SLC15A1,SLC18A1,SNCG,STXBP1,FFAR3
CHP2		GO: Biological Process	GO:0034097	response to cytokine	3.00922	0.000979	1	0.03799	0.3664	127	1287	ACP5,CIITA,MME,ALOX5,IFITM1,APOB,CITED1,ARG1,TNFSF11,PYCARD,ASS1,OASL,SOCS1,MX1,MX2,TNFSF14,TNFRSF6B,BBS4,IL20RB,TNFRSF18,TRIM34,NDN,TNFRSF11A,IL18R1,CEACAM1,ALDH1A2,NOS2,H2BC11,CACNB4,NOL3,CAMK2B,TNFRSF11B,OSM,CD86,CD40,IL1RL1,PAX6,LRAT,PDGFB,NUMBL,EDARADD,CCR7,CARD14,COL1A1,COL1A2,AKAP6,COL3A1,POMC,POU2F1,POU4F1,PARP14,NR1D1,CRHBP,RSAD2,CSF1,RAB11FIP5,MAPK11,PRLR,PSMA5,LRRC2,PTGS2,PTPN6,GSDME,P…
CHRNA6		GO: Biological Process	GO:0017144	drug metabolic process	3.00599	0.0009863	1	0.03799	0.3664	81	760	ABAT,MAT1A,ACP5,MTCO2P12,CARNS1,AOX1,APOA4,CYP4F2,APOC3,MT-ATP6,MT-ATP8,DUOXA1,MT-CO1,MT-CO2,MT-CO3,MT-ND1,MT-ND2,MT-ND3,MT-ND4,ASPA,MT-ND4L,MT-ND5,ASS1,AACS,ALDH1A2,ALDH1L2,CACNA1H,NOS2,NPR1,NT5E,CD34,ENTPD1,LRAT,MPV17L,CHAT,CHI3L2,CPN1,CPS1,CRP,ELOVL3,CTBS,CTRB1,CYP1A2,CYP2B6,DAO,ACE,PTGS2,LPCAT2,ACSS3,DPEP1,DHRS9,RORA,HAO2,NCF1,PIPOX,CTRB2,FOLR2,ST3GAL1,BCAN,SLC6A3,SLC7A2,NOX1,SNCB,CHIA,GATM,S…
CHST11		GO: Biological Process	GO:0050777	negative regulation of immune response	3.00441	0.0009899	1	0.03799	0.3664	25	170	AMBP,ARG1,IL20RB,CEACAM1,SERPING1,CD59,IL1RL1,COL3A1,PARP14,PTPN6,PTPRC,SUSD4,NLRC5,XCL1,FOXF1,FOXJ1,OLFM4,SPN,NOD2,TAP1,TAP2,HLA-G,NLRP6,INS,JAK3
CHST9		GO: Biological Process	GO:0060326	cell chemotaxis	3.00406	0.0009907	1	0.03799	0.3664	41	328	AGTR1,PREX1,MST1,TNFSF11,TNFSF14,TNFRSF11A,NRP1,C5,SEMA5A,PDE4B,PDGFB,CHGA,LYST,PGF,CCR7,CSF1,EDN3,ENG,CCL26,F7,CCL2,CCL4,CCL5,CXCL11,XCL1,CX3CL1,SFTPD,FOLR2,PDGFD,CCR9,CCL27,NOD2,XCR1,HOXB9,VAV1,IL16,CXCL10,ITGA1,CXCR4,SCG2,PLA2G7
CHSY3		GO: Biological Process	GO:0060563	neuroepithelial cell differentiation	3.00401	0.0009908	1	0.03799	0.3664	14	73	GRXCR1,CLIC5,ATOH1,MYCL,MYCN,MYO7A,WHRN,DSPP,WDPCP,PDZD7,HEY1,WNT11,INSM1,KCNMA1
CIDEA,IMPA2		GO: Biological Process	GO:0002228	natural killer cell mediated immunity	3.00401	0.0009908	1	0.03799	0.3664	14	73	RAET1E,CEACAM1,LYST,ULBP3,PTPN6,RASGRP1,TAP1,TAP2,GZMB,HLA-G,CADM1,VAV1,KLRC2,LAG3
CIITA		GO: Biological Process	GO:0071346	cellular response to interferon-gamma	3.00157	0.0009964	1	0.03804	0.3669	27	189	CIITA,ARG1,ASS1,OASL,SOCS1,TRIM34,NOS2,CAMK2B,PARP14,RAB11FIP5,CCL26,FCGR1A,NLRC5,CCL2,CCL4,CCL5,XCL1,CX3CL1,MYO18A,STAR,STXBP1,TRIM31,HLA-DRA,HLA-G,RAB43,WAS,GBP6
CITED1		GO: Biological Process	GO:0050806	positive regulation of synaptic transmission	2.9987	0.001003	1	0.03814	0.3678	30	218	ABAT,ADCY1,ADORA2A,MME,MPP2,NFATC4,CACNB4,CAMK2B,NTRK2,SYT2,CCKBR,SLC24A1,CRHR1,CLSTN3,SYT12,RIMS3,PTGS2,EPHB2,CCL2,RGS14,SLC8A3,SNAP25,IQSEC2,GFAP,GIP,STXBP1,TACR1,NR2E1,GRIP2,INS
CLCA1		GO: Biological Process	GO:0006954	inflammatory response	2.98801	0.001028	1	0.03889	0.3751	85	806	ACP5,ADCY1,MEP1B,ADORA2A,CIITA,AGTR1,ALOX5,TNFSF11,DUOXA1,PYCARD,ASS1,IL20RB,TNFRSF11A,IL18R1,NFATC4,VNN1,C4A,C5,NOS2,NT5E,OGG1,OSM,CD5L,CD40,IL1RL1,CCR7,PMP22,NR1D1,CRHBP,CRP,CSF1,ACE,PTGS1,PTGS2,PTPRC,NR1H4,ACE2,GAL,RASGRP1,HRH4,RORA,EPHB6,NCF1,LRRK2,MECOM,CCL26,F12,FCGR1A,CCL2,CCL4,CCL5,CXCL11,XCL1,CX3CL1,FOXF1,FOLR2,SLC7A2,NOX1,SLC11A1,SIGLEC1,ACKR1,CHIA,GHRL,SPN,GGT5,NOD2,TACR1,XCR1,FFAR3,TE…
CLEC14A		GO: Biological Process	GO:1901623	regulation of lymphocyte chemotaxis	2.97757	0.001053	1	0.03969	0.3828	8	29	TNFSF14,CCR7,CCL2,CCL4,CCL5,XCL1,CCL27,CXCL10
CLIC5		GO: Biological Process	GO:0010648	negative regulation of cell communication	2.97184	0.001067	1	0.04002	0.386	156	1632	ABHD6,ADCY1,ADCY2,FZD9,ADRA1B,NR0B1,PLA2G6,SEMA6A,MMP14,AMBP,AMHR2,SESN3,CITED1,ARG1,RHOH,PDE8B,PYCARD,DACT3,PTCH2,DLK2,SOCS1,RASL11B,EIF3A,TRIM40,KCTD21,CEACAM1,NRP1,SYNGAP1,NEUROD1,BOK,NFATC4,VNN1,VWC2L,H2BC11,NOL3,CAMK2B,OSM,KCNQ4,HGS,IL1RL1,SLC24A1,FCMR,PDE1C,PDE3B,PDE4B,MPV17L,CHGA,CIDEA,CER1,MYOZ1,LPXN,BAMBI,BMP8A,HOMER2,CHAC1,CHST11,ZNF385A,PPEF2,PARP14,NR1D1,ATF6B,CRHBP,CRYBA1,RAB11FIP5,R…
CLK4		GO: Biological Process	GO:0021872	forebrain generation of neurons	2.95624	0.001106	1	0.0413	0.3983	15	82	NRP1,PAX6,NUMBL,DCT,RAC3,FGFR2,ARX,DISC1,GBX2,GLI3,DCLK2,SATB2,TFAP2C,NR2E1,BCL11B
CLPS		GO: Biological Process	GO:0072006	nephron development	2.95311	0.001114	1	0.04141	0.3994	24	162	ACTA2,AGTR1,CITED1,AQP1,SERPINB7,NPHS1,CD34,PDGFB,PGF,DSPP,RET,ENPEP,FOXJ1,PDGFD,GPC3,GLI3,GPR4,TEK,HEY1,HOXB7,WNT6,WNT11,WNT2B,WT1
CLSTN3		GO: Biological Process	GO:0021846	cell proliferation in forebrain	2.94846	0.001126	1	0.04141	0.3994	9	36	KIF1A,PAX6,NUMBL,DCT,FGFR2,ARX,IGF2BP1,DISC1,GLI3
CMPK2		GO: Biological Process	GO:0046068	cGMP metabolic process	2.94846	0.001126	1	0.04141	0.3994	9	36	NOS2,NPR1,PDE9A,RORA,PDZD3,GUCA1A,GUCA2A,GUCA2B,GUCY1B1
CMTM2,ENSSSCG00000035857		GO: Biological Process	GO:0003341	cilium movement	2.94769	0.001128	1	0.04141	0.3994	26	181	RSPH9,APOB,BBS4,IQCF1,CCDC151,TTLL6,LY6K,CABYR,TEKT1,CCDC40,ZBBX,SLC9B2,IQCG,DRC7,CATSPER2,SLC9B1,SLC9C1,TACR1,CELF3,RNASE10,WT1,RSPH6A,DNALI1,EFHC1,CCDC39,DNAAF6
CNBD2		GO: Biological Process	GO:0023014	signal transduction by protein phosphorylation	2.94119	0.001145	1	0.04187	0.4038	107	1060	ACTA2,ADRA1B,ADRA2B,C1QTNF1,SEMA6A,AMBP,JCAD,FGD2,TNFSF11,PYCARD,EIF3A,SH3RF3,ALKAL1,TNFRSF11A,CEACAM1,NRP1,SYNGAP1,BMP8B,BNIP2,C5,NPHS1,NTRK2,CCKBR,OSM,P2RY6,HGS,CD40,PAK3,RASGRP4,PDGFB,CCR7,BMP8A,ARHGEF6,PPEF2,CRYBA1,MAPK11,PSMA5,TBC1D10C,PTPN6,GSDME,PTPRC,PTPRR,FGF19,CDON,RASGRF1,RET,RGS2,RGS3,EDN3,ACE2,RASGRP1,EGF,HRH4,ROS1,EPHA8,EPHB2,NCF1,NPSR1,LRRK2,MECOM,DNAJC27,CCL26,KBTBD7,DACT1,MAPK12,…
CNNM1		GO: Biological Process	GO:0001505	regulation of neurotransmitter levels	2.93181	0.00117	1	0.04254	0.4103	50	425	ABAT,ACP5,ADCY1,ADORA2A,DOC2B,ASS1,NOS2,CHRNA6,CACNB4,NTRK2,SYT2,P2RY4,CD34,CHAT,SEPTIN5,CPS1,CRP,FEV,SNPH,SYT12,RIMS3,PTGS2,NAALAD2,RGS2,EDN3,RORA,LRRK2,NRN1,SLC1A2,SLC6A3,SLC6A4,SLC7A2,SLC18A1,SNAP25,BRSK1,SNCG,NAAA,CPLX1,GFAP,STXBP1,SYN2,SYP,KCNMB4,SDS,GPM6B,GRM4,RNF180,SDSL,TRPV1,AGXT2
CNNM2		GO: Biological Process	GO:0002706	regulation of lymphocyte mediated immunity	2.9307	0.001173	1	0.04254	0.4103	25	172	RAET1E,ARG1,IL20RB,IL18R1,CEACAM1,CD40,SASH3,RSAD2,ULBP3,PTPN6,PTPRC,SUSD4,RASGRP1,FCGR1A,XCL1,FOXJ1,SPN,NOD2,TAP1,TAP2,HLA-G,CADM1,VAV1,WAS,LAG3
CNNM3		GO: Biological Process	GO:0051339	regulation of lyase activity	2.92336	0.001193	1	0.04308	0.4154	35	270	ADCY1,ADCY2,ADORA2A,ADRA1B,ADRA2B,LGR5,ADGRB1,ADGRB2,NOS2,ADGRD1,PDE4B,CHGA,AKAP6,CRHR1,RGS2,HRH4,PDZD3,RAMP1,CXCL11,GCG,SSTR5,NPFFR2,GNG7,MCHR1,FFAR3,GRM2,GRM4,ADGRG7,GUCA1A,GUCA2A,GUCA2B,MRAP,PTGDR2,HTR4,CXCL10
CNNM4		GO: Biological Process	GO:0001660	fever generation	2.91116	0.001227	1	0.04375	0.4219	5	12	TNFSF11,TNFRSF11A,PTGS2,CCL5,TRPV1
CNOT1,SNORA50		GO: Biological Process	GO:0035933	glucocorticoid secretion	2.91116	0.001227	1	0.04375	0.4219	5	12	SELENOM,POMC,CRHR1,GAL,GHRL
CNRIP1		GO: Biological Process	GO:0031652	positive regulation of heat generation	2.91116	0.001227	1	0.04375	0.4219	5	12	ABAT,TNFSF11,TNFRSF11A,PTGS2,CCL5
CNTLN		GO: Biological Process	GO:0090279	regulation of calcium ion import	2.90553	0.001243	1	0.04416	0.4259	11	51	ATP2A1,PDGFB,ACE,DSPP,EGF,TRPV2,CCL2,SPINK1,GCG,TRPV3,CXCR4
CNTNAP2,ENSSSCG00000034739		GO: Biological Process	GO:0031343	positive regulation of cell killing	2.88439	0.001305	1	0.04614	0.445	14	75	RAET1E,ARG1,NOS2,CD5L,ULBP3,PTPRC,RASGRP1,CCL2,XCL1,TAP2,HLA-G,CADM1,VAV1,LAG3
COL16A1		GO: Biological Process	GO:0045933	positive regulation of muscle contraction	2.88273	0.00131	1	0.04615	0.4451	12	59	ABAT,ADRA1B,ADRA2B,ATP2A1,CACNA1H,CHGA,PTGS1,PTGS2,RGS2,ACE2,GHRL,TACR1
COL1A1		GO: Biological Process	GO:0046887	positive regulation of hormone secretion	2.87811	0.001324	1	0.04635	0.447	24	164	ABAT,PLA2G6,C1QTNF1,NR0B2,DOC2B,TNFSF11,AACS,CCKBR,PAX6,RFX6,NR1H4,EDN3,GAL,FGB,SYBU,SNAP25,GHRL,GCG,GIP,TACR1,TFR2,INS,ISL1,GPR68
COL1A2		GO: Biological Process	GO:0006836	neurotransmitter transport	2.8768	0.001328	1	0.04635	0.447	41	333	ABAT,SLC6A19,ADCY1,ADORA2A,DOC2B,AQP1,TNFSF11,CHRNA6,CACNB4,NTRK2,SYT2,CCKBR,P2RY4,CHAT,SEPTIN5,FEV,SNPH,SYT12,RIMS3,RGS2,EDN3,LRRK2,NRN1,SLC1A2,SLC6A3,SLC6A4,SLC6A12,SLC18A1,SNAP25,BRSK1,SNCG,NAAA,CPLX1,SLC38A5,GFAP,STXBP1,SYN2,SYP,KCNMB4,GPM6B,GRM4
COL23A1		GO: Biological Process	GO:0010818	T cell chemotaxis	2.87225	0.001342	1	0.04635	0.447	8	30	TNFSF14,CCR7,CCL26,CCL5,CXCL11,XCL1,CCL27,CXCL10
COL3A1,ENSSSCG00000032706		GO: Biological Process	GO:0034369	plasma lipoprotein particle remodeling	2.87225	0.001342	1	0.04635	0.447	8	30	AGTR1,ALB,APOA4,APOB,APOC3,PON1,PLA2G7,LPL
COL5A2		GO: Biological Process	GO:0034368	protein-lipid complex remodeling	2.87225	0.001342	1	0.04635	0.447	8	30	AGTR1,ALB,APOA4,APOB,APOC3,PON1,PLA2G7,LPL
COL6A2		GO: Biological Process	GO:0055067	monovalent inorganic cation homeostasis	2.85855	0.001385	1	0.04742	0.4574	25	174	ADORA2A,ATP6V1G3,AGTR1,ANPEP,CYP4F2,ATP6V1B1,NPR1,CCKBR,ACE,SLC4A9,SLC26A3,LRRK2,SLC9A5,NOX1,SLC11A1,CHP2,SLC12A8,SLC9B1,SLC9C1,TACR1,RAB38,UPK3A,KCNH2,KCNMA1,RAB7A
COL8A2		GO: Biological Process	GO:0019433	triglyceride catabolic process	2.85699	0.00139	1	0.04742	0.4574	9	37	APOA4,APOB,APOC3,APOH,CPS1,FABP1,FABP2,PNPLA3,LPL
COPZ2		GO: Biological Process	GO:0002675	positive regulation of acute inflammatory response	2.85699	0.00139	1	0.04742	0.4574	9	37	TNFSF11,TNFRSF11A,OSM,CCR7,PTGS2,F12,FCGR1A,CCL5,FFAR3
COQ10A		GO: Biological Process	GO:0007389	pattern specification process	2.85294	0.001403	1	0.04753	0.4584	56	493	DSCAML1,AMHR2,CITED1,MSX1,BBS4,NRP1,SYNGAP1,ALDH1A2,NEUROD1,PAX6,PCDH8,PCSK5,SOX18,CER1,PITX2,CCDC151,MICAL2,TCF7L1,MAFB,CDON,CCDC40,EGR2,RIPPLY1,ENG,EVX1,FGFR2,FOXF1,FOXJ1,CXXC4,MESP2,SNAI1,GBX2,GPC3,GLI3,SATB2,TCF15,HEY1,C9orf116,HOXA1,HOXA3,NRARP,HOXA5,HOXA7,HOXB6,HOXB7,HOXB8,HOXB9,HOXC8,HOXD13,WNT6,WNT2B,WT1,NKD1,ISL1,CCDC39,LRP2
CORO2B		GO: Biological Process	GO:0001570	vasculogenesis	2.85263	0.001404	1	0.04753	0.4584	17	101	TEAD2,CITED1,CEACAM1,NRP1,NTRK2,CD34,SOX18,PITX2,RASIP1,ENG,FGFR2,FOXF1,SMARCA4,TEK,TIE1,HEY1,WT1
CP		GO: Biological Process	GO:0021536	diencephalon development	2.84588	0.001426	1	0.04776	0.4606	15	84	NR0B1,MSX1,HESX1,NRP1,ALDH1A2,SEMA5A,PAX6,PITX2,POU4F1,CRHR1,CNTNAP2,ARX,SLC6A3,GBX2,ISL1
CPLX1		GO: Biological Process	GO:0019229	regulation of vasoconstriction	2.84588	0.001426	1	0.04776	0.4606	15	84	ADRA1B,ADRA2B,AGTR1,ALOX5,PDGFB,ACE,PTGS1,PTGS2,EDN3,ACE2,FGB,CX3CL1,KCNMB4,TACR1,TBXAS1
CPM		GO: Biological Process	GO:0001539	cilium or flagellum-dependent cell motility	2.84375	0.001433	1	0.04776	0.4606	21	137	RSPH9,APOB,BBS4,IQCF1,LY6K,TEKT1,CCDC40,SLC9B2,IQCG,DRC7,CATSPER2,SLC9B1,SLC9C1,TACR1,CELF3,RNASE10,WT1,RSPH6A,EFHC1,CCDC39,DNAAF6
CPN1		GO: Biological Process	GO:0060285	cilium-dependent cell motility	2.84375	0.001433	1	0.04776	0.4606	21	137	RSPH9,APOB,BBS4,IQCF1,LY6K,TEKT1,CCDC40,SLC9B2,IQCG,DRC7,CATSPER2,SLC9B1,SLC9C1,TACR1,CELF3,RNASE10,WT1,RSPH6A,EFHC1,CCDC39,DNAAF6
CPPED1		GO: Biological Process	GO:0050866	negative regulation of cell activation	2.84043	0.001444	1	0.04795	0.4625	30	223	ABAT,CYGB,ADORA2A,ZC3H12D,C1QTNF1,ARG1,SOCS1,IL20RB,CEACAM1,TIGIT,CD86,PDGFB,NR1D1,TBC1D10C,PTPN6,PTPRC,GAL,FGL1,XCL1,CX3CL1,FOXF1,FOXJ1,FLT3,SFTPD,SPN,GLI3,HLA-G,NRARP,JAK3,LAG3
CPS1		GO: Biological Process	GO:0002449	lymphocyte mediated immunity	2.83505	0.001462	1	0.04837	0.4665	46	387	RAET1E,ARG1,IL20RB,IL18R1,CEACAM1,SERPING1,C1R,C4A,C5,C6,C8B,C8G,CD8A,CD40,LYST,SASH3,CRP,RSAD2,ULBP3,PTPN6,PTPRC,SUSD4,RASGRP1,EPHB6,BTN3A3,FCGR1A,XCL1,FOXJ1,SLC11A1,MYO1G,SPN,NOD2,RFTN1,TAP1,TAP2,BTN3A2,GZMB,HLA-G,CADM1,VAV1,WAS,IGKC,KLRC2,LAG3,TRBC2,TRBC1
CRHBP		GO: Biological Process	GO:0014031	mesenchymal cell development	2.82016	0.001513	1	0.04984	0.4807	16	93	SEMA6A,ANXA6,NRP1,ALDH1A2,SEMA5A,PAX6,PITX2,FGF19,RET,EDN3,ENG,SEMA6D,SEMA6C,GBX2,HEY1,ISL1
CRISPLD2		GO: Cellular Component	GO:0031226	intrinsic component of plasma membrane	17.498	3.177e-18	2.856e-15	2.856e-15	2.107e-14	233	1790	MAG,SLC6A19,ABHD6,ADCY1,ADCY2,MEP1B,ADORA2A,UNC5A,MELTF,ADRA1B,ADRA2B,SLC24A4,AGTR1,KIAA1324,C1QTNF1,SEMA6A,MME,MMP14,SYT13,MPP2,AMHR2,LRFN1,HCN3,IYD,AQP8,LGR5,AQP1,AQP5,AQP7,TNFSF11,ABCB11,MDGA1,CADM3,ADGRB1,ADGRB2,TNFRSF18,IL18R1,CEACAM1,NRP1,ST3GAL5,VWC2L,CACNA1H,NKG7,C5,C6,C8B,C8G,ADGRD1,NPHS1,CHRNA6,STBD1,NTRK2,DDR2,SLC13A2,CD8A,SLC16A6,P2RY4,P2RY6,KCNQ4,CD34,ENTPD1,CD40,CD48,SLC28A1,CD59,CD…
CRNN		GO: Cellular Component	GO:0005887	integral component of plasma membrane	15.8972	1.267e-16	1.139e-13	5.694e-14	4.201e-13	220	1710	MAG,SLC6A19,ABHD6,ADCY1,ADCY2,MEP1B,ADORA2A,ADRA1B,ADRA2B,SLC24A4,AGTR1,KIAA1324,C1QTNF1,SEMA6A,MME,MMP14,SYT13,AMHR2,LRFN1,HCN3,IYD,AQP8,LGR5,AQP1,AQP5,AQP7,TNFSF11,ABCB11,CADM3,ADGRB1,ADGRB2,TNFRSF18,IL18R1,CEACAM1,NRP1,ST3GAL5,VWC2L,CACNA1H,NKG7,C5,C6,C8B,C8G,ADGRD1,NPHS1,CHRNA6,STBD1,NTRK2,DDR2,SLC13A2,CD8A,SLC16A6,P2RY4,P2RY6,KCNQ4,CD34,ENTPD1,CD40,SLC28A1,CD69,SLC24A1,PCDH8,CEACAM5,CEACAM4,…
CRP		GO: Cellular Component	GO:0009986	cell surface	9.26051	5.489e-10	4.935e-07	1.645e-07	1.214e-06	132	1036	RAET1E,DSCAML1,FZD9,MELTF,ADRA2B,CIITA,MME,ALPI,ALPP,AMBP,ISLR2,LRFN1,ANPEP,APOA4,APOH,AZGP1,CEACAM6,TNFRSF18,TNFRSF11A,CEACAM1,NRP1,FCRL1,NT5E,NTRK2,TSPEAR,CD5L,CD8A,TIGIT,CD86,CD34,ENTPD1,CD40,CD48,CD59,CD69,IL1RL1,FCMR,CEACAM5,PDGFB,CEACAM8,CD83,TRPM8,CCR7,PMP22,CPM,COL23A1,CLEC14A,CNTNAP2,PLET1,LY6K,PRLR,BOC,CLSTN3,LRFN3,ACE,ULBP3,PTPRC,CDON,PCSK9,ENOX1,ACE2,ROS1,ENG,ENO2,ENPEP,TREML2,EPHB6,R…
CRYBA1		GO: Cellular Component	GO:0098858	actin-based cell projection	8.9535	1.113e-09	1.001e-06	2.501e-07	1.846e-06	61	360	MAP2,ACTA2,SLC6A19,ACTG2,GRXCR1,FZD9,CLIC5,MME,ALPI,ANPEP,APBB1,AQP1,AQP5,AQP7,MTTP,ATP6V1B1,MYH11,MYO7A,CEACAM1,NPTX2,TSPEAR,SLC5A8,PDZK1,CLCA1,NPC1L1,HOMER2,WHRN,CRP,TRPM6,TMPRSS15,CDHR2,ACE,TBC1D10C,PTPRZ1,DPEP1,SLC26A3,ACE2,PDZD3,ENPEP,LRRK2,PDZD7,BPIFA1,FABP2,MYO18A,SI,SLC2A2,IGF2BP1,SLC15A1,SNAP25,MYO1G,SLC17A3,SPN,SLC46A1,TEK,SLC7A9,TREH,HLA-G,CEACAM16,DNALI1,LCT,LRP2
CSDC2		GO: Cellular Component	GO:0005902	microvillus	8.30856	4.914e-09	4.418e-06	8.835e-07	6.519e-06	42	213	SLC6A19,GRXCR1,MME,ALPI,ANPEP,AQP1,AQP5,AQP7,MTTP,ATP6V1B1,MYH11,MYO7A,CEACAM1,SLC5A8,PDZK1,CLCA1,NPC1L1,TRPM6,TMPRSS15,CDHR2,ACE,DPEP1,SLC26A3,ACE2,PDZD3,ENPEP,LRRK2,BPIFA1,FABP2,MYO18A,SI,SLC2A2,SLC15A1,MYO1G,SLC17A3,SPN,SLC46A1,TEK,SLC7A9,TREH,LCT,LRP2
CSF1		GO: Cellular Component	GO:0016324	apical plasma membrane	7.16755	6.799e-08	6.112e-05	1.019e-05	7.517e-05	58	373	SLC6A19,CLIC5,ANXA6,CYP4F2,AQP8,AQP1,AQP5,ABCC6,ABCB11,ATP6V1B1,MYO7A,CEACAM6,CEACAM1,MGAM,DDR2,P2RY4,P2RY6,CD34,SLC28A1,SLC5A8,CEACAM5,PDZK1,CEACAM7,ABCB4,NPC1L1,ABCG2,PLET1,TRPM6,CDHR2,PARD6A,SLC29A4,DPEP1,SLC26A3,WDPCP,ENPEP,SLC9B2,CLCA4,SI,SLC39A4,SLC2A2,SLC22A4,RAPGEF6,SLC17A3,SLC46A1,MLC1,UPK1A,TEK,SLC7A9,PARD3,TRPV5,CFAP126,HPN,AMOTL1,UPK3A,SLC2A9,KCNMA1,LCT,LRP2
CTBS		GO: Cellular Component	GO:0043005	neuron projection	6.78331	1.647e-07	0.000148	2.115e-05	0.0001561	176	1624	MAG,ABAT,MAP2,CYGB,GRXCR1,ADCY1,ADCY2,DSCAML1,ADORA2A,UNC5A,CLIC5,SEMA6A,MME,PREX1,ALOX5,BEGAIN,MPP2,HCN3,APBB1,AQP1,ARG1,ARHGAP4,MT-ND1,MT-ND5,ASS1,KIF1A,MYO7A,ADGRB1,BBS4,NRP1,SYNGAP1,C4A,CACNA1H,WASF1,CDK5R2,CHRNA6,NPTX1,NPTX2,CAMK2B,NTRK2,NTS,TSPEAR,SYT2,CCK,KCNQ4,ENTPD1,CD40,PCDH8,ARHGAP33,PCSK1,PCSK5,PDE4B,PDGFB,PENK,CHAT,PLEKHB1,DLGAP3,TRPM5,HOMER2,WHRN,PNMT,SEPTIN5,PACSIN1,BAG2,POU4F1,ZNF…
CTRC		GO: Cellular Component	GO:0031012	extracellular matrix	6.67654	2.106e-07	0.0001893	2.139e-05	0.0001579	80	598	EMILIN3,ELFN2,AEBP1,SPARCL1,ALB,MMP14,ALPL,AMBP,ANXA6,APOA4,APOC3,APOH,MST1,AZGP1,SERPING1,SERPINH1,TNFRSF11B,ENTPD1,IL1RL1,PDGFB,PI3,COL1A1,COL1A2,PMP22,COL3A1,COL5A2,COL6A2,COL8A2,COL16A1,EFEMP2,COL23A1,CLEC14A,PRSS2,PTPRZ1,CDON,IMPG2,CRISPLD2,DSPP,ANGPTL6,PCOLCE2,EMILIN2,F7,F12,F13A1,SEMA6D,FCN1,FGB,FGFR2,SDC2,NID2,FBLN5,SFTPD,BCAN,SPN,TINAG,GPC3,PHOSPHO1,ADAMTS8,ITIH5,TGFBI,TGM2,TGM3,TNXB,TPS…
CTSW		GO: Cellular Component	GO:0098862	cluster of actin-based cell projections	6.65916	2.192e-07	0.0001971	2.139e-05	0.0001579	37	200	SLC6A19,GRXCR1,CLIC5,MME,ALPI,ANPEP,AQP1,AQP7,MTTP,MYH11,MYO7A,TSPEAR,SLC5A8,PDZK1,NPC1L1,HOMER2,WHRN,TRPM6,TMPRSS15,CDHR2,ACE,SLC26A3,ACE2,PDZD3,ENPEP,PDZD7,MYO18A,SI,SLC2A2,SLC15A1,SLC17A3,SLC46A1,SLC7A9,TREH,CEACAM16,LCT,LRP2
CUL4B		GO: Cellular Component	GO:0005903	brush border	6.62342	2.38e-07	0.0002139	2.139e-05	0.0001579	29	137	SLC6A19,MME,ALPI,ANPEP,AQP1,AQP7,MTTP,MYH11,SLC5A8,PDZK1,NPC1L1,TRPM6,TMPRSS15,CDHR2,ACE,SLC26A3,ACE2,PDZD3,ENPEP,MYO18A,SI,SLC2A2,SLC15A1,SLC17A3,SLC46A1,SLC7A9,TREH,LCT,LRP2
CX3CL1		GO: Cellular Component	GO:0045177	apical part of cell	6.53432	2.922e-07	0.0002627	2.388e-05	0.0001762	66	465	SLC6A19,CLIC5,ANXA6,CYP4F2,AQP8,AQP1,AQP5,ABCC6,ABCB11,ATP6V1B1,MYO7A,CEACAM6,CEACAM1,MGAM,DDR2,P2RY4,P2RY6,CD34,SLC28A1,SLC5A8,CEACAM5,PDZK1,CEACAM7,ABCB4,NPC1L1,ABCG2,HOMER2,CRHR1,PLET1,TRPM6,CDHR2,PARD6A,SLC4A9,SLC29A4,DPEP1,SLC26A3,WDPCP,PDZD3,ENPEP,FABP1,FABP2,SLC9B2,CLCA4,SI,SLC39A4,SLC2A2,SLC22A4,PDZD2,RAPGEF6,SLC17A3,SLC46A1,EDAR,MLC1,UPK1A,TEK,SLC7A9,PARD3,TRPV5,CFAP126,HPN,AMOTL1,UPK3A,…
CXCL10		GO: Cellular Component	GO:0031225	anchored component of membrane	6.4613	3.457e-07	0.0003107	2.59e-05	0.0001911	35	187	MELTF,ALPI,ALPL,ALPP,ALPG,MPP2,LYPD4,MDGA1,CEACAM6,VNN1,NT5E,OMG,CD48,CD59,CEACAM5,CEACAM7,CEACAM8,CP,CPM,PLET1,LY6K,ULBP3,DPEP1,EFNA2,NRN1,FOLR2,BCAN,SNAP25,SPAM1,GFRA4,GFRA3,GPC3,TREH,SPACA4,RAB7A
CXCL11		GO: Cellular Component	GO:0005788	endoplasmic reticulum lumen	6.28786	5.154e-07	0.0004634	3.564e-05	0.000263	49	312	MELTF,TXNDC16,SPARCL1,ALB,APOA4,APOB,STC2,SCG3,MTTP,C4A,SERPINH1,PDGFB,PENK,CHGB,COL1A1,COL1A2,COL3A1,COL5A2,COL6A2,COL8A2,COL16A1,CP,COL23A1,CSF1,PTGS2,PCSK9,RDH5,F5,F7,F10,FOXRED2,EVA1A,SDC2,FLT3,ARSG,PDGFD,GHRL,GCG,GIP,GPC3,SLC27A2,GPX7,VGF,WNT6,IGFBP1,IGFBP4,INS,SCG2,MANF
CXCR4		GO: Cellular Component	GO:0032432	actin filament bundle	6.15459	7.005e-07	0.0006298	4.499e-05	0.0003319	47	297	ACTA2,SLC6A19,GRXCR1,MME,ALPI,ANPEP,AQP1,AQP5,AQP7,MTTP,ATP6V1B1,MYH11,MYLK,MYO7A,CEACAM1,SLC5A8,PDZK1,CLCA1,NPC1L1,SEPTIN5,TRPM6,TMPRSS15,CDHR2,ACE,DPEP1,SLC26A3,ACE2,PDZD3,ENPEP,LRRK2,BPIFA1,FABP2,CORO2B,NEBL,MYO18A,SI,SLC2A2,SLC15A1,MYO1G,SLC17A3,SPN,SLC46A1,TEK,SLC7A9,TREH,LCT,LRP2
CXorf65,IL2RG		GO: Cellular Component	GO:0005884	actin filament	6.11092	7.746e-07	0.0006964	4.643e-05	0.0003426	70	517	MAP2,ACTA2,SLC6A19,ACTG2,GRXCR1,FZD9,CLIC5,MME,ALPI,ANPEP,APBB1,AQP1,AQP5,AQP7,MTTP,ATP6V1B1,MYH11,MYLK,MYO7A,CEACAM1,NPTX2,TSPEAR,SLC5A8,PDZK1,WIPF3,CLCA1,NPC1L1,HOMER2,WHRN,SEPTIN5,CRP,TRPM6,TMPRSS15,CDHR2,ACE,TBC1D10C,PTPRZ1,RAC3,DPEP1,SLC26A3,ACE2,PDZD3,ENPEP,LRRK2,RCSD1,PDZD7,BPIFA1,FABP2,CORO2B,NEBL,MYO18A,SI,SLC2A2,IGF2BP1,SLC15A1,SNAP25,SMTNL2,MYO1G,SLC17A3,SPN,SLC46A1,TEK,SLC7A9,TREH,HLA…
CXXC4		GO: Cellular Component	GO:0031526	brush border membrane	6.0715	8.482e-07	0.0007625	4.766e-05	0.0003517	19	72	SLC6A19,ANPEP,AQP1,AQP7,MTTP,SLC5A8,PDZK1,NPC1L1,TRPM6,CDHR2,ACE,SLC26A3,ACE2,ENPEP,SLC2A2,SLC17A3,SLC46A1,SLC7A9,LRP2
CYFIP2		GO: Cellular Component	GO:0044297	cell body	5.96337	1.088e-06	0.0009781	5.754e-05	0.0004246	99	820	MAP2,ACTA2,CYGB,ACTG2,ADORA2A,UNC5A,MME,BEGAIN,HCN3,APBB1,APOB,AQP1,ARG1,PYCARD,MT-ND1,ASS1,KIF1A,NDN,NRP1,C4A,CACNA1H,NPTX2,CAMK2B,NTRK2,NTS,CCK,ENTPD1,CD40,PCSK5,PDE1C,PDE9A,PDGFB,PENK,CHAT,DLGAP3,TRPM5,HOMER2,WHRN,PNMT,ZNF385A,NR1D1,CRHBP,CRHR1,CNTNAP2,FEV,PRPH,BOC,SNPH,PTPRN,PARD6A,PTPRZ1,GRIN3B,RAC3,RASGRF1,RDH5,RET,CNNM4,CNNM1,GAL,EFNA2,ENO2,EPHB2,NCF1,LRRK2,SORT1,TRPV2,OLFM1,CCL2,CX3CL1,SD…
CYGB		GO: Cellular Component	GO:0045202	synapse	5.89585	1.271e-06	0.001143	6.35e-05	0.0004686	159	1482	ABAT,MAP2,ABHD6,ADCY1,DSCAML1,FZD9,ADORA2A,KCTD16,SPARCL1,MME,BEGAIN,DOC2B,MPP2,LRFN1,HCN3,APBB1,APOA4,AQP1,MT-ND2,EIF3A,MDGA1,KCTD12,CADM3,ATP6V1B1,KIF1A,MYO7A,ADGRB1,NRP1,SYNGAP1,VWC2L,C4A,CACNA1H,WASF1,CHRNA6,CACNB1,CACNB4,NPTX1,NPTX2,NT5E,CAMK2B,NTRK2,NTS,SYT2,GRASP,CCK,P2RY4,ENTPD1,PAK3,PCDH8,ARHGAP33,PDE4B,PENK,CHAT,TRIP4,DLGAP3,CAMKV,ATG9A,HOMER2,WHRN,CABP1,PNMT,SEPTIN5,PACSIN1,NR1D1,CRHBP…
CYP1A2		GO: Cellular Component	GO:0036477	somatodendritic compartment	5.81901	1.517e-06	0.001364	7.096e-05	0.0005236	124	1096	MAP2,CYGB,ADCY1,ADCY2,ADORA2A,UNC5A,MME,PREX1,ALOX5,BEGAIN,MPP2,HCN3,APBB1,APOB,AQP1,ARG1,PYCARD,MT-ND1,ASS1,KIF1A,ADGRB1,NDN,NRP1,SYNGAP1,C4A,CACNA1H,WASF1,NPTX2,CAMK2B,NTRK2,NTS,CCK,ENTPD1,CD40,PCDH8,ARHGAP33,PCSK5,PDE1C,PDE4B,PDE9A,PDGFB,PENK,CHAT,DLGAP3,TRPM5,HOMER2,WHRN,PNMT,BAG2,ZNF385A,NR1D1,CRHBP,CRHR1,CNTNAP2,PRKAR1B,FEV,PRPH,BOC,SNPH,SYT12,LRFN3,PTPRN,PARD6A,PTPRZ1,ARHGAP44,GRIN3B,RAC3,…
CYP2A19		GO: Cellular Component	GO:0043025	neuronal cell body	5.80162	1.579e-06	0.001419	7.096e-05	0.0005236	90	732	MAP2,CYGB,ADORA2A,UNC5A,MME,BEGAIN,HCN3,APBB1,APOB,AQP1,ARG1,PYCARD,MT-ND1,ASS1,KIF1A,NDN,NRP1,C4A,CACNA1H,NPTX2,CAMK2B,NTRK2,NTS,CCK,ENTPD1,CD40,PCSK5,PDE1C,PDE9A,PDGFB,PENK,CHAT,DLGAP3,TRPM5,HOMER2,WHRN,PNMT,ZNF385A,NR1D1,CRHBP,CRHR1,CNTNAP2,FEV,PRPH,BOC,SNPH,PTPRN,PARD6A,PTPRZ1,GRIN3B,RAC3,RASGRF1,RET,CNNM4,CNNM1,GAL,EFNA2,ENO2,EPHB2,NCF1,LRRK2,SORT1,OLFM1,CCL2,CX3CL1,SDC2,SLC6A3,SLC8A3,SNAP25…
CYP2B6		GO: Cellular Component	GO:0062023	collagen-containing extracellular matrix	5.60015	2.511e-06	0.002257	0.0001075	0.0007932	64	474	EMILIN3,AEBP1,SPARCL1,ALB,AMBP,ANXA6,APOA4,APOC3,APOH,MST1,AZGP1,SERPING1,SERPINH1,ENTPD1,PDGFB,COL1A1,COL1A2,PMP22,COL3A1,COL5A2,COL6A2,COL8A2,COL16A1,EFEMP2,COL23A1,CLEC14A,PTPRZ1,CDON,IMPG2,ANGPTL6,PCOLCE2,EMILIN2,F7,F12,F13A1,SEMA6D,FCN1,FGB,FGFR2,SDC2,NID2,FBLN5,SFTPD,BCAN,SPN,TINAG,GPC3,ADAMTS8,ITIH5,TGFBI,TGM2,TGM3,TNXB,TPSB2,TPSAB1,NTN5,WNT2B,IL7,IL16,INS,ITIH4,PAPLN,ADAMTS10,LTBP3
CYP2C42,CYP2C49		GO: Cellular Component	GO:0099513	polymeric cytoskeletal fiber	5.11907	7.602e-06	0.006834	0.0003107	0.002292	140	1312	MAP2,ACTA2,SLC6A19,ACTG2,GRXCR1,FZD9,ADORA2A,KRT24,CLIC5,MME,RSPH9,ALPI,ANPEP,KNSTRN,APBB1,AQP1,AQP5,AQP7,ARHGAP4,MTTP,EIF3A,CATSPERG,ATP6V1B1,MYH11,MYLK,KIF1A,MYO7A,TTLL9,BFSP1,CEACAM1,NRP1,NPTX2,TSPEAR,SLC5A8,PDZK1,WIPF3,CLCA1,NPC1L1,CCDC151,HOMER2,WHRN,SPATA6,SEPTIN5,BAG2,FSD1,CRHBP,CRP,TTLL6,DRC3,PRPH,TRPM6,KATNAL2,TMPRSS15,SNPH,CDHR2,LRRC49,ACE,TBC1D10C,DES,CABYR,EML5,PTPRZ1,KRT77,TEKT1,RAC3…
CYP2D25		GO: Cellular Component	GO:0098793	presynapse	5.07007	8.51e-06	0.00765	0.0003272	0.002414	84	699	ADCY1,ADORA2A,KCTD16,MME,BEGAIN,DOC2B,HCN3,APBB1,AQP1,KCTD12,CADM3,ATP6V1B1,KIF1A,CACNA1H,CHRNA6,CACNB1,CACNB4,NTRK2,NTS,SYT2,CCK,P2RY4,ENTPD1,PCDH8,PDE4B,PENK,CHAT,ATG9A,PNMT,SEPTIN5,PACSIN1,CRHBP,PRKAR1B,FEV,PRPH,SNPH,SYT12,LRFN3,RIMS3,PTPRN,ARHGAP44,GRIN3B,EDN3,EFNB3,SYPL2,EPHB2,LRRK2,NRN1,ATP8A1,SLC9B2,CCL2,SGIP1,RAB6B,SLC1A2,SLC2A4,SLC6A3,SLC6A4,SLC18A1,SNAP25,SNCB,BRSK1,SNCG,NAAA,DISC1,IQSE…
CYP4F22		GO: Cellular Component	GO:0099512	supramolecular fiber	5.05879	8.734e-06	0.007852	0.0003272	0.002414	158	1521	MAP2,ACTA2,SLC6A19,ACTG2,GRXCR1,FZD9,ADORA2A,KRT24,CLIC5,MME,RSPH9,ALPI,ANPEP,KNSTRN,APBB1,AQP1,AQP5,AQP7,ARHGAP4,MTTP,EIF3A,CATSPERG,ATP2A1,ATP6V1B1,MYH11,MYL4,MYLK,KIF1A,MYO7A,TTLL9,FBP2,BFSP1,CEACAM1,NRP1,NPTX2,TSPEAR,SLC5A8,PDE4B,PDZK1,WIPF3,CLCA1,MYOZ1,NPC1L1,CCDC151,HOMER2,COL1A1,COL1A2,COL3A1,WHRN,COL5A2,SPATA6,SEPTIN5,BAG2,FSD1,CRHBP,CRP,TTLL6,CSRP2,DRC3,PRPH,TRPM6,KATNAL2,TMPRSS15,SNPH,C…
CYTH4		GO: Cellular Component	GO:0009897	external side of plasma membrane	4.99827	1.004e-05	0.009028	0.0003611	0.002665	60	454	RAET1E,ALPI,ANPEP,AZGP1,TNFRSF18,TNFRSF11A,CD8A,CD86,CD34,CD40,CD48,CD59,CD69,IL1RL1,FCMR,CEACAM5,CD83,TRPM8,CCR7,CLEC14A,PLET1,PRLR,ACE,ULBP3,PTPRC,PCSK9,ENOX1,ENG,ENPEP,F10,BTN3A3,FCGR1A,FCN1,FGB,FLT3,FOLR2,SLC2A4,SPN,CCR9,GFRA4,GFRA3,XCR1,BTN3A2,TFR2,BTNL2,HLA-G,TRPV1,IGKC,IL2RG,TNFRSF9,CXCL10,ITGA1,ITGA5,CXCR4,KCNMA1,LAG3,LIFR,LRP2,TRBC2,TRBC1
DACH1		GO: Cellular Component	GO:0099081	supramolecular polymer	4.94923	1.124e-05	0.0101	0.0003886	0.002867	158	1528	MAP2,ACTA2,SLC6A19,ACTG2,GRXCR1,FZD9,ADORA2A,KRT24,CLIC5,MME,RSPH9,ALPI,ANPEP,KNSTRN,APBB1,AQP1,AQP5,AQP7,ARHGAP4,MTTP,EIF3A,CATSPERG,ATP2A1,ATP6V1B1,MYH11,MYL4,MYLK,KIF1A,MYO7A,TTLL9,FBP2,BFSP1,CEACAM1,NRP1,NPTX2,TSPEAR,SLC5A8,PDE4B,PDZK1,WIPF3,CLCA1,MYOZ1,NPC1L1,CCDC151,HOMER2,COL1A1,COL1A2,COL3A1,WHRN,COL5A2,SPATA6,SEPTIN5,BAG2,FSD1,CRHBP,CRP,TTLL6,CSRP2,DRC3,PRPH,TRPM6,KATNAL2,TMPRSS15,SNPH,C…
DACT1		GO: Cellular Component	GO:0099080	supramolecular complex	4.91829	1.207e-05	0.01085	0.0004019	0.002965	158	1530	MAP2,ACTA2,SLC6A19,ACTG2,GRXCR1,FZD9,ADORA2A,KRT24,CLIC5,MME,RSPH9,ALPI,ANPEP,KNSTRN,APBB1,AQP1,AQP5,AQP7,ARHGAP4,MTTP,EIF3A,CATSPERG,ATP2A1,ATP6V1B1,MYH11,MYL4,MYLK,KIF1A,MYO7A,TTLL9,FBP2,BFSP1,CEACAM1,NRP1,NPTX2,TSPEAR,SLC5A8,PDE4B,PDZK1,WIPF3,CLCA1,MYOZ1,NPC1L1,CCDC151,HOMER2,COL1A1,COL1A2,COL3A1,WHRN,COL5A2,SPATA6,SEPTIN5,BAG2,FSD1,CRHBP,CRP,TTLL6,CSRP2,DRC3,PRPH,TRPM6,KATNAL2,TMPRSS15,SNPH,C…
DACT3		GO: Cellular Component	GO:0150034	distal axon	4.18462	6.537e-05	0.05877	0.002099	0.01549	55	432	MAP2,ADCY1,PREX1,HCN3,APBB1,AQP1,ARHGAP4,NRP1,CDK5R2,NPTX2,NTRK2,NTS,CCK,PENK,WHRN,PNMT,SEPTIN5,PACSIN1,CRHBP,CRP,PRKAR1B,PRPH,BOC,SYT12,PTPRN,PARD6A,PTPRZ1,STMN3,GRIN3B,RAC3,RASGRF1,EFNB3,ENO2,LRRK2,TRPV2,OLFM1,CCL2,IGF2BP1,SLC18A1,SNAP25,SNCB,BRSK1,SNCG,DISC1,CPLX1,SYP,GRIA3,GRM4,PARD3,ANKS1B,STMN4,KCNA3,CXCR4,KCNMA1,LRP2
DAO		GO: Cellular Component	GO:0034703	cation channel complex	3.94846	0.0001126	0.1013	0.003492	0.02577	34	232	ABHD6,CACHD1,CATSPERG,ATP2A1,VWC2L,CACNA1H,CACNB1,CACNB4,KCNQ4,PDE4B,CACNA2D2,DLGAP3,AKAP6,CNTNAP2,GRIN3B,KCNIP2,NRN1,OLFM1,CATSPER2,SNAP25,ABCC8,KCNMB4,GRIA3,CATSPERE,KCNA3,KCND2,KCNH2,KCNJ6,KCNJ14,KCNJ16,KCNMA1,KCNMB1,KCNQ2,KCNS3
DCLK2		GO: Cellular Component	GO:0015629	actin cytoskeleton	3.82304	0.0001503	0.1351	0.004505	0.03324	89	813	MAP2,ACTA2,SLC6A19,ACTG2,GRXCR1,FZD9,CLIC5,MME,ALPI,ANPEP,APBB1,AQP1,AQP5,AQP7,MTTP,ATP6V1B1,MYH11,MYL4,MYLK,MYO7A,CEACAM1,WASF1,LURAP1,NPTX2,DDR2,TSPEAR,SLC5A8,PDZK1,WIPF3,ABCB4,CLCA1,MYOZ1,NPC1L1,LPXN,HOMER2,WHRN,SEPTIN5,CRP,TRPM6,TMPRSS15,CDHR2,ACE,TBC1D10C,PTPRZ1,USH1G,RAC3,DPEP1,SLC26A3,ACE2,PDZD3,ENPEP,EPB41L2,LRRK2,OBSCN,RCSD1,PDZD7,BPIFA1,FABP2,CORO2B,BAIAP2L2,NEBL,MYO18A,SI,FHOD3,SLC2A2,…
DCLK3		GO: Cellular Component	GO:0097060	synaptic membrane	3.65521	0.0002212	0.1988	0.006414	0.04733	64	548	ABHD6,ADCY1,ADORA2A,KCTD16,BEGAIN,MPP2,LRFN1,APBB1,KCTD12,CADM3,ADGRB1,NRP1,CACNA1H,CHRNA6,NPTX1,NPTX2,NT5E,NTRK2,GRASP,P2RY4,ENTPD1,PCDH8,DLGAP3,HOMER2,CABP1,PACSIN1,CNTNAP2,CLSTN3,SNPH,LRFN3,RIMS3,PTPRZ1,GRIN3B,EFNB3,HRH4,ENO2,BAALC,EPHB2,OLFM1,SLITRK3,SLC1A2,SLC6A3,SLC6A4,RGS14,SLC8A3,SNAP25,FAIM2,LHFPL4,DISC1,IQSEC2,STXBP1,SYP,GRIA3,GRM2,GRM4,GRIP2,PRRT1,CADM1,TRPV1,ANKS1B,KCNA3,KCND2,KCNJ6,K…
DCT		GO: Cellular Component	GO:0031253	cell projection membrane	3.56336	0.0002733	0.2457	0.007666	0.05656	47	373	MAP2,SLC6A19,FZD9,ADORA2A,UNC5A,MPP2,JCAD,ANPEP,FGD2,AQP1,AQP7,MTTP,BBS4,CEACAM1,BMX,TSPEAR,SLC5A8,PDE9A,PDZK1,NPC1L1,PACSIN1,CNTNAP2,PRPH,TRPM6,CDHR2,ACE,TBC1D10C,PTPRZ1,DPEP1,SLC26A3,ACE2,ENPEP,RASGRP2,SLC1A2,SLC2A2,NOX1,SLC17A3,SLC46A1,EPB41L3,MCHR1,SLC7A9,BVES,ARHGAP45,HLA-G,TRPV1,ITGA5,LRP2
DDR2		GO: Cellular Component	GO:0030424	axon	3.55068	0.0002814	0.253	0.007666	0.05656	88	817	MAG,MAP2,ADCY1,DSCAML1,ADORA2A,SEMA6A,MME,PREX1,HCN3,APBB1,AQP1,ARHGAP4,KIF1A,NRP1,C4A,CDK5R2,NPTX2,NTRK2,NTS,SYT2,CCK,CD40,PENK,CHAT,WHRN,PNMT,SEPTIN5,PACSIN1,BAG2,CRHBP,CRP,CNTNAP2,PRKAR1B,PRPH,BOC,SYT12,LRFN3,PTPRN,PARD6A,PTPRZ1,STMN3,GRIN3B,RAC3,RASGRF1,RET,ATL1,EFNB3,ENO2,EPHB2,LRRK2,TRPV2,OLFM1,CCL2,BCAN,SYBU,SLC1A2,SLC6A3,IGF2BP1,SLC18A1,SNAP25,SNCB,BRSK1,SNCG,GHRL,DISC1,SARM1,CPLX1,EPB41L…
DDX25		GO: Cellular Component	GO:0098978	glutamatergic synapse	3.2909	0.0005118	0.4601	0.01353	0.09983	59	511	ABHD6,ADCY1,FZD9,ADORA2A,SPARCL1,BEGAIN,MPP2,APBB1,ADGRB1,NRP1,SYNGAP1,CACNA1H,CACNB4,NPTX1,NPTX2,CAMK2B,NTRK2,GRASP,P2RY4,PAK3,PCDH8,DLGAP3,CAMKV,HOMER2,CABP1,PACSIN1,PRKAR1B,CALY,PLCXD3,CLSTN3,LRFN3,RIMS3,PTPRZ1,ARHGAP44,EFNB3,EPHB2,LRRK2,NRN1,OLFM1,BCAN,SLC1A2,RGS14,SNAP25,GHRL,IQSEC2,WASF3,CPLX1,STXBP1,SYN2,GRIA3,GRM4,GUCY1B1,GRIP2,PRRT1,CADM1,ANKS1B,KCNA3,KCND2,KCNMA1
DDX5,POLG2		GO: Cellular Component	GO:0045211	postsynaptic membrane	3.27844	0.0005267	0.4735	0.01353	0.09983	49	405	ABHD6,ADCY1,ADORA2A,KCTD16,BEGAIN,MPP2,LRFN1,APBB1,KCTD12,ADGRB1,NRP1,CACNA1H,CHRNA6,NPTX1,NPTX2,NTRK2,GRASP,PCDH8,DLGAP3,HOMER2,CABP1,PACSIN1,CLSTN3,LRFN3,PTPRZ1,GRIN3B,EFNB3,HRH4,BAALC,EPHB2,SLITRK3,SLC6A3,SLC6A4,RGS14,SLC8A3,FAIM2,LHFPL4,DISC1,IQSEC2,GRIA3,GRM2,GRIP2,PRRT1,CADM1,TRPV1,ANKS1B,KCNA3,KCND2,KCNMA1
DEFB128		GO: Cellular Component	GO:0097447	dendritic tree	3.23657	0.00058	0.5215	0.01409	0.104	83	779	MAP2,ADCY1,ADCY2,ADORA2A,MME,PREX1,ALOX5,BEGAIN,MPP2,HCN3,APBB1,MT-ND1,KIF1A,ADGRB1,SYNGAP1,C4A,CACNA1H,WASF1,NPTX2,CAMK2B,NTRK2,CCK,PCDH8,ARHGAP33,PCSK5,PDE4B,PDGFB,PENK,DLGAP3,TRPM5,HOMER2,WHRN,PNMT,BAG2,ZNF385A,NR1D1,CRHBP,CRHR1,CNTNAP2,PRKAR1B,SYT12,LRFN3,PTPRZ1,ARHGAP44,GRIN3B,RASGRF1,RET,CNNM4,CNNM1,EFNB3,HRH4,EPHB2,NCF1,LRRK2,SORT1,CCL2,BCAN,SLC1A2,RGS14,IGF2BP1,SLC8A3,LHFPL4,SARM1,CPLX1,D…
DEPDC4		GO: Cellular Component	GO:0030425	dendrite	3.23657	0.00058	0.5215	0.01409	0.104	83	779	MAP2,ADCY1,ADCY2,ADORA2A,MME,PREX1,ALOX5,BEGAIN,MPP2,HCN3,APBB1,MT-ND1,KIF1A,ADGRB1,SYNGAP1,C4A,CACNA1H,WASF1,NPTX2,CAMK2B,NTRK2,CCK,PCDH8,ARHGAP33,PCSK5,PDE4B,PDGFB,PENK,DLGAP3,TRPM5,HOMER2,WHRN,PNMT,BAG2,ZNF385A,NR1D1,CRHBP,CRHR1,CNTNAP2,PRKAR1B,SYT12,LRFN3,PTPRZ1,ARHGAP44,GRIN3B,RASGRF1,RET,CNNM4,CNNM1,EFNB3,HRH4,EPHB2,NCF1,LRRK2,SORT1,CCL2,BCAN,SLC1A2,RGS14,IGF2BP1,SLC8A3,LHFPL4,SARM1,CPLX1,D…
DES		GO: Cellular Component	GO:0099240	intrinsic component of synaptic membrane	3.20558	0.0006229	0.56	0.01474	0.1087	33	244	ABHD6,ADCY1,ADORA2A,MPP2,LRFN1,CADM3,ADGRB1,NRP1,CACNA1H,CHRNA6,P2RY4,PCDH8,CLSTN3,LRFN3,PTPRZ1,GRIN3B,EFNB3,EPHB2,SLITRK3,SLC1A2,SLC6A3,SLC6A4,SLC8A3,SNAP25,GRIA3,GRM2,GRM4,PRRT1,CADM1,KCNA3,KCND2,KCNJ6,KCNMA1
DHRS9		GO: Cellular Component	GO:0099699	integral component of synaptic membrane	3.1512	0.000706	0.6347	0.01628	0.1201	31	226	ABHD6,ADCY1,ADORA2A,LRFN1,CADM3,ADGRB1,NRP1,CACNA1H,CHRNA6,P2RY4,PCDH8,CLSTN3,LRFN3,PTPRZ1,GRIN3B,EFNB3,EPHB2,SLITRK3,SLC1A2,SLC6A3,SLC6A4,SLC8A3,GRIA3,GRM2,GRM4,PRRT1,CADM1,KCNA3,KCND2,KCNJ6,KCNMA1
DIO1,ENSSSCG00000037689		GO: Cellular Component	GO:0097478	leaflet of membrane bilayer	3.10835	0.0007792	0.7005	0.01678	0.1238	72	663	RAET1E,ALPI,ANPEP,AZGP1,TNFRSF18,TNFRSF11A,CACNB4,NPTX2,CD8A,CD86,CD34,CD40,CD48,CD59,CD69,IL1RL1,FCMR,CEACAM5,CD83,TRPM8,ASPSCR1,CCR7,CLEC14A,PLET1,PRLR,ACE,ULBP3,PTPRC,PCSK9,ENOX1,RGS2,ENG,ENPEP,LRRK2,F10,BTN3A3,FCGR1A,FCN1,FGB,FLT3,FOLR2,SLC2A4,SNAP25,SPN,CCR9,GFRA4,GFAP,GFRA3,GNG7,GNG11,XCR1,BTN3A2,TFR2,TGM3,BTNL2,HLA-DRA,HLA-G,TRPV1,RASAL3,IGKC,IL2RG,TNFRSF9,CXCL10,ITGA1,ITGA5,CXCR4,KCNMA1,L…
DISC1		GO: Cellular Component	GO:0098552	side of membrane	3.10835	0.0007792	0.7005	0.01678	0.1238	72	663	RAET1E,ALPI,ANPEP,AZGP1,TNFRSF18,TNFRSF11A,CACNB4,NPTX2,CD8A,CD86,CD34,CD40,CD48,CD59,CD69,IL1RL1,FCMR,CEACAM5,CD83,TRPM8,ASPSCR1,CCR7,CLEC14A,PLET1,PRLR,ACE,ULBP3,PTPRC,PCSK9,ENOX1,RGS2,ENG,ENPEP,LRRK2,F10,BTN3A3,FCGR1A,FCN1,FGB,FLT3,FOLR2,SLC2A4,SNAP25,SPN,CCR9,GFRA4,GFAP,GFRA3,GNG7,GNG11,XCR1,BTN3A2,TFR2,TGM3,BTNL2,HLA-DRA,HLA-G,TRPV1,RASAL3,IGKC,IL2RG,TNFRSF9,CXCL10,ITGA1,ITGA5,CXCR4,KCNMA1,L…
DISP2,IVD,KNSTRN		GO: Cellular Component	GO:0098936	intrinsic component of postsynaptic membrane	3.10568	0.000784	0.7048	0.01678	0.1238	26	179	ABHD6,ADCY1,ADORA2A,MPP2,LRFN1,ADGRB1,NRP1,CACNA1H,CHRNA6,PCDH8,CLSTN3,LRFN3,PTPRZ1,GRIN3B,EFNB3,EPHB2,SLITRK3,SLC6A3,SLC6A4,SLC8A3,GRIA3,GRM2,PRRT1,CADM1,KCNA3,KCND2
DLGAP3		GO: Cellular Component	GO:0099055	integral component of postsynaptic membrane	3.0881	0.0008164	0.7339	0.01707	0.1259	25	170	ABHD6,ADCY1,ADORA2A,LRFN1,ADGRB1,NRP1,CACNA1H,CHRNA6,PCDH8,CLSTN3,LRFN3,PTPRZ1,GRIN3B,EFNB3,EPHB2,SLITRK3,SLC6A3,SLC6A4,SLC8A3,GRIA3,GRM2,PRRT1,CADM1,KCNA3,KCND2
DLK2		GO: Cellular Component	GO:0005579	membrane attack complex	3.05017	0.0008909	0.8009	0.0182	0.1343	4	7	C5,C6,C8B,C8G
DNAJC27		GO: Cellular Component	GO:0045121	membrane raft	2.99097	0.001021	0.9178	0.0204	0.1505	47	396	MAG,ADCY1,ADCY2,UNC5A,ADRA1B,MME,AQP1,MDGA1,CACNA1H,NPHS1,SERPINH1,CD8A,CD48,PDZK1,ABCB4,TRPM8,AKAP6,CAVIN1,LY6K,PTGS2,PTPRC,RET,ACE2,ENO2,BAALC,LRRK2,FCGR1A,SI,SLC2A4,SLC6A3,SLC6A4,SNAP25,FAIM2,RFTN1,MLC1,GPM6B,ADTRP,TEK,BVES,HK1,ARID3C,ITGA1,KCNA3,KCND2,KCNMA1,LDHB,LRP2
DNALI1		GO: Cellular Component	GO:0034702	ion channel complex	2.96859	0.001075	0.966	0.02059	0.152	39	313	ABHD6,CLIC5,CACHD1,BEST4,CATSPERG,ATP2A1,VWC2L,CACNA1H,CHRNA6,CACNB1,CACNB4,KCNQ4,PDE4B,CACNA2D2,DLGAP3,CLCNKA,CLCNKB,AKAP6,CNTNAP2,GRIN3B,KCNIP2,NRN1,OLFM1,CATSPER2,SNAP25,ABCC8,KCNMB4,GRIA3,CATSPERE,KCNA3,KCND2,KCNH2,KCNJ6,KCNJ14,KCNJ16,KCNMA1,KCNMB1,KCNQ2,KCNS3
DNER		GO: Cellular Component	GO:0098857	membrane microdomain	2.96778	0.001077	0.9679	0.02059	0.152	47	397	MAG,ADCY1,ADCY2,UNC5A,ADRA1B,MME,AQP1,MDGA1,CACNA1H,NPHS1,SERPINH1,CD8A,CD48,PDZK1,ABCB4,TRPM8,AKAP6,CAVIN1,LY6K,PTGS2,PTPRC,RET,ACE2,ENO2,BAALC,LRRK2,FCGR1A,SI,SLC2A4,SLC6A3,SLC6A4,SNAP25,FAIM2,RFTN1,MLC1,GPM6B,ADTRP,TEK,BVES,HK1,ARID3C,ITGA1,KCNA3,KCND2,KCNMA1,LDHB,LRP2
DOC2B		GO: Cellular Component	GO:0030054	cell junction	2.86265	0.001372	1	0.0257	0.1897	130	1352	DSCAML1,ADRA1B,KCTD16,MME,MMP14,MPP2,JCAD,LRFN1,ANXA6,AQP7,ABCB11,KCTD12,CADM3,MYLK,ADGRB1,FBP2,CEACAM1,NRP1,SYNGAP1,VWC2L,C4A,WASF1,NPHS1,CHRNA6,CAMK2B,DDR2,ESAM,SYT2,GRASP,CLDN10,CD59,PCDH8,SCARF2,ABCB4,JAM2,DLGAP3,PI4KA,LPXN,HOMER2,ARHGEF6,AKAP6,PMP22,WHRN,CABP1,PACSIN1,CSRP2,CNTNAP2,SNPH,NEURL2,SYT12,CDHR2,LRFN3,RIMS3,DES,RASIP1,PTPN6,TMEM47,PTPRC,PTPRN,PARD6A,PTPRR,ARHGAP44,GRIN3B,DPEP1,ATN1…
DOCK3		GO: Cellular Component	GO:0042627	chylomicron	2.75473	0.001759	1	0.03225	0.238	5	13	APOA4,APOB,APOC3,APOH,LPL
DPEP1		GO: Cellular Component	GO:0044304	main axon	2.74618	0.001794	1	0.03225	0.238	15	87	MAG,MAP2,ADORA2A,APBB1,CCK,CD40,PNMT,CRHBP,CNTNAP2,BCAN,SLC1A2,EPB41L3,PARD3,CADM1,KCNQ2
DPF3		GO: Cellular Component	GO:0098589	membrane region	2.65956	0.00219	1	0.03861	0.2849	47	411	MAG,ADCY1,ADCY2,UNC5A,ADRA1B,MME,AQP1,MDGA1,CACNA1H,NPHS1,SERPINH1,CD8A,CD48,PDZK1,ABCB4,TRPM8,AKAP6,CAVIN1,LY6K,PTGS2,PTPRC,RET,ACE2,ENO2,BAALC,LRRK2,FCGR1A,SI,SLC2A4,SLC6A3,SLC6A4,SNAP25,FAIM2,RFTN1,MLC1,GPM6B,ADTRP,TEK,BVES,HK1,ARID3C,ITGA1,KCNA3,KCND2,KCNMA1,LDHB,LRP2
DRAM1		GO: Cellular Component	GO:0008076	voltage-gated potassium channel complex	2.64551	0.002262	1	0.03861	0.2849	15	89	KCNQ4,CNTNAP2,KCNIP2,SNAP25,KCNMB4,KCNA3,KCND2,KCNH2,KCNJ6,KCNJ14,KCNJ16,KCNMA1,KCNMB1,KCNQ2,KCNS3
DRC3		GO: Cellular Component	GO:0099503	secretory vesicle	2.63601	0.002312	1	0.03861	0.2849	105	1074	ALB,MME,ALOX5,SYT13,ANPEP,APOH,AQP1,ARG1,SCG3,PYCARD,ATP6V1B1,KIF1A,CEACAM6,CEACAM1,VNN1,SERPING1,MGAM,STBD1,SYT2,ENTPD1,HGS,CD59,PCSK1,PCSK5,PDE4B,PDGFB,IQCF1,PENK,CEACAM3,CEACAM8,CHGA,CHGB,CLCA1,ATG9A,METTL7A,COL1A1,SEPTIN5,POMC,CRHBP,RAB11FIP5,LY6K,PCSK4,CTSW,PRSS2,SYT12,PSMA5,TBC1D10C,PTPN6,PTPRC,PTPRN,IZUMO1,KLK9,CRISPLD2,GAL,ANGPTL6,SCCPDH,EGF,SYPL2,CPPED1,ABCC4,LRRK2,F5,F13A1,ATP8A1,FCN1,S…
DRC7		GO: Cellular Component	GO:1902495	transmembrane transporter complex	2.6347	0.002319	1	0.03861	0.2849	40	337	ABHD6,CLIC5,CACHD1,BEST4,CATSPERG,ATP2A1,VWC2L,CACNA1H,CHRNA6,CACNB1,CACNB4,KCNQ4,PDE4B,CACNA2D2,DLGAP3,CLCNKA,CLCNKB,AKAP6,CNTNAP2,GRIN3B,ABCB6,KCNIP2,NRN1,OLFM1,CATSPER2,SNAP25,ABCC8,KCNMB4,GRIA3,CATSPERE,KCNA3,KCND2,KCNH2,KCNJ6,KCNJ14,KCNJ16,KCNMA1,KCNMB1,KCNQ2,KCNS3
DSCAML1		GO: Cellular Component	GO:0034705	potassium channel complex	2.59159	0.002561	1	0.04186	0.3089	16	99	KCNQ4,CNTNAP2,KCNIP2,SNAP25,ABCC8,KCNMB4,KCNA3,KCND2,KCNH2,KCNJ6,KCNJ14,KCNJ16,KCNMA1,KCNMB1,KCNQ2,KCNS3
DTX3L		GO: Cellular Component	GO:0065010	extracellular membrane-bounded organelle	2.54653	0.002841	1	0.04519	0.3334	4	9	ALPL,AQP1,PHOSPHO1,GBP6
DUOXA1		GO: Cellular Component	GO:0043679	axon terminus	2.54288	0.002865	1	0.04519	0.3334	29	226	ADCY1,HCN3,AQP1,NTRK2,NTS,CCK,PENK,PNMT,SEPTIN5,PACSIN1,CRHBP,PRKAR1B,PRPH,SYT12,PTPRN,GRIN3B,EFNB3,LRRK2,CCL2,SLC18A1,SNCB,SNCG,CPLX1,SYP,GRIA3,GRM4,ANKS1B,KCNA3,KCNMA1
DUSP27		Pathway	1269373	Cell surface interactions at the vascular wall	6.00406	9.907e-07	0.002394	0.002394	0.02003	30	143	MAG,APOB,CEACAM6,CEACAM1,ESAM,CD48,CEACAM5,CEACAM3,CEACAM8,JAM2,PSG1,PSG2,PSG3,PSG4,PSG5,PSG6,PSG9,PSG11,PTPN6,FCAMR,PSG8,SDC2,PROCR,SPN,TEK,SLC7A9,SLC7A8,GYPC,SLC7A10,ITGA5
DZIP1L		Pathway	1269903	Transmembrane transport of small molecules	5.51713	3.04e-06	0.007345	0.003673	0.03073	89	680	SLC6A19,ADCY1,ADCY2,ATP6V1G3,SLC24A4,ALB,SLC27A6,AQP8,AQP1,AQP5,AQP7,ABCC6,BEST4,ATP2A1,ATP6V1B1,AZGP1,CAMK2B,SLC13A2,SLC5A11,SLC28A1,SLC5A8,SLC24A1,ABCB4,TRPM5,CLCA1,CLCNKA,CLCNKB,TRPM8,ABCG2,CP,PRKAR1B,TRPM6,PSMA5,SLC13A4,SLC4A9,SLC29A4,SLC26A3,SLC38A4,ABCB6,SLC47A1,ABCC4,SLC22A17,ATP8A1,SLC9B2,TRPV2,ASIC4,CLCA4,SLC39A4,SLC1A2,SLC2A2,SLC2A4,SLC5A4,SLC5A5,SLC6A3,SLC6A12,SLC7A2,SLC8A3,SLC9A5,SLC1…
EBF1		Pathway	1269546	Peptide ligand-binding receptors	5.17875	6.626e-06	0.01601	0.005336	0.04465	34	188	AGTR1,MLN,C5,NTS,CCK,CCKBR,PENK,CCR7,POMC,PYY,EDN3,RLN2,GAL,NPSR1,CCL5,CXCL11,XCL1,CX3CL1,ACKR1,GHRL,CCR9,SST,SSTR1,CCL27,SSTR5,NPFFR2,TACR1,XCR1,MCHR1,MLNR,GRPR,RXFP4,CXCL10,CXCR4
EBF4		Pathway	1269907	SLC-mediated transmembrane transport	4.57463	2.663e-05	0.06433	0.0145	0.1214	44	287	SLC6A19,SLC24A4,ALB,SLC27A6,SLC13A2,SLC5A11,SLC28A1,SLC5A8,SLC24A1,CP,SLC13A4,SLC4A9,SLC29A4,SLC26A3,SLC38A4,SLC47A1,SLC39A4,SLC1A2,SLC2A2,SLC2A4,SLC5A4,SLC5A5,SLC6A3,SLC6A12,SLC7A2,SLC8A3,SLC9A5,SLC11A1,SLC13A1,SLC15A1,SLC16A2,SLC18A1,SLC22A4,G6PC,SLC38A5,GCKR,SLC7A9,SLC7A8,SLC7A10,HK1,SLC2A9,SLC5A9,SLC2A7,SLC30A2
EDAR		Pathway	1269544	GPCR ligand binding	4.52259	3.002e-05	0.07252	0.0145	0.1214	62	455	FZD9,ADORA2A,ADRA1B,ADRA2B,AGTR1,MLN,PTCH2,C5,NTS,CCK,CCKBR,P2RY4,P2RY6,PENK,CCR7,POMC,CRHBP,CRHR1,PYY,PTH2R,EDN3,RLN2,GAL,HRH4,RAMP1,NPSR1,CCL5,CXCL11,XCL1,CX3CL1,ACKR1,GHRL,CCR9,GCG,SST,SSTR1,CCL27,SSTR5,NPFFR2,GIP,TACR1,GNG7,GNG11,GPR4,XCR1,MCHR1,MLNR,FFAR3,GRM2,GRM4,GRPR,PTGDR2,LPAR3,HTR4,WNT6,WNT11,WNT2B,RXFP4,CXCL10,PLPPR5,CXCR4,GPR68
EDARADD		Pathway	1269545	Class A/1 (Rhodopsin-like receptors)	4.29183	5.107e-05	0.1234	0.02056	0.1721	47	322	ADORA2A,ADRA1B,ADRA2B,AGTR1,MLN,C5,NTS,CCK,CCKBR,P2RY4,P2RY6,PENK,CCR7,POMC,PYY,EDN3,RLN2,GAL,HRH4,NPSR1,CCL5,CXCL11,XCL1,CX3CL1,ACKR1,GHRL,CCR9,SST,SSTR1,CCL27,SSTR5,NPFFR2,TACR1,GPR4,XCR1,MCHR1,MLNR,FFAR3,GRPR,PTGDR2,LPAR3,HTR4,RXFP4,CXCL10,PLPPR5,CXCR4,GPR68
EEF1AKMT3		Pathway	1269332	TNFs bind their physiological receptors	4.11453	7.682e-05	0.1856	0.02651	0.2218	10	30	TNFSF11,TNFSF14,TNFRSF6B,TNFRSF18,TNFRSF11B,EDARADD,TNFSF15,TNFSF13B,EDAR,TNFRSF9
EFEMP2		Pathway	1269623	Visual phototransduction	3.84254	0.0001437	0.3473	0.04341	0.3632	20	101	APOA4,APOB,APOC3,BCO1,RDH16,HSD17B6,MYO7A,SLC24A1,LRAT,NMT2,CLPS,PPEF1,RDH5,DHRS9,SDC2,GPC3,GUCA1A,TTR,LPL,LRP2
EFHC1		Pathway	M5889	Ensemble of genes encoding extracellular matrix and extracellular matrix-associated proteins	3.77963	0.0001661	0.4014	0.0446	0.3732	115	1028	VWA5B2,EMILIN3,ELFN2,MEP1B,AEBP1,C1QTNF1,SEMA6A,SPARCL1,MMP14,AMBP,ANXA6,MST1,TNFSF11,SERPINB7,TNFSF14,BMP8B,VWC2L,CRNN,SERPING1,TSPEAR,SEMA5A,SERPINH1,OSM,PCSK5,PDGFB,PGF,PI3,BMP8A,COL1A1,COL1A2,COL3A1,COL5A2,COL6A2,COL8A2,COL16A1,EFEMP2,CRHBP,COL23A1,CSF1,CLEC14A,CTSW,PRSS2,TMPRSS15,ISM1,FGF19,TNFSF15,IMPG2,CRISPLD2,DSPP,REG1B,ANGPTL6,EGF,PCOLCE2,EMILIN2,CCL26,F7,F10,F12,F13A1,F13B,SEMA6D,FCN1,…
EFNA2		Pubmed	24952961	A high-resolution spatiotemporal atlas of gene expression of the developing mouse brain.	44.9187	1.206e-45	1.684e-40	1.684e-40	2.092e-39	216	1849	ABAT,MAP2,ADCY1,ADCY2,DSCAML1,FZD9,ADORA2A,UNC5A,ADRA2B,NR0B1,SEMA6A,NR0B2,EBF4,DOC2B,AMHR2,TEAD2,CITED1,MST1,MSX1,SCG3,MKX,ATOH1,MDGA1,MYCL,B3GALT2,MYCN,KCTD12,CADM3,MYLK,HESX1,RCOR2,NRP1,ALDH1A2,NEUROD1,NFATC4,BHLHA15,CACNA1H,NPAS1,CHRNA6,NRL,NTRK2,DDR2,NTS,SEMA5A,CCK,CCKBR,PAX6,PDE1C,PDGFB,SCARF2,PENK,SOX18,CHAT,PITX2,SPDEF,BAMBI,COL1A1,COL3A1,WHRN,COL5A2,COL16A1,POMC,POU2F1,POU3F1,POU4F1,NR1D…
EFNB3		Pubmed	27626380	High-throughput discovery of novel developmental phenotypes.	22.0622	8.666e-23	1.21e-17	6.049e-18	7.515e-17	154	1623	MAG,ELFN2,KLHL29,SLC24A4,KIAA1324,BBOX1,RSPH9,ZSWIM5,KNSTRN,RGCC,ARF3,MSX1,DACT3,ABCB11,SOCS1,PNCK,ATP2A1,BBS4,TNFRSF18,FBP2,BMX,BNIP2,BOK,NFATC4,NKG7,C8B,CCDC116,ADGRD1,NTRK2,CCK,C8orf58,OSM,CD5L,ENTPD1,XKRX,ARHGAP33,FCMR,PCSK1,PCSK5,SCARF2,PENK,SOX18,PFKFB1,CD83,LYST,JAM2,MYOZ1,PITX2,TERB1,BAMBI,ABCG2,COL1A2,CABP1,COL6A2,A1CF,SPATA6,PNMT,CP,NR1D1,ATF6B,PPP2R2B,TTLL6,MAPK11,PCSK4,PRODH,CCDC69,BO…
EFR3B		Pubmed	18554416	Identification of transcripts with enriched expression in the developing and adult pancreas.	21.6698	2.139e-22	2.985e-17	9.951e-18	1.236e-16	81	577	VWA5B2,MAT1A,ACP5,ACTA2,SPARCL1,NR0B2,SYT13,AMBP,ANPEP,MAGEH1,CITED1,AQP1,ARG1,SCG3,ASS1,AACS,NEUROD1,BHLHA15,SERPING1,CCDC189,UBXN10,CCK,CD34,PAX6,PCSK1,PDE1C,CHGA,CHGB,CLPS,SPDEF,COL1A1,COL1A2,COL3A1,COL5A2,CPM,CPN1,ZNF385A,PPP1R1A,NEUROG3,PYY,ACE,DCT,ZC2HC1C,ACE2,GAL,CCDC198,EMP3,EMILIN2,FKBP11,MYCBPAP,FGB,FGL1,ARX,SLC2A2,ACKR1,PLAC1,GHRL,SPINK1,BEX1,CAPSL,RAP1GAP2,SLC38A5,GCG,GCNT1,ABCC8,SLC7…
EGF		Pubmed	23533145	In-depth proteomic analyses of exosomes isolated from expressed prostatic secretions in urine.	20.169	6.777e-21	9.461e-16	2.365e-16	2.938e-15	114	1070	MAN1A1,ACTA2,ACTG2,MDH1,H2AC15,MELTF,H2AC20,KRT24,H4C1,H4C6,H4C11,H4C2,H4C14,ALB,MME,ALDOB,ALPL,AMBP,ANPEP,ANXA6,APOA4,APOB,APOC3,APOH,AQP1,ARF3,ASS1,ATP6V1B1,MYH11,AZGP1,CEACAM1,ALDH1L2,SERPING1,C1R,C4A,C5,C6,C8B,C8G,MGAM,PCBP3,NT5E,SEMA5A,CD59,SLC5A8,CEACAM5,CEACAM8,ABCB4,TRHDE,EFEMP2,ZG16B,PON1,CP,CPM,VMO1,PRPH,CDHR2,ACE,DES,PTPRG,KRT77,PYGM,RAC3,CRISPLD2,DPEP1,REG1B,ACE2,ANGPTL6,EGF,ENO2,ENPE…
EGR2		Pubmed	20237496	New genetic associations detected in a host response study to hepatitis B vaccine.	16.6404	2.289e-17	3.195e-12	6.391e-13	7.94e-12	90	825	ACTA2,RAET1E,SPARCL1,APOH,ARHGAP4,TNFSF11,MX1,MX2,CADM3,TNFSF14,TNFRSF18,TNFRSF11A,GIMAP7,IL18R1,FCRL1,NFATC4,SERPING1,C5,C6,C8B,NPHS1,FAM3B,TNFRSF11B,OSM,CD5L,CD8A,CD86,CD40,CD48,CD59,CD69,IL1RL1,FCMR,CD83,GRAP2,CCR7,BMP8A,CARD14,POU2F1,CRP,PPP2R2B,CSF1,LY6K,ACE,ULBP3,TNFSF15,SUSD4,RLN1,RLN2,HRH4,GIMAP4,F13A1,F13B,FCN1,FGB,CCL2,CCL5,XCL1,CX3CL1,SFTPD,PROCR,SLITRK3,LIMS2,TNFSF13B,ADAM33,SIGLEC1,P…
EIF3A		Pubmed	23376485	Proteomic analysis of podocyte exosome-enriched fraction from normal human urine.	15.3289	4.689e-16	6.545e-11	1.091e-11	1.355e-10	144	1744	ABAT,MAN1A1,ACP5,SLC6A19,ABHD6,MDH1,MELTF,H4C1,H4C6,H4C11,H4C2,H4C14,MYLK4,SPARCL1,ALB,MME,ALDOB,BBOX1,ALPL,AMBP,ANPEP,ANXA6,APOA4,APOC3,APOH,AQP1,ARF3,ARG1,MST1,ASPA,ASS1,DLK2,ABCB11,KCTD12,ATP6V1B1,MYLK,AZGP1,VNN1,CRNN,SERPING1,C8G,NPHS1,MGAM,DDR2,NAT8,ESAM,SEMA5A,FAM3B,SLC13A2,SERPINH1,CD5L,CD59,CEACAM5,PDZK1,PTER,PI3,CLPS,METTL7A,TRHDE,EFEMP2,ZG16B,PON1,CP,CPM,VMO1,CRP,GDA,CSF1,CLEC14A,CTBS,C…
EIF5A2		Pubmed	16951258	The zinc-finger factor Insm1 (IA-1) is essential for the development of pancreatic beta cells and intestinal endocrine cells.	15.0145	9.672e-16	1.35e-10	1.771e-11	2.2e-10	16	28	NEUROD1,NTS,CCK,PCSK1,CHGA,NEUROG3,MAFB,ARX,SLC2A2,GHRL,GCG,SST,SYP,INS,INSM1,ISL1
ELFN1		Pubmed	24194600	The International Mouse Phenotyping Consortium Web Portal, a unified point of access for knockout mice and related phenotyping data.	14.9935	1.015e-15	1.417e-10	1.771e-11	2.2e-10	101	1047	MAG,ELFN2,SLC24A4,ALDOB,BBOX1,RSPH9,LIN28B,RGCC,MSX1,SOCS1,ATP2A1,ADGRB2,BBS4,FBP2,NFATC4,NKG7,C8B,CCDC116,NTRK2,CCK,C8orf58,OSM,CD5L,ENTPD1,ARHGAP33,PCSK5,SCARF2,PENK,SOX18,PFKFB1,CD83,JAM2,PITX2,ABCG2,COL1A2,CABP1,COL6A2,SPATA6,SEPTIN5,CP,RFX6,NR1D1,ATF6B,RAB11FIP5,MAPK11,PCSK4,PRODH,BOC,CLSTN3,SNPH,RIMS3,DCT,FGF19,CRISPLD2,ENOX1,DSPP,RORA,RAMP1,NPSR1,HEMGN,RRAD,F7,F10,FABP1,SLC25A35,SLC9B2,PLA…
ELFN2		Pubmed	15618518	Mouse brain organization revealed through direct genome-scale TF expression analysis.	14.3306	4.671e-15	6.521e-10	7.245e-11	9.001e-10	137	1672	NR0B1,NR0B2,EBF4,TEAD2,CITED1,MSX1,MKX,ATOH1,ZNF583,MYCL,MYCN,KIF1A,HESX1,RCOR2,NEUROD1,NFATC4,BHLHA15,NPAS1,NRL,ZNF569,PAX6,SOX18,ZNF235,ZNF462,LPXN,PITX2,SPDEF,RNF32,RNF186,POU2AF1,POU2F1,POU3F1,POU4F1,ZNF385A,NR1D1,ATF6B,CSRP2,FEV,CAVIN1,TCF7L1,NEUROG3,PYGO1,ZBTB20,KMT2B,MAFB,OLIG1,NR1I3,NR1H4,EBF1,RET,PPP1R14B,TRIM10,ZBBX,HIVEP3,EGR2,RORA,EN2,MECOM,EVX1,IKZF1,SNAI3,ZNF354C,RXRG,ZNF771,SATB1,B…
ELOVL3		Pubmed	19274049	A census of human transcription factors: function, expression and evolution.	14.1007	7.931e-15	1.107e-09	1.107e-10	1.375e-09	90	908	NR0B1,EBF4,TEAD2,MSX1,MKX,ATOH1,MYCL,MYCN,HESX1,RCOR2,NEUROD1,NFATC4,BHLHA15,NPAS1,NRL,PAX6,SOX18,PITX2,SPDEF,POU2F1,POU3F1,POU4F1,ZNF385A,NR1D1,ATF6B,FEV,TCF7L1,NEUROG3,MAFB,OLIG1,NR1I3,NR1H4,EBF1,HIVEP3,EGR2,RORA,EN2,EVX1,IKZF1,RXRG,SATB1,BATF3,FOXF1,FOXJ1,SOX6,FOXS1,FOSB,ARX,SHOX2,PKNOX2,NR5A2,MESP2,SNAI1,ZNF274,GBX2,ZNF25,GLI3,SPIC,SATB2,TCF15,TFAP2C,HEY1,ATOH8,NR2E1,KLF8,HIC1,BACH2,HLF,HMX2,…
EMILIN2		Pubmed	24929016	GATA4 and GATA6 regulate intestinal epithelial cytodifferentiation during development.	13.5859	2.595e-14	3.622e-09	3.293e-10	4.091e-09	17	38	APOA4,APOC3,LGR5,ATOH1,CCK,SLC5A11,CHGA,SPDEF,NEUROG3,PYY,FGF19,FABP1,FABP2,OLFM4,SLC2A2,GIP,LCT
EMILIN3		Pubmed	10508508	Reanalysis and revision of the Cambridge reference sequence for human mitochondrial DNA.	13.4623	3.449e-14	4.814e-09	4.012e-10	4.984e-09	11	13	MT-ATP6,MT-ATP8,MT-CO1,MT-CO2,MT-CO3,MT-ND1,MT-ND2,MT-ND3,MT-ND4,MT-ND4L,MT-ND5
EML1		Pubmed	7219534	Sequence and organization of the human mitochondrial genome.	12.8097	1.55e-13	2.164e-08	1.664e-09	2.068e-08	11	14	MT-ATP6,MT-ATP8,MT-CO1,MT-CO2,MT-CO3,MT-ND1,MT-ND2,MT-ND3,MT-ND4,MT-ND4L,MT-ND5
EML5		Pubmed	22013016	Convergence of the insulin and serotonin programs in the pancreatic ?-cell.	12.1855	6.524e-13	9.106e-08	6.504e-09	8.081e-08	15	33	NEUROD1,PAX6,RFX6,FEV,NEUROG3,MAFB,SLC2A2,SLC6A4,GHRL,GCG,SST,ABCC8,INS,INSM1,ISL1
EMP3		Pubmed	15340161	Signal peptide prediction based on analysis of experimentally verified cleavage sites.	12.1027	7.894e-13	1.102e-07	7.346e-09	9.127e-08	40	264	MLN,CADM3,AZGP1,CEACAM6,IL20RB,TNFRSF18,ESAM,TNFRSF11B,CD5L,CD40,IL1RL1,CEACAM7,CD83,JAM2,CER1,BAMBI,POMC,VMO1,CLEC14A,CTSW,FGF19,DPEP1,REG1B,EFNB3,PCOLCE2,EPHB6,BTN3A3,FCGR1A,FCN1,GHRL,GFRA3,EDAR,PLA2G12B,SHISA2,TEK,TIE1,GZMB,NXPH3,TNFRSF9,INSL4
EN2		Pubmed	12975309	The secreted protein discovery initiative (SPDI), a large-scale effort to identify novel human secreted and transmembrane proteins: a bioinformatics assessment.	12.0239	9.464e-13	1.321e-07	8.256e-09	1.026e-07	90	987	RAET1E,KIAA1324,C1QTNF1,ALB,LYPD4,ISLR2,C1GALT1C1,SCG3,PTCH2,DLK2,XKR5,CADM3,ALKAL1,TNFSF14,TNFRSF6B,IL20RB,TNFRSF18,ST3GAL5,ESAM,FAM3B,CD5L,JAM2,METTL7A,TRHDE,EFEMP2,ZG16B,VMO1,CLEC14A,PCSK4,BOC,APH1B,LRFN3,CHST9,TMCC2,FGF19,CRISPLD2,SUSD4,ACE2,ANGPTL6,DHRS9,SYPL2,PCOLCE2,TREML2,ST6GALNAC6,BPIFA1,CCL26,SBSN,PXYLP1,BAIAP2L2,CLCA4,FBLN5,PRSS55,OLFM4,BCAN,ALKAL2,HVCN1,ARSG,FGF22,TNFSF13B,PDGFD,ADAM…
ENDOU		Pubmed	26944677	?linc1 encodes a long noncoding RNA that regulates islet ?-cell formation and function.	11.7474	1.789e-12	2.497e-07	1.469e-08	1.825e-07	12	20	NEUROD1,PAX6,CHGA,CHGB,NEUROG3,MAFB,ARX,GHRL,GCG,SST,DISP2,INS
ENG		Pubmed	25053427	Insm1 promotes endocrine cell differentiation by modulating the expression of a network of genes that includes Neurog3 and Ripply3.	11.7201	1.905e-12	2.66e-07	1.478e-08	1.836e-07	19	61	SCG3,NEUROD1,PAK3,PAX6,CHGA,CHGB,PGF,FEV,NEUROG3,MAFB,ARX,SLC2A2,SNAP25,GCG,SST,CELF3,INS,INSM1,ISL1
ENOX1		Pubmed	19086053	Identification of new putative susceptibility genes for several psychiatric disorders by association analysis of regulatory and non-synonymous SNPs of 306 genes involved in neurotransmission and neurodevelopment.	11.4585	3.479e-12	4.856e-07	2.556e-08	3.175e-07	42	301	ADORA2A,ADRA1B,AGTR1,NRP1,NEUROD1,NOS2,CHRNA6,NPR1,NTRK2,NTS,CCK,CCKBR,OSM,PENK,CHAT,HOMER2,PNMT,POMC,CRHBP,CRHR1,CNTNAP2,PRLR,PYY,GAL,EGF,SDC2,SLC1A2,SLC6A3,SLC6A4,SLC6A12,SNAP25,DISC1,SST,SSTR1,TACR1,GRIA3,PLCD4,GRM2,GRM4,HOXA1,VIPR1,HTR4
ENPEP		Pubmed	28071588	Genetic evidence that Nkx2.2 acts primarily downstream of Neurog3 in pancreatic endocrine lineage development.	11.396	4.018e-12	5.609e-07	2.805e-08	3.484e-07	12	21	NEUROD1,PAX6,CHGA,RFX6,NEUROG3,MAFB,ARX,GHRL,GCG,SST,INS,ISL1
ENSSSCG00000000146		Pubmed	20673868	A genetic association study of maternal and fetal candidate genes that predispose to preterm prelabor rupture of membranes (PROM).	11.3165	4.825e-12	6.735e-07	3.207e-08	3.984e-07	32	186	AGTR1,MMP14,APOB,APOC3,NOS2,NPR1,PDGFB,PGF,COL1A1,COL1A2,COL3A1,COL5A2,PON1,CRHR1,CSF1,ACE,PTGS1,PTGS2,F5,F7,F12,F13A1,F13B,FABP2,FGB,CCL2,NOD2,TAP1,TBXAS1,HLA-G,IL9R,LPL
ENSSSCG00000000148		Pubmed	20452482	Identification of fetal and maternal single nucleotide polymorphisms in candidate genes that predispose to spontaneous preterm labor with intact membranes.	11.252	5.597e-12	7.812e-07	3.551e-08	4.412e-07	32	187	AGTR1,MMP14,APOB,APOC3,NOS2,NPR1,PDGFB,PGF,COL1A1,COL1A2,COL3A1,COL5A2,PON1,CRHR1,CSF1,ACE,PTGS1,PTGS2,F5,F7,F12,F13A1,F13B,FABP2,FGB,CCL2,NOD2,TAP1,TBXAS1,HLA-G,IL9R,LPL
ENSSSCG00000000151		Pubmed	28576773	Distinct roles for the mTOR pathway in postnatal morphogenesis, maturation and function of pancreatic islets.	11.0951	8.034e-12	1.121e-06	4.846e-08	6.021e-07	15	38	NEUROD1,PAX6,PCSK1,CHGA,NEUROG3,MAFB,ARX,SLC2A2,GHRL,GCG,SST,ABCC8,SYP,INS,ISL1
ENSSSCG00000000638
ENSSSCG00000000867
ENSSSCG00000000951
ENSSSCG00000001001
ENSSSCG00000001204
ENSSSCG00000001229,ENSSSCG00000024161
ENSSSCG00000001252
ENSSSCG00000001441,ENSSSCG00000030901
ENSSSCG00000001447
ENSSSCG00000001456
ENSSSCG00000001859
ENSSSCG00000002709
ENSSSCG00000002895,ENSSSCG00000039833,ZBTB32
ENSSSCG00000002900
ENSSSCG00000002938
ENSSSCG00000002980
ENSSSCG00000003235
ENSSSCG00000003240
ENSSSCG00000003248
ENSSSCG00000003324
ENSSSCG00000003667
ENSSSCG00000003774
ENSSSCG00000003989
ENSSSCG00000004170
ENSSSCG00000004213
ENSSSCG00000004355
ENSSSCG00000004404
ENSSSCG00000004572
ENSSSCG00000004583
ENSSSCG00000004709
ENSSSCG00000005216
ENSSSCG00000005278
ENSSSCG00000005307
ENSSSCG00000005480
ENSSSCG00000005481
ENSSSCG00000005861
ENSSSCG00000005962
ENSSSCG00000006418
ENSSSCG00000006455,FCRL1
ENSSSCG00000006486
ENSSSCG00000006704
ENSSSCG00000006711
ENSSSCG00000006716
ENSSSCG00000006802
ENSSSCG00000006830,SORT1
ENSSSCG00000006851,ENSSSCG00000023187,ENSSSCG00000037266
ENSSSCG00000006919
ENSSSCG00000006932
ENSSSCG00000007178
ENSSSCG00000007186,ENSSSCG00000027665
ENSSSCG00000007421
ENSSSCG00000007527
ENSSSCG00000007578
ENSSSCG00000007642
ENSSSCG00000007920
ENSSSCG00000007964
ENSSSCG00000008211,ENSSSCG00000025106
ENSSSCG00000008284,ENSSSCG00000023156
ENSSSCG00000008314,ENSSSCG00000033145
ENSSSCG00000008488
ENSSSCG00000008582
ENSSSCG00000008981
ENSSSCG00000009133
ENSSSCG00000009162,SLC9B2
ENSSSCG00000009221
ENSSSCG00000009495
ENSSSCG00000009496,ENSSSCG00000027851
ENSSSCG00000009497
ENSSSCG00000009499
ENSSSCG00000009500
ENSSSCG00000009595
ENSSSCG00000009627
ENSSSCG00000009952
ENSSSCG00000010084
ENSSSCG00000010086
ENSSSCG00000010242
ENSSSCG00000010401
ENSSSCG00000010447
ENSSSCG00000010497
ENSSSCG00000010559,ENSSSCG00000025557
ENSSSCG00000010839
ENSSSCG00000010884
ENSSSCG00000010992
ENSSSCG00000011744
ENSSSCG00000012126
ENSSSCG00000012152
ENSSSCG00000012359
ENSSSCG00000012392
ENSSSCG00000012427
ENSSSCG00000012508
ENSSSCG00000012602
ENSSSCG00000012627
ENSSSCG00000012741
ENSSSCG00000013434
ENSSSCG00000013717
ENSSSCG00000013889,SNORA68
ENSSSCG00000014013
ENSSSCG00000014037
ENSSSCG00000014267,ENSSSCG00000035198
ENSSSCG00000014314
ENSSSCG00000014672
ENSSSCG00000014799
ENSSSCG00000015068
ENSSSCG00000015293
ENSSSCG00000015691
ENSSSCG00000016284
ENSSSCG00000016401,ENSSSCG00000033864
ENSSSCG00000016451
ENSSSCG00000016475,ENSSSCG00000031902,ENSSSCG00000032112,ENSSSCG00000037885,ENSSSCG00000039581
ENSSSCG00000016685
ENSSSCG00000016876
ENSSSCG00000017313
ENSSSCG00000017324
ENSSSCG00000017433,KRT13,KRT14,KRT31
ENSSSCG00000017556
ENSSSCG00000017577
ENSSSCG00000017783,ENSSSCG00000030110
ENSSSCG00000017814
ENSSSCG00000018046
ENSSSCG00000018061
ENSSSCG00000018063
ENSSSCG00000019142,PYROXD2
ENSSSCG00000020838
ENSSSCG00000020921
ENSSSCG00000020953
ENSSSCG00000021006,ENSSSCG00000032631,ENSSSCG00000034766,ENSSSCG00000037141,ENSSSCG00000037775,ENSSSCG00000040644,ENSSSCG00000040849
ENSSSCG00000021069,ZNF389
ENSSSCG00000021155
ENSSSCG00000021222
ENSSSCG00000021947
ENSSSCG00000022195
ENSSSCG00000022261
ENSSSCG00000022842
ENSSSCG00000023127
ENSSSCG00000023540
ENSSSCG00000023569
ENSSSCG00000023596
ENSSSCG00000023598
ENSSSCG00000023611
ENSSSCG00000023691
ENSSSCG00000023812
ENSSSCG00000024411
ENSSSCG00000024660
ENSSSCG00000024791
ENSSSCG00000024860
ENSSSCG00000024950
ENSSSCG00000024975
ENSSSCG00000025499
ENSSSCG00000025593
ENSSSCG00000025885
ENSSSCG00000026345
ENSSSCG00000026579
ENSSSCG00000026594
ENSSSCG00000026701
ENSSSCG00000026816
ENSSSCG00000027548,KRT77,KRT78,KRT8
ENSSSCG00000027795,TNFRSF6B,ZGPAT
ENSSSCG00000027826,GIMAP7
ENSSSCG00000028203
ENSSSCG00000028627
ENSSSCG00000028944
ENSSSCG00000028962
ENSSSCG00000029175
ENSSSCG00000029257
ENSSSCG00000029414
ENSSSCG00000029420
ENSSSCG00000030195,MDH1
ENSSSCG00000030432
ENSSSCG00000030621
ENSSSCG00000030709
ENSSSCG00000030801
ENSSSCG00000030821
ENSSSCG00000030874
ENSSSCG00000030879
ENSSSCG00000031177
ENSSSCG00000031316
ENSSSCG00000031369,VWA5B2,ssc-mir-1224
ENSSSCG00000031491
ENSSSCG00000031539
ENSSSCG00000031553
ENSSSCG00000031559
ENSSSCG00000031579
ENSSSCG00000031589
ENSSSCG00000031610,ENSSSCG00000033089
ENSSSCG00000031640
ENSSSCG00000031739
ENSSSCG00000031849
ENSSSCG00000031919
ENSSSCG00000031992
ENSSSCG00000031997
ENSSSCG00000031998
ENSSSCG00000032023
ENSSSCG00000032056
ENSSSCG00000032082
ENSSSCG00000032086
ENSSSCG00000032098
ENSSSCG00000032113
ENSSSCG00000032281,ENSSSCG00000039385,NPTX1
ENSSSCG00000032352
ENSSSCG00000032436
ENSSSCG00000032525
ENSSSCG00000032557
ENSSSCG00000032590
ENSSSCG00000032624
ENSSSCG00000032744
ENSSSCG00000032765
ENSSSCG00000032920
ENSSSCG00000032949
ENSSSCG00000032978
ENSSSCG00000032990
ENSSSCG00000033024
ENSSSCG00000033069
ENSSSCG00000033181
ENSSSCG00000033190
ENSSSCG00000033192
ENSSSCG00000033202,PTPRG
ENSSSCG00000033328
ENSSSCG00000033364
ENSSSCG00000033386
ENSSSCG00000033414,ENSSSCG00000038892
ENSSSCG00000033434
ENSSSCG00000033451
ENSSSCG00000033553
ENSSSCG00000033566
ENSSSCG00000033594
ENSSSCG00000033610
ENSSSCG00000033628
ENSSSCG00000033707
ENSSSCG00000033716
ENSSSCG00000033740
ENSSSCG00000033770
ENSSSCG00000033787
ENSSSCG00000033819
ENSSSCG00000033827
ENSSSCG00000033829
ENSSSCG00000033858
ENSSSCG00000033875
ENSSSCG00000033936,RAB39B
ENSSSCG00000033997
ENSSSCG00000034023
ENSSSCG00000034056
ENSSSCG00000034074
ENSSSCG00000034251
ENSSSCG00000034266
ENSSSCG00000034332
ENSSSCG00000034353
ENSSSCG00000034569
ENSSSCG00000034598
ENSSSCG00000034639
ENSSSCG00000034665
ENSSSCG00000034688
ENSSSCG00000034696
ENSSSCG00000034755,PPP1R14B
ENSSSCG00000034802
ENSSSCG00000034990
ENSSSCG00000035000
ENSSSCG00000035053,SPAI-2
ENSSSCG00000035060
ENSSSCG00000035064
ENSSSCG00000035091
ENSSSCG00000035160
ENSSSCG00000035173,PIPOX
ENSSSCG00000035204
ENSSSCG00000035224
ENSSSCG00000035256
ENSSSCG00000035267,ZBTB20
ENSSSCG00000035307
ENSSSCG00000035311,RASL12
ENSSSCG00000035337
ENSSSCG00000035347,ENSSSCG00000039377
ENSSSCG00000035437
ENSSSCG00000035483
ENSSSCG00000035520
ENSSSCG00000035547
ENSSSCG00000035557
ENSSSCG00000035571
ENSSSCG00000035574
ENSSSCG00000035593
ENSSSCG00000035596
ENSSSCG00000035610
ENSSSCG00000035792
ENSSSCG00000035794
ENSSSCG00000035797
ENSSSCG00000035885
ENSSSCG00000036012
ENSSSCG00000036020
ENSSSCG00000036032
ENSSSCG00000036042
ENSSSCG00000036096
ENSSSCG00000036118
ENSSSCG00000036123
ENSSSCG00000036128
ENSSSCG00000036224
ENSSSCG00000036227
ENSSSCG00000036231
ENSSSCG00000036244
ENSSSCG00000036427
ENSSSCG00000036622
ENSSSCG00000036736
ENSSSCG00000036748
ENSSSCG00000036815
ENSSSCG00000036820
ENSSSCG00000036865
ENSSSCG00000036872
ENSSSCG00000036894
ENSSSCG00000036977
ENSSSCG00000037067
ENSSSCG00000037083
ENSSSCG00000037143,PI4KA
ENSSSCG00000037206
ENSSSCG00000037252
ENSSSCG00000037259
ENSSSCG00000037322
ENSSSCG00000037391
ENSSSCG00000037413
ENSSSCG00000037418
ENSSSCG00000037480
ENSSSCG00000037482
ENSSSCG00000037491
ENSSSCG00000037552
ENSSSCG00000037565
ENSSSCG00000037566
ENSSSCG00000037620
ENSSSCG00000037649
ENSSSCG00000037660
ENSSSCG00000037677
ENSSSCG00000037864
ENSSSCG00000037893
ENSSSCG00000037969
ENSSSCG00000038032
ENSSSCG00000038150
ENSSSCG00000038171
ENSSSCG00000038192
ENSSSCG00000038208
ENSSSCG00000038226
ENSSSCG00000038269
ENSSSCG00000038275
ENSSSCG00000038296
ENSSSCG00000038351
ENSSSCG00000038419
ENSSSCG00000038499
ENSSSCG00000038527
ENSSSCG00000038570
ENSSSCG00000038580
ENSSSCG00000038606
ENSSSCG00000038665,SDC2
ENSSSCG00000038808
ENSSSCG00000038889
ENSSSCG00000038984
ENSSSCG00000039035
ENSSSCG00000039134
ENSSSCG00000039158
ENSSSCG00000039159
ENSSSCG00000039259
ENSSSCG00000039279
ENSSSCG00000039325
ENSSSCG00000039355
ENSSSCG00000039461
ENSSSCG00000039502
ENSSSCG00000039561
ENSSSCG00000039578
ENSSSCG00000039587
ENSSSCG00000039695
ENSSSCG00000039758
ENSSSCG00000039774
ENSSSCG00000039783
ENSSSCG00000039807
ENSSSCG00000039854
ENSSSCG00000039860
ENSSSCG00000039868
ENSSSCG00000039895,MME
ENSSSCG00000039913
ENSSSCG00000039938
ENSSSCG00000040088
ENSSSCG00000040135,KRT7
ENSSSCG00000040169
ENSSSCG00000040197
ENSSSCG00000040219
ENSSSCG00000040220
ENSSSCG00000040228
ENSSSCG00000040260
ENSSSCG00000040282
ENSSSCG00000040446
ENSSSCG00000040490
ENSSSCG00000040535
ENSSSCG00000040556
ENSSSCG00000040566
ENSSSCG00000040692
ENSSSCG00000040711
ENSSSCG00000040760
ENSSSCG00000040811
ENSSSCG00000040837
ENSSSCG00000040843
ENSSSCG00000040903,PDE4B
ENSSSCG00000040942
ENSSSCG00000040974
EPB41L2
EPB41L3
EPB42
EPHA10
EPHA8,EPHB2
EPHB6
ERICH4
ESAM
ETFB
EVA1A
EVX1
EXOC6B
F10
F12
F13A1
F13B
F5
F7
FABP1
FABP2
FADS1
FAIM2
FAM110B
FAM110D
FAM118A
FAM169A
FAM171A2
FAM186B
FAM212A
FAM234B
FAM3B
FAM43B
FAM49A
FAM83C
FBLN5
FBLN7
FBP1,FBP2
FBXO15
FBXO39
FBXW4
FCGR1A
FCMR
FETUB
FEV
FFAR3
FGB
FGD2
FGF19
FGF22
FGFR2
FGL1
FHIT
FHOD3
FLT3,URAD
FLYWCH2
FN3K
FOLH1B
FOLR2
FOSB
FOXF1
FOXJ1
FOXP2
FOXRED2
FOXS1
FRMD4A
FSD1
FSTL4
FUT2
FUT7
FZD9
G6PC
GAL
GALNT5
GAREM2
GATM
GBA3
GBX2
GCG
GCKR
GCNT1
GCNT4
GDA
GFAP
GFOD1
GFRA3
GFRA4
GGT5
GHRL
GIP
GKN3
GLB1L2
GLI3
GLOD5
GLT1D1
GNG11
GNG7
GOLGA7B
GP1BB,SEPT5
GPC3
GPCPD1
GPR15
GPR4
GPR63
GPR68
GPRIN3
GPX7
GRAP2
GRASP
GRIA3
GRIN3B
GRIP2
GRM2
GRM4
GRPR
GRXCR1
GSDME
GUCA1A
GUCA2A
GUCA2B
GUCY1B3
GYPC
GZMB
H19_2
H2AFY2
HACD4
HAO2
HBQ1
HCN3
HEMGN
HENMT1
HEPACAM2
HERC3,HERC6
HESX1
HEY1
HGS,MRPL12
HHAT
HHIPL1
HIC1
HIST1H2BB
HIST1H2BJ
HIST2H2AB
HIST3H2A
HIVEP3
HK1,HKDC1
HLA-DRA
HLF
HMGCS2
HMX2
HNRNPD
HNRNPDL
HOMER2
HOXA1
HOXA3
HOXA5
HOXA7
HOXB6
HOXB7
HOXB8
HOXB9
HOXC8
HOXD13
HPN
HRH4
HSD17B6
HSPA1L
HTD2
HTR4
HTRA3
HUNK
HVCN1
ICAM5
IFIT2
IGF2BP1
IGFBP1
IGFBP4
IGSF1
IKZF1
IL16
IL18R1,IL1RL1
IL20RB
IL7
IL9R
ILDR2
IMPG2
INSM1
IQCF1
IQCG
IQSEC2
IQUB
IRAK1BP1
ISL1
ISLR2
ISM1
ISPD
ITGA1
ITGA5
ITIH4
ITIH5
ITPR2
IYD
IZUMO1
IZUMO2
JAK3
JAM2
JCAD
KANK4
KANSL1L
KATNAL2
KBTBD6
KCND2
KCNH2
KCNIP2
KCNJ13
KCNJ14
KCNJ16
KCNJ6
KCNK12
KCNMA1
KCNMB1
KCNMB4
KCNQ2
KCNQ4
KCNS3
KCNT2
KCTD12
KCTD16
KCTD21
KIAA0319
KIAA0895
KIAA1217
KIAA1324
KIF9
KLF8
KLHDC8B
KLHL29
KLHL32
KLHL34
KPNA7
KRBA2
KRT12
KRT15
KRT24
KRT4
LAG3
LCA5
LDLRAD3
LECT2
LGI4
LGR5
LHFPL4
LIFR
LIMS2
LIN28B
LMX1A
LNX2
LONRF2
LPAR3
LPCAT2
LPL
LPXN
LRAT
LRFN1
LRFN3
LRMP
LRRC19
LRRC2
LRRC24
LRRC49
LRRC56
LRRIQ3
LRRK2
LTBP3
LTC4S
LURAP1
LYPD4
LYST
M1AP
MAFB
MAG
MAGEH1
MALRD1
MAN1A1
MANF
MANSC4
MAP2
MAP7D2
MAPK11,MAPK12
MARVELD1
MAT1A
MCHR1
MDGA1
MECOM
MEIOC
MEIS3
MELTF
MEP1B
MESP2
Metazoa_SRP
MEX3A
MFAP3L
MGAM2
MICAL2
MICALCL
MKX
MLC1
MLN
MLNR
MMP14
MOCOS
MOGAT1
MOGS
MPP2
MRO
MS4A10
MS4A12
MST1
MSX1
MT4
MTIF3
MTMR14
MTTP
MX1
MX2
MYBPHL
MYCBPAP
MYCL
MYCN
MYL4
MYLK
MYLK4
MYO1G
MYO7A
MYOZ1
MYRFL
NAAA
NAALAD2
NAIF1
NANOS1
NAP1L3
NAT8
NATD1
NCF1
ND1
ND2
NDN
NDUFA4L2
NEBL
NEU4
NEURL2
NEURL3
NEUROD1
NEUROG3
NFATC4
NGRN,TTLL13P
NID2
NKD1
NKG7
NLRC5
NLRP6
NMT2
NOD2
NOL3
NOS2
NOX1
NPAS1
NPC1L1
NPFFR2
NPG1
NPHS1
NPL
NPR1
NPSR1
NPTX2
NR0B1
NR0B2
NR1D1
NR1H4
NR1I3
NR2E1
NRARP
NRIP3
NRL
NRN1
NRP1
NSD1
NT5E
NT5M
NTN5
NTRK2
NTS
NUMBL
NUPR2
NXNL2
NXPH3
NXPH4
NYAP1
NYAP2
NYNRIN
NYX
OASL
OCIAD2
OGG1
OLFM1
OLFM4
OLIG1
OMG
OSBP2
OSM
OTC
OTOP2
P2RY4
P2RY6
PABPC1L
PABPC4L
PACSIN1
PAK3
PAPLN
PARD3
PARD6A
PARP11
PARP14
PARP15
PAX6
PCBP3
PCDH8
PCDHB15
PCDHB5
PCDHGA9,PCDHGC4,PCDHGC5
PCDHGB5
PCDHGB7
PCOLCE2
PCSK1
PCSK4
PCSK5
PCSK9
PCYT1B
PDE1C
PDE3B
PDE6C
PDE8B
PDE9A
PDGFB
PDGFD
PDZD2
PDZD3
PDZK1
PDZRN3
PELI2
PENK
PFKFB1
PGBD1
PGBD5
PGF
PHF7
PIH1D3
PIK3R5
PITX2
PIWIL4
PKNOX2
PLA2G12B
PLA2G6
PLA2G7
PLAC1
PLAC9
PLCD4
PLCL2
PLCXD2
PLCXD3
PLD5
PLEKHB1
PLEKHH2
PLET1
PLPPR5
PMP22
PNMT
PNPLA3
POLL
PON1
POPDC3
POU2AF1
POU2F1
POU3F1
POU4F1
PPEF1
PPEF2
PPP1R14A
PPP1R16B
PPP1R1A
PPP1R36
PPP1R3F
PPP2R2B
PRDM11
PRDM16
PRELID1
PREX1
PRKAR1B
PRLR
PROCA1
PROCR
PRPH
PRR35
PRRT1
PRSS2
PRSS35
PRSS55
PRSS57
PTCH2
PTER
PTGDR2
PTH2R
PTP4A3
PTPRC
PTPRN
PTPRR
PTPRZ1
PVT1_1,PVT1_5
PXYLP1
PYGM,RASGRP2
PYGO1
PYY
RAB11FIP5
RAB33A
RAB38
RAB43,RAB7A
RAB6B
RAMP1
RAP1GAP2
RASAL3
RASGEF1C
RASGRF1
RASGRP1
RASGRP4
RASIP1
RASL11B
RBM15B
RBM46
RBM5
RBP7
RCOR2
RCSD1
RDH16
RDH5
RET
RFTN1
RFX6
RGCC
RGS13
RGS14
RGS2
RGS22
RHBDL3
RHEBL1
RHOH
RIBC1
RIMS3
RIPPLY1
RNASE10
RNF144A
RNF150
RNF151
RNF180
RNF183
RNF186
RNF224
RNF32
ROBO3
RORA
ROS1
RPL13,snoMBII-202
RPL3,snoU82P
RPS21
RRAD
RRAGD
RSAD2
RSPH6A
RSPH9
RTN1
RXFP4
RXRG
SARM1
SASH3
SATB1
SATB2
SBSN
SCARF2
SCARNA2
SCFD2
SCG2
SCG3
SCRN1
SCX
SDSL
SEC14L4
SELENOM
SEMA5A
SEMA6A
SEMA6C
SEMA6D
SERPINB7
SERPING1
SERPINH1
SESN3
SFTPD
SGIP1
SH2D7
SHAS2
SHD
SHISA2
SHOX2
SI
SIT1
SLA-DMB
SLA-DQB1
SLC11A1
SLC12A8
SLC13A1
SLC13A2
SLC13A4
SLC15A1
SLC16A14
SLC16A2
SLC16A6
SLC17A2,SLC17A3
SLC18A1
SLC1A2
SLC22A17
SLC22A4
SLC24A1
SLC24A4
SLC25A35
SLC26A3
SLC27A2
SLC27A6
SLC28A1
SLC29A4
SLC2A2
SLC2A4
SLC2A4RG
SLC2A7
SLC2A9
SLC30A10
SLC30A2
SLC35F1
SLC38A4
SLC38A5
SLC39A4
SLC46A1
SLC47A1
SLC4A9
SLC51B
SLC5A11
SLC5A4
SLC5A5
SLC5A8
SLC5A9
SLC6A12
SLC6A19
SLC6A3
SLC6A4
SLC7A10
SLC7A2
SLC7A8
SLC7A9
SLC8A3
SLC9A5
SLC9C1
SLITRK3
SMAD9
SMARCA4
SMLR1
SMTNL2
SNAI1
SNAI3
SNAP25
SNCB
SNCG
SNN
SNORA53
SNORA9
SNPH
SOCS1
SOX18
SOX6
SP5
SPACA4
SPACA9
SPAM1
SPARCL1
SPATA1
SPATA6
SPATA6L
SPDEF
SPDYA
SPINK1
SPNS3
SPSB1
SPSB4
SRD5A2
SRPK3
SST
SSTR1
SSTR5
ST3GAL1
ST3GAL5
ST6GALNAC4
ST6GALNAC6
ST8SIA1
STAR
STC2
STKLD1
STMN3
STMN4
STON2
STOX1
STOX2
STPG2
STXBP1
STYXL1
SULT1C4
SUSD4
SYBU
SYCE2
SYCP2
SYDE2
SYN2
SYNGAP1
SYNM
SYP
SYPL2
SYT12
SYT13
SYT2
SYTL3
TACR1
TAGLN3
TAP1
TARSL2
TBC1D10C
TBC1D19
TBC1D9B
TBXAS1
TCF15
TCF7L1
TCP11
TCTEX1D1
TEAD2
TEK
TEKT1
TERB1
TEX35
TFAP2C
TFG
TGFBI
TGM2
TGM3
THEM6
THSD1
TIE1
TIFA
TIGIT
TINAG
TLDC2
TLL2
TMCC2
TMEM140
TMEM145
TMEM150C
TMEM151A
TMEM158
TMEM163
TMEM178A
TMEM179
TMEM200A
TMEM218
TMEM232
TMEM234
TMEM236
TMEM267
TMEM268
TMEM45A
TMEM47
TMEM72
TMEM92
TMIGD1
TMPRSS15
TMPRSS9
TNFRSF11A
TNFRSF11B
TNFRSF9
TNFSF11
TNFSF13B
TNFSF14
TNFSF15
TNNC2
TNS2
TP53TG5
TPO
TRABD2B
TREH
TREML2
TRHDE
TRIM10
TRIM40
TRIM71
TRIM72
TRIP4,ZNF609
TRPM5
TRPM6
TRPM8
TRPV1
TRPV2
TRPV3
TRPV5
TSNAXIP1
TSPEAR
TSPYL1
TSPYL4
TTLL6
TTLL9
TTR
TUB
TUBAL3
TVP23A
TXNDC16
UBXN10
UNC119B
UNC5A
UPK1A
UPK3A
UPP2
USH1G
USP18
USP44
VAV1
VGF
VIPR1
VMO1
VNN1
VWC2L
WAS
WASF3
WDPCP
WDR27
WDR93
WFIKKN1
WHRN
WNT11
WNT2B
WNT6
WSCD1
WT1
WTIP
XCL1
XCR1
XG
Xist_exon4
XKR5
XKR6
XKR9
XKRX
ZBBX
ZBP1
ZC2HC1C
ZC3H12D
ZCWPW1
ZFAND4
ZFP82
ZFP92
ZMYND12
ZNF132
ZNF135
ZNF175
ZNF215
ZNF235
ZNF25
ZNF274
ZNF304
ZNF354C
ZNF366
ZNF382
ZNF385A
ZNF404
ZNF462
ZNF483
ZNF503
ZNF510
ZNF544
ZNF566
ZNF567
ZNF568
ZNF575
ZNF581
ZNF582
ZNF641
ZNF649
ZNF662
ZNF667
ZNF70
ZNF771
ZNF790
ZNF792
ZNF8
ZNF853
ZSCAN30
ZSWIM5
PNCK
ABCC4
ABCC4
ABCC4
ABCC4
ABCC4
ABCC4
ABI3
AC004691.2
AC008695.1
AC008758.1
AC008770.1
AC011473.4
AC012309.1
AC037459.1
AC068775.1
AC243967.1
ACTA2
AL049629.2
AL355312.6
AL603764.2
AL603764.2
AL669918.1
AL845331.2
ALPG
ALPI
ALPP
ANKRD40CL
ANOS1
APH1B
APOL6
AQP1
AQP7
ARMCX6
ATP6V1B1
ATP6V1FNB
AZGP1
B4GALNT2
BMP8A
BMP8B
BTN3A2
BTN3A3
C17orf100
C17orf97
C1GALT1C1
C5orf34
C6orf201
C8orf58
CACNA1H
CCDC116
CD59
CD5L
CEACAM1
CEACAM3
CEACAM4
CEACAM5
CEACAM6
CEACAM7
CEACAM8
CHST5
CHST6
CLCA4
CLCNKA
CLCNKB
CLDN10
CRHR1
CSRP2
CTRB1
CTRB2
CTU1
CXorf40A
CXorf40B
CYP4F2
DSPP
EDN3
EEF2KMT
ENTPD1
ERI2
EZHIP
FAM200A
FAM228A
FAM86B1
FAM86B2
FAM86C1
FBRSL1
FCAMR
FCN1
FUT1
GBP6
GDPD1
GIMAP1
GIMAP4
GPM6B
GSDMC
GTF2A2
GTPBP6
GTPBP6
H2AC15
H2AC20
H4-16
H4C1
H4C11
H4C14
H4C2
H4C6
HLA-G
IFITM1
IFITM2
IFITM3
IGKC
INS
INSL4
ITLN2
KBTBD7
KCNA3
KIF1A
KLK9
KLRC2
KLRC3
KMT2B
KRT79
LCT
LDHB
LINC02210-CRHR1
LRRC37A
LRRC37A
LRRC37A
LRRC37A
LRRC37A2
LRRC37A2
LRRC37A2
LRRC37A2
LRRC37A3
LRRC37A3
LRRC37A3
LRRC37A3
LRRC40
LY6K
MAGED4
MAGED4B
MAMLD1
METTL7A
MGAM
MIEF1
MMD2
MOGAT1
MPV17L
MRAP
MS4A8
MSH5
MSH5-SAPCD1
MYH11
MYO18A
N4BP2L1
NR5A2
OBSCN
PCP4L1
PDZD7
PHOSPHO1
PI3
PIFO
PLCXD1
PLK5
POMC
PRODH
PRR33
PSG1
PSG11
PSG2
PSG3
PSG4
PSG5
PSG6
PSG8
PSG9
PSMA5
PYCARD
RAB42
RAET1E
RAPGEF6
REG1B
REG1B
RGS3
RLN1
RLN2
RMDN2
RPL9
RTP4
SCCPDH
SDS
SECTM1
SH3RF3
SIRPD
SLC9B1
SMG8
SMG8
SPIC
SPIN1
SPIN2A
SPIN2B
SPN
STBD1
TAP2
TBL1X
TBL1Y
TLCD4
TMEM211
TNFRSF18
TNXB
TPSAB1
TPSAB1
TPSB2
TPSB2
TRBC1
TRBC2
TRIM31
TRIM34
TRIM6-TRIM34
TRIT1
TSACC
UBD
ULBP3
USP33
WASF1
WASHC2A
WASHC2C
WFDC3
WIPF3
ZG16B
ZKSCAN4
ZKSCAN7
ZNF154
ZNF195
ZNF37A
ZNF471
ZNF552
ZNF569
ZNF57
ZNF583
ZNF585A
ZNF585B
ZNF587B
ZNF709
ZNF775
ZSCAN29

## Sheet: Ileum only TOPP
Input gene list		Category	ID	Name	Source	p-value	q-value Bonferroni	q-value FDR B&H	q-value FDR B&Y	Hit Count in Query List	Hit Count in Genome	Hit in Query List
5_8S_rRNA		GO: Molecular Function	GO:0005132	type I interferon receptor binding	20.1439	7.18e-21	7.058e-18	7.058e-18	5.271e-17	14	17	IFNA1,IFNA2,IFNA4,IFNA5,IFNA6,IFNA7,IFNA8,IFNA10,IFNA13,IFNA14,IFNA16,IFNA17,IFNA21,IFNW1
7SK,CLK4		GO: Molecular Function	GO:0005125	cytokine activity	6.46916	3.395e-07	0.0003337	0.0001668	0.001246	20	225	IFNA1,IFNA2,IFNA4,IFNA5,IFNA6,IFNA7,IFNA8,IFNA10,IFNA13,IFNA14,IFNA16,IFNA17,IFNA21,IFNW1,CTF1,IL6,CXCL17,FAM3B,TGFB2,THPO
A3GALT2		GO: Molecular Function	GO:0048018	receptor ligand activity	5.66959	2.14e-06	0.002104	0.0006437	0.004807	30	497	FGF12,FLRT2,GPNMB,VEGFC,IFNA1,IFNA2,IFNA4,IFNA5,IFNA6,IFNA7,IFNA8,IFNA10,IFNA13,IFNA14,IFNA16,IFNA17,IFNA21,IFNW1,WNT10A,CTF1,C1QTNF12,IL6,CXCL17,MANF,RLN3,FAM3B,SPX,TGFB2,SEMA3D,THPO
AACS		GO: Molecular Function	GO:0030546	signaling receptor activator activity	5.58186	2.619e-06	0.002575	0.0006437	0.004807	30	502	FGF12,FLRT2,GPNMB,VEGFC,IFNA1,IFNA2,IFNA4,IFNA5,IFNA6,IFNA7,IFNA8,IFNA10,IFNA13,IFNA14,IFNA16,IFNA17,IFNA21,IFNW1,WNT10A,CTF1,C1QTNF12,IL6,CXCL17,MANF,RLN3,FAM3B,SPX,TGFB2,SEMA3D,THPO
ABCB4,ENSSSCG00000015390		GO: Molecular Function	GO:0005102	signaling receptor binding	5.30008	5.011e-06	0.004926	0.000864	0.006453	72	1817	EPHB2,ERBB4,HLA-DOB,HLA-G,ACTN2,LY96,TRIP4,SHC3,S100A8,SERPINE2,NLGN4X,FES,FGF12,VAV3,FLRT2,GPNMB,VEGFC,SFRP1,NLGN4Y,APOE,IFNA1,IFNA2,IFNA4,IFNA5,IFNA6,IFNA7,IFNA8,IFNA10,IFNA13,IFNA14,IFNA16,IFNA17,IFNA21,IFNW1,MT-ND2,DNM3,SMARCA4,WNT10A,CTF1,EIF3A,SNCA,C1QTNF12,CNOT1,IL6,ITGB3,DDX5,NMU,GJA1,PTPN6,PTPN14,CXCL17,TMC8,MANF,IZUMO1,KDR,TAP1,TAP2,KNG1,FOXP2,CD177,NSD1,CCRL2,RLN3,FAM3B,CAV1,CAV2,SPX,T…
ABCB6,ATG9A		GO: Molecular Function	GO:0030545	receptor regulator activity	5.27786	5.274e-06	0.005184	0.000864	0.006453	31	547	FGF12,FLRT2,GPNMB,VEGFC,IFNA1,IFNA2,IFNA4,IFNA5,IFNA6,IFNA7,IFNA8,IFNA10,IFNA13,IFNA14,IFNA16,IFNA17,IFNA21,IFNW1,WNT10A,CTF1,C1QTNF12,IL6,LYPD6,CXCL17,MANF,RLN3,FAM3B,SPX,TGFB2,SEMA3D,THPO
ABHD6,HTD2		GO: Molecular Function	GO:0005126	cytokine receptor binding	4.83121	1.475e-05	0.0145	0.002072	0.01547	21	312	VEGFC,IFNA1,IFNA2,IFNA4,IFNA5,IFNA6,IFNA7,IFNA8,IFNA10,IFNA13,IFNA14,IFNA16,IFNA17,IFNA21,IFNW1,CTF1,IL6,ITGB3,CXCL17,CCRL2,TGFB2
ABLIM3		GO: Molecular Function	GO:0097110	scaffold protein binding	3.6216	0.000239	0.235	0.02937	0.2194	8	71	NLGN4X,VIM,NLGN4Y,GJA1,KRT5,KRT8,KRT15,CAV2
ACADS,UNC119B		GO: Molecular Function	GO:0004030	aldehyde dehydrogenase [NAD(P)+] activity	3.38806	0.0004092	0.4023	0.0447	0.3338	3	7	ALDH3A1,ALDH1A3,ALDH1L1
ACER2		GO: Molecular Function	GO:0046980	tapasin binding	3.25649	0.000554	0.5446	0.04528	0.3381	2	2	TAP1,TAP2
ACHE		GO: Molecular Function	GO:0008107	galactoside 2-alpha-L-fucosyltransferase activity	3.25649	0.000554	0.5446	0.04528	0.3381	2	2	FUT1,FUT2
ACOT9		GO: Molecular Function	GO:0031127	alpha-(1,2)-fucosyltransferase activity	3.25649	0.000554	0.5446	0.04528	0.3381	2	2	FUT1,FUT2
ACTC1		GO: Molecular Function	GO:0003810	protein-glutamine gamma-glutamyltransferase activity	3.15952	0.0006926	0.6808	0.04528	0.3381	10	125	CELA2A,KRT4,KRT5,KRT7,KRT8,KRT13,KRT78,KRT14,KRT15,KRT85
ACTN2		GO: Molecular Function	GO:0050136	NADH dehydrogenase (quinone) activity	3.13253	0.000737	0.7244	0.04528	0.3381	6	47	MT-ND1,MT-ND2,MT-ND3,MT-ND4,MT-ND4L,MT-ND5
ADAMTS14		GO: Molecular Function	GO:0008137	NADH dehydrogenase (ubiquinone) activity	3.13253	0.000737	0.7244	0.04528	0.3381	6	47	MT-ND1,MT-ND2,MT-ND3,MT-ND4,MT-ND4L,MT-ND5
ADAMTS17		GO: Molecular Function	GO:0003954	NADH dehydrogenase activity	3.13253	0.000737	0.7244	0.04528	0.3381	6	47	MT-ND1,MT-ND2,MT-ND3,MT-ND4,MT-ND4L,MT-ND5
ADGRG7,TFG		GO: Molecular Function	GO:0015631	tubulin binding	3.08376	0.0008246	0.8106	0.04768	0.3561	20	388	MAP1B,SAXO2,S100A8,STARD9,FES,TRIM46,OFD1,KNSTRN,CRYAB,GAS2L2,DNM3,SNCA,MX1,MX2,BBS4,GJA1,DYNC1I1,OGG1,SPATC1,LZTS1
ADIRF		GO: Biological Process	GO:0033141	positive regulation of peptidyl-serine phosphorylation of STAT protein	17.7665	1.712e-18	9.385e-15	9.385e-15	8.621e-14	14	22	IFNA1,IFNA2,IFNA4,IFNA5,IFNA6,IFNA7,IFNA8,IFNA10,IFNA13,IFNA14,IFNA16,IFNA17,IFNA21,IFNW1
AIPL1		GO: Biological Process	GO:0033139	regulation of peptidyl-serine phosphorylation of STAT protein	16.9965	1.008e-17	5.526e-14	2.763e-14	2.538e-13	14	24	IFNA1,IFNA2,IFNA4,IFNA5,IFNA6,IFNA7,IFNA8,IFNA10,IFNA13,IFNA14,IFNA16,IFNA17,IFNA21,IFNW1
ALDH1A3		GO: Biological Process	GO:0042501	serine phosphorylation of STAT protein	15.7212	1.9e-16	1.042e-12	3.472e-13	3.19e-12	14	28	IFNA1,IFNA2,IFNA4,IFNA5,IFNA6,IFNA7,IFNA8,IFNA10,IFNA13,IFNA14,IFNA16,IFNA17,IFNA21,IFNW1
ALDH1L1		GO: Biological Process	GO:0043330	response to exogenous dsRNA	14.1405	7.236e-15	3.967e-11	9.917e-12	9.111e-11	16	50	IFNA1,IFNA2,IFNA4,IFNA5,IFNA6,IFNA7,IFNA8,IFNA10,IFNA13,IFNA14,IFNA16,IFNA17,IFNA21,IFNW1,CARD9,CAV1
ALDH3A1		GO: Biological Process	GO:0002323	natural killer cell activation involved in immune response	13.8162	1.527e-14	8.373e-11	1.675e-11	1.538e-10	14	36	IFNA1,IFNA2,IFNA4,IFNA5,IFNA6,IFNA7,IFNA8,IFNA10,IFNA13,IFNA14,IFNA16,IFNA17,IFNA21,IFNW1
AMZ1		GO: Biological Process	GO:0043331	response to dsRNA	13.1324	7.373e-14	4.042e-10	6.737e-11	6.189e-10	16	57	IFNA1,IFNA2,IFNA4,IFNA5,IFNA6,IFNA7,IFNA8,IFNA10,IFNA13,IFNA14,IFNA16,IFNA17,IFNA21,IFNW1,CARD9,CAV1
ANKRD1		GO: Biological Process	GO:0033138	positive regulation of peptidyl-serine phosphorylation	10.9352	1.161e-11	6.362e-08	9.089e-09	8.35e-08	19	116	RAMP3,IFNA1,IFNA2,IFNA4,IFNA5,IFNA6,IFNA7,IFNA8,IFNA10,IFNA13,IFNA14,IFNA16,IFNA17,IFNA21,IFNW1,SNCA,IL6,PTGS2,CAV1
ANKRD63		GO: Biological Process	GO:0060337	type I interferon signaling pathway	10.4823	3.294e-11	1.806e-07	2.006e-08	1.843e-07	17	95	HLA-G,IFNA1,IFNA2,IFNA4,IFNA5,IFNA6,IFNA7,IFNA8,IFNA10,IFNA13,IFNA14,IFNA16,IFNA17,IFNA21,MX1,MX2,PTPN6
AP4B1,BCL2L15		GO: Biological Process	GO:0071357	cellular response to type I interferon	10.4823	3.294e-11	1.806e-07	2.006e-08	1.843e-07	17	95	HLA-G,IFNA1,IFNA2,IFNA4,IFNA5,IFNA6,IFNA7,IFNA8,IFNA10,IFNA13,IFNA14,IFNA16,IFNA17,IFNA21,MX1,MX2,PTPN6
APOE		GO: Biological Process	GO:0034340	response to type I interferon	10.185	6.532e-11	3.581e-07	3.581e-08	3.289e-07	17	99	HLA-G,IFNA1,IFNA2,IFNA4,IFNA5,IFNA6,IFNA7,IFNA8,IFNA10,IFNA13,IFNA14,IFNA16,IFNA17,IFNA21,MX1,MX2,PTPN6
ARAP3		GO: Biological Process	GO:0033135	regulation of peptidyl-serine phosphorylation	9.64474	2.266e-10	1.242e-06	1.129e-07	1.037e-06	20	153	RAMP3,IFNA1,IFNA2,IFNA4,IFNA5,IFNA6,IFNA7,IFNA8,IFNA10,IFNA13,IFNA14,IFNA16,IFNA17,IFNA21,IFNW1,SNCA,IL6,PTGS2,NSD1,CAV1
ARC		GO: Biological Process	GO:0007596	blood coagulation	8.73025	1.861e-09	1.02e-05	8.156e-07	7.492e-06	29	353	F2RL2,EHD3,SERPINE2,MYL9,VAV3,APOE,IFNA1,IFNA2,IFNA4,IFNA5,IFNA6,IFNA7,IFNA8,IFNA10,IFNA13,IFNA14,IFNA16,IFNA17,IFNA21,PRKAR2B,IL6,GATA2,ITGB3,PTPN6,KNG1,CD177,CAV1,MPIG6B,THBD
ARF3,ENSSSCG00000032202		GO: Biological Process	GO:0046425	regulation of receptor signaling pathway via JAK-STAT	8.71354	1.934e-09	1.06e-05	8.156e-07	7.492e-06	19	155	ERBB4,IFNA1,IFNA2,IFNA4,IFNA5,IFNA6,IFNA7,IFNA8,IFNA10,IFNA13,IFNA14,IFNA16,IFNA17,IFNA21,IFNW1,CTF1,IL6,CAV1,HGS
ARHGAP23		GO: Biological Process	GO:0007599	hemostasis	8.5904	2.568e-09	1.408e-05	1.006e-06	9.239e-06	29	358	F2RL2,EHD3,SERPINE2,MYL9,VAV3,APOE,IFNA1,IFNA2,IFNA4,IFNA5,IFNA6,IFNA7,IFNA8,IFNA10,IFNA13,IFNA14,IFNA16,IFNA17,IFNA21,PRKAR2B,IL6,GATA2,ITGB3,PTPN6,KNG1,CD177,CAV1,MPIG6B,THBD
ARHGAP33,ENSSSCG00000002900		GO: Biological Process	GO:0050817	coagulation	8.53521	2.916e-09	1.599e-05	1.066e-06	9.791e-06	29	360	F2RL2,EHD3,SERPINE2,MYL9,VAV3,APOE,IFNA1,IFNA2,IFNA4,IFNA5,IFNA6,IFNA7,IFNA8,IFNA10,IFNA13,IFNA14,IFNA16,IFNA17,IFNA21,PRKAR2B,IL6,GATA2,ITGB3,PTPN6,KNG1,CD177,CAV1,MPIG6B,THBD
ARHGEF9		GO: Biological Process	GO:1904892	regulation of receptor signaling pathway via STAT	8.25524	5.556e-09	3.046e-05	1.904e-06	1.749e-05	19	165	ERBB4,IFNA1,IFNA2,IFNA4,IFNA5,IFNA6,IFNA7,IFNA8,IFNA10,IFNA13,IFNA14,IFNA16,IFNA17,IFNA21,IFNW1,CTF1,IL6,CAV1,HGS
ARIH1,BBS4		GO: Biological Process	GO:0050878	regulation of body fluid levels	8.06515	8.607e-09	4.718e-05	2.775e-06	2.55e-05	36	548	EPHB2,CDO1,ERBB4,F2RL2,EHD3,MTCO2P12,SERPINE2,MYL9,VAV3,APOE,IFNA1,IFNA2,IFNA4,IFNA5,IFNA6,IFNA7,IFNA8,IFNA10,IFNA13,IFNA14,IFNA16,IFNA17,IFNA21,MT-CO2,PRKAR2B,IL6,CELA2A,GATA2,ITGB3,GJA1,PTPN6,KNG1,CD177,CAV1,MPIG6B,THBD
ASPSCR1,LRRC45		GO: Biological Process	GO:0042100	B cell proliferation	8.03466	9.233e-09	5.062e-05	2.812e-06	2.583e-05	15	103	VAV3,IFNA1,IFNA2,IFNA4,IFNA5,IFNA6,IFNA7,IFNA8,IFNA10,IFNA13,IFNA14,IFNA16,IFNA17,IFNA21,IFNW1
ATF6B,ENSSSCG00000023611		GO: Biological Process	GO:0030101	natural killer cell activation	7.91793	1.208e-08	6.625e-05	3.438e-06	3.158e-05	15	105	IFNA1,IFNA2,IFNA4,IFNA5,IFNA6,IFNA7,IFNA8,IFNA10,IFNA13,IFNA14,IFNA16,IFNA17,IFNA21,IFNW1,IL2RB
ATN1,C12orf57,PTPN6,U7		GO: Biological Process	GO:0097696	receptor signaling pathway via STAT	7.9017	1.254e-08	6.876e-05	3.438e-06	3.158e-05	20	192	ERBB4,IFNA1,IFNA2,IFNA4,IFNA5,IFNA6,IFNA7,IFNA8,IFNA10,IFNA13,IFNA14,IFNA16,IFNA17,IFNA21,IFNW1,CTF1,IL6,CAV1,THPO,HGS
ATP6,ATP8,COX1,COX2,COX3,ENSSSCG00000018060,ENSSSCG00000018061,ENSSSCG00000018062,ENSSSCG00000018063,ENSSSCG00000018064,ENSSSCG00000018066,ENSSSCG00000018068,ENSSSCG00000018070,ENSSSCG00000018077,ENSSSCG00000018079,ENSSSCG00000018083,ENSSSCG00000018085,ND1,ND2,ND3,ND5		GO: Biological Process	GO:0007259	receptor signaling pathway via JAK-STAT	7.55222	2.804e-08	0.0001537	7.32e-06	6.724e-05	19	182	ERBB4,IFNA1,IFNA2,IFNA4,IFNA5,IFNA6,IFNA7,IFNA8,IFNA10,IFNA13,IFNA14,IFNA16,IFNA17,IFNA21,IFNW1,CTF1,IL6,CAV1,HGS
B3GNT8		GO: Biological Process	GO:0002286	T cell activation involved in immune response	7.21997	6.026e-08	0.0003304	1.502e-05	0.0001379	15	118	IFNA1,IFNA2,IFNA4,IFNA5,IFNA6,IFNA7,IFNA8,IFNA10,IFNA13,IFNA14,IFNA16,IFNA17,IFNA21,IFNW1,IL6
BAIAP2L2,PLA2G6		GO: Biological Process	GO:0042060	wound healing	6.76828	1.705e-07	0.0009348	4.064e-05	0.0003734	36	617	ERBB4,F2RL2,EHD3,S100A8,SERPINE2,MYL9,VAV3,APOE,IFNA1,IFNA2,IFNA4,IFNA5,IFNA6,IFNA7,IFNA8,IFNA10,IFNA13,IFNA14,IFNA16,IFNA17,IFNA21,PRKAR2B,IL6,AHNAK2,GATA2,ITGB3,GJA1,PTPN6,KNG1,CD177,CAV1,MPIG6B,TGFB2,THBD,ELK3,PARD3
BICC1		GO: Biological Process	GO:0030183	B cell differentiation	6.62397	2.377e-07	0.001303	5.43e-05	0.0004988	16	149	SFRP1,IFNA1,IFNA2,IFNA4,IFNA5,IFNA6,IFNA7,IFNA8,IFNA10,IFNA13,IFNA14,IFNA16,IFNA17,IFNA21,IFNW1,PTPN6
BNIP2,ENSSSCG00000004583		GO: Biological Process	GO:0018105	peptidyl-serine phosphorylation	6.58469	2.602e-07	0.001427	5.707e-05	0.0005242	24	320	HK1,RAMP3,MARK1,MAPK12,IFNA1,IFNA2,IFNA4,IFNA5,IFNA6,IFNA7,IFNA8,IFNA10,IFNA13,IFNA14,IFNA16,IFNA17,IFNA21,IFNW1,SNCA,IL6,PTGS2,BRSK2,NSD1,CAV1
BRI3BP		GO: Biological Process	GO:0014070	response to organic cyclic compound	6.20986	6.168e-07	0.003381	0.00013	0.001195	50	1067	CDO1,RAMP3,MAP1B,TRIP4,HNRNPD,ABCB4,CIDEA,SCGB1A1,FES,ALDH3A1,SFRP1,HTR1B,SIX1,IFNA1,IFNA2,IFNA4,IFNA5,IFNA6,IFNA7,IFNA8,IFNA10,IFNA13,IFNA14,IFNA16,IFNA17,IFNA21,CRYAB,IFNW1,ANKRD1,MT-ND1,MT-ND3,AACS,SMARCA4,PRKAR2B,SNCA,CNOT1,IL6,PTGS2,DDX5,GJA1,SULT1A3,KCNE1,CARD9,TAAR1,FOXP2,CAV1,CAV2,OGG1,TGFB2,THBD
BRSK2		GO: Biological Process	GO:0018209	peptidyl-serine modification	6.01764	9.602e-07	0.005264	0.000195	0.001791	24	344	HK1,RAMP3,MARK1,MAPK12,IFNA1,IFNA2,IFNA4,IFNA5,IFNA6,IFNA7,IFNA8,IFNA10,IFNA13,IFNA14,IFNA16,IFNA17,IFNA21,IFNW1,SNCA,IL6,PTGS2,BRSK2,NSD1,CAV1
C11orf70		GO: Biological Process	GO:0009611	response to wounding	5.92959	1.176e-06	0.006448	0.0002248	0.002065	39	756	ERBB4,MAP1B,ACHE,F2RL2,EHD3,S100A8,SERPINE2,MYL9,VAV3,APOE,IFNA1,IFNA2,IFNA4,IFNA5,IFNA6,IFNA7,IFNA8,IFNA10,IFNA13,IFNA14,IFNA16,IFNA17,IFNA21,PRKAR2B,IL6,AHNAK2,GATA2,ITGB3,GJA1,PTPN6,KNG1,CD177,CAV1,MPIG6B,TGFB2,THBD,ELK3,PARD3,EPHA4
C15orf52		GO: Biological Process	GO:0071709	membrane assembly	5.92482	1.189e-06	0.006518	0.0002248	0.002065	15	148	EPHB2,NLGN4X,NLGN4Y,CELA2A,KRT4,KRT5,KRT7,KRT8,KRT13,KRT78,KRT14,KRT15,KRT85,CAV1,CAV2
C16orf54		GO: Biological Process	GO:0044091	membrane biogenesis	5.6706	2.135e-06	0.0117	0.0003901	0.003583	15	155	EPHB2,NLGN4X,NLGN4Y,CELA2A,KRT4,KRT5,KRT7,KRT8,KRT13,KRT78,KRT14,KRT15,KRT85,CAV1,CAV2
C16orf86		GO: Biological Process	GO:0022904	respiratory electron transport chain	5.33847	4.587e-06	0.02515	0.0008112	0.007452	13	125	ETFB,MTCO2P12,MT-CO1,MT-CO2,MT-CO3,MT-ND1,MT-ND2,MT-ND3,MT-ND4,MT-ND4L,MT-ND5,SNCA,POLG2
C17orf50		GO: Biological Process	GO:0045333	cellular respiration	5.30251	4.983e-06	0.02732	0.0008537	0.007843	17	209	ETFB,MDH1,MTCO2P12,MT-CO1,MT-CO2,MT-CO3,MT-ND1,MT-ND2,MT-ND3,MT-ND4,MT-ND4L,MT-ND5,SNCA,PRDM16,LYRM7,PRELID1,POLG2
C19orf71		GO: Biological Process	GO:0019221	cytokine-mediated signaling pathway	5.16412	6.853e-06	0.03757	0.001138	0.01046	39	814	HLA-G,NOD1,FOXC1,VIM,IFNA1,IFNA2,IFNA4,IFNA5,IFNA6,IFNA7,IFNA8,IFNA10,IFNA13,IFNA14,IFNA16,IFNA17,IFNA21,IFNW1,SMARCA4,CTF1,IL17RD,IL2RB,IL6,MX1,MX2,JAGN1,PSMA5,TNFRSF6B,BBS4,PTGS2,PTPN6,CXCL17,GPR75,HNRNPDL,KRT8,CCRL2,CAV1,THPO,ROBO1
C1QTNF12		GO: Biological Process	GO:0046651	lymphocyte proliferation	4.95117	1.119e-05	0.06132	0.001803	0.01657	21	319	HLA-G,SCGB1A1,VAV3,GPNMB,IFNA1,IFNA2,IFNA4,IFNA5,IFNA6,IFNA7,IFNA8,IFNA10,IFNA13,IFNA14,IFNA16,IFNA17,IFNA21,IFNW1,IL6,GJA1,PTPN6
C1QTNF6		GO: Biological Process	GO:0032943	mononuclear cell proliferation	4.88975	1.289e-05	0.07064	0.002018	0.01854	21	322	HLA-G,SCGB1A1,VAV3,GPNMB,IFNA1,IFNA2,IFNA4,IFNA5,IFNA6,IFNA7,IFNA8,IFNA10,IFNA13,IFNA14,IFNA16,IFNA17,IFNA21,IFNW1,IL6,GJA1,PTPN6
C4orf36,SLC10A6		GO: Biological Process	GO:0042775	mitochondrial ATP synthesis coupled electron transport	4.83833	1.451e-05	0.07953	0.002209	0.02029	11	100	MTCO2P12,MT-CO1,MT-CO2,MT-CO3,MT-ND1,MT-ND2,MT-ND3,MT-ND4,MT-ND4L,MT-ND5,SNCA
C5orf49		GO: Biological Process	GO:0042773	ATP synthesis coupled electron transport	4.79697	1.596e-05	0.08748	0.002364	0.02172	11	101	MTCO2P12,MT-CO1,MT-CO2,MT-CO3,MT-ND1,MT-ND2,MT-ND3,MT-ND4,MT-ND4L,MT-ND5,SNCA
C8orf48		GO: Biological Process	GO:0007009	plasma membrane organization	4.77885	1.664e-05	0.09123	0.002401	0.02205	17	229	BAIAP2L2,CAVIN2,AHNAK2,SPTB,CELA2A,KRT4,KRT5,KRT7,KRT8,KRT13,KRT78,KRT14,KRT15,KRT85,CAV1,CAV2,TGFB2
C9orf40		GO: Biological Process	GO:0051607	defense response to virus	4.59329	2.551e-05	0.1398	0.003586	0.03294	18	261	IFNA1,IFNA2,IFNA4,IFNA5,IFNA6,IFNA7,IFNA8,IFNA10,IFNA13,IFNA14,IFNA16,IFNA17,IFNA21,IFNW1,IL6,MX1,MX2,CARD9
CA5B		GO: Biological Process	GO:0070661	leukocyte proliferation	4.39094	4.065e-05	0.2229	0.005355	0.0492	21	348	HLA-G,SCGB1A1,VAV3,GPNMB,IFNA1,IFNA2,IFNA4,IFNA5,IFNA6,IFNA7,IFNA8,IFNA10,IFNA13,IFNA14,IFNA16,IFNA17,IFNA21,IFNW1,IL6,GJA1,PTPN6
CARD9		GO: Biological Process	GO:0006119	oxidative phosphorylation	4.38955	4.078e-05	0.2235	0.005355	0.0492	13	153	MTCO2P12,MT-ATP6,MT-ATP8,MT-CO1,MT-CO2,MT-CO3,MT-ND1,MT-ND2,MT-ND3,MT-ND4,MT-ND4L,MT-ND5,SNCA
CAV1		GO: Biological Process	GO:0002285	lymphocyte activation involved in immune response	4.3869	4.103e-05	0.2249	0.005355	0.0492	15	198	IFNA1,IFNA2,IFNA4,IFNA5,IFNA6,IFNA7,IFNA8,IFNA10,IFNA13,IFNA14,IFNA16,IFNA17,IFNA21,IFNW1,IL6
CAV2		GO: Biological Process	GO:0015985	energy coupled proton transport, down electrochemical gradient	4.30164	4.993e-05	0.2737	0.00622	0.05714	13	156	MTCO2P12,MT-ATP6,MT-ATP8,MT-CO1,MT-CO2,MT-CO3,MT-ND1,MT-ND2,MT-ND3,MT-ND4,MT-ND4L,MT-ND5,SNCA
CAVIN2		GO: Biological Process	GO:0015986	ATP synthesis coupled proton transport	4.30164	4.993e-05	0.2737	0.00622	0.05714	13	156	MTCO2P12,MT-ATP6,MT-ATP8,MT-CO1,MT-CO2,MT-CO3,MT-ND1,MT-ND2,MT-ND3,MT-ND4,MT-ND4L,MT-ND5,SNCA
CCRL2		GO: Biological Process	GO:0051960	regulation of nervous system development	4.27581	5.299e-05	0.2905	0.006404	0.05883	45	1088	EPHB2,ERBB4,MAP1B,ACHE,MARK1,SERPINE2,SERPINI1,FES,NTN1,FLRT2,SLITRK6,QKI,VEGFC,TRIM46,VIM,SFRP1,FOXO6,TLX3,APOE,SIX1,RGS6,ANKRD1,DNM3,SNCA,IL6,MYCL,ZNF609,GATA2,CDKL5,BNIP2,PTPRG,ARHGEF9,ARC,KDR,RAC3,BRSK2,CAV1,GPR161,SEMA3D,LZTS1,ROBO1,PBX1,PARD3,ARHGAP33,EPHA4
CD177		GO: Biological Process	GO:0060004	reflex	4.2697	5.374e-05	0.2946	0.006404	0.05883	9	77	CDO1,ERBB4,MTCO2P12,ALDH1A3,SLITRK6,MT-CO2,GJA1,FOXP2,CAV1
CD3D		GO: Biological Process	GO:0046034	ATP metabolic process	4.2536	5.577e-05	0.3057	0.006504	0.05975	20	329	HK1,PGAM2,MTCO2P12,FBP1,HKDC1,MT-ATP6,MT-ATP8,MT-CO1,MT-CO2,MT-CO3,MT-ND1,MT-ND2,MT-ND3,MT-ND4,MT-ND4L,MT-ND5,SNCA,LDHC,ENO2,TPI1
CDC42SE2		GO: Biological Process	GO:0006754	ATP biosynthetic process	4.23092	5.876e-05	0.3221	0.006711	0.06165	14	181	MTCO2P12,MT-ATP6,MT-ATP8,MT-CO1,MT-CO2,MT-CO3,MT-ND1,MT-ND2,MT-ND3,MT-ND4,MT-ND4L,MT-ND5,SNCA,LDHC
CDK3		GO: Biological Process	GO:1901698	response to nitrogen compound	3.9987	0.0001003	0.5499	0.01122	0.1031	48	1220	CDO1,RAMP3,MAP1B,ACTN2,HNRNPD,GLP2R,SORT1,NOD1,ALDH3A1,VIM,SFRP1,HTR1B,FOXO6,APOE,SIX1,IFNA1,IFNA2,IFNA4,IFNA5,IFNA6,IFNA7,IFNA8,IFNA10,IFNA13,IFNA14,IFNA16,IFNA17,IFNA21,IFNW1,SOGA1,MT-ND5,AACS,PRKAR2B,SNCA,C1QTNF12,IL6,PTGS2,GJA1,SULT1A3,KCNE1,CARD9,TAAR1,BRSK2,CAV1,CAV2,OGG1,THBD,EPHA4
CDKL5		GO: Biological Process	GO:0045664	regulation of neuron differentiation	3.98005	0.0001047	0.5742	0.01148	0.1055	35	792	EPHB2,MAP1B,ACHE,MARK1,SERPINE2,SERPINI1,FES,NTN1,QKI,TRIM46,VIM,SFRP1,FOXO6,TLX3,APOE,SIX1,RGS6,ANKRD1,DNM3,IL6,MYCL,GATA2,CDKL5,BNIP2,PTPRG,ARC,RAC3,BRSK2,CAV1,SEMA3D,LZTS1,ROBO1,PBX1,ARHGAP33,EPHA4
CDO1		GO: Biological Process	GO:0009206	purine ribonucleoside triphosphate biosynthetic process	3.93144	0.0001171	0.6419	0.01189	0.1093	14	193	MTCO2P12,MT-ATP6,MT-ATP8,MT-CO1,MT-CO2,MT-CO3,MT-ND1,MT-ND2,MT-ND3,MT-ND4,MT-ND4L,MT-ND5,SNCA,LDHC
CELA2A		GO: Biological Process	GO:0050805	negative regulation of synaptic transmission	3.93107	0.0001172	0.6425	0.01189	0.1093	9	85	ACHE,ABHD6,NLGN4X,PLA2G6,HTR1B,SNCA,IQSEC2,PTGS2,ARC
CELSR3,ENSSSCG00000020866		GO: Biological Process	GO:0032989	cellular component morphogenesis	3.92922	0.0001177	0.6453	0.01189	0.1093	50	1297	EPHB2,MAP1B,ACHE,ACTC1,ACTN2,SHC3,TFCP2L1,FES,NTN1,UPK3A,FLRT2,SLITRK6,SCARA3,TRIM46,VIM,SFRP1,APOE,CCDC141,ANKRD1,DNM3,SMARCA4,IL6,SPTB,PALMD,C12orf57,ITGB3,CDKL5,GJA1,PTPN6,CDC42SE2,ARC,KDR,RAC3,KRT8,WASHC2C,ZPBP,BRSK2,LHX3,MPIG6B,TGFB2,SEMA3D,FRY,ARAP3,CELSR3,LZTS1,ROBO1,POLG2,PARD3,ARHGAP33,EPHA4
CIDEA		GO: Biological Process	GO:0030182	neuron differentiation	3.91542	0.0001215	0.6661	0.01189	0.1093	58	1579	EPHB2,ERBB4,MAP1B,ACHE,MARK1,SHC3,NGRN,SERPINE2,SERPINI1,NLGN4X,FES,NTN1,FLRT2,SLITRK6,QKI,TRIM46,CUL4B,VIM,SFRP1,FOXO6,TLX3,APOE,SIX1,CCDC141,RGS6,EFHD1,ANKRD1,DNM3,WNT10A,CTF1,IL6,MYCL,SPTB,GATA2,BBS4,C12orf57,CDKL5,GJA1,BNIP2,PTPRG,MANF,ARC,KDR,RAC3,BRSK2,LHX3,CAV1,TGFB2,SEMA3D,FRY,CELSR3,LZTS1,ROBO1,MTURN,PBX1,PARD3,ARHGAP33,EPHA4
CLCA1,ENSSSCG00000006932		GO: Biological Process	GO:0030098	lymphocyte differentiation	3.914	0.0001219	0.6681	0.01189	0.1093	22	404	HLA-G,SFRP1,IFNA1,IFNA2,IFNA4,IFNA5,IFNA6,IFNA7,IFNA8,IFNA10,IFNA13,IFNA14,IFNA16,IFNA17,IFNA21,IFNW1,IL6,ZNF609,PRELID1,PTPN6,CD3D,EGR3
CLCA2		GO: Biological Process	GO:0007155	cell adhesion	3.90939	0.0001232	0.6753	0.01189	0.1093	56	1509	ACHE,HLA-G,ACTN2,TRIM29,S100A8,SERPINE2,SERPINI1,MYL9,NLGN4X,LGALS7B,SCGB1A1,FES,NTN1,VAV3,FLRT2,GPNMB,VEGFC,SFRP1,NLGN4Y,COL28A1,CCDC141,IFNA2,CLCA2,IL6,ACER2,ZNF609,ISLR,ITGB3,FREM2,PTPN6,PTPRG,IZUMO1,CLDN20,SGCE,KDR,KNG1,RAC3,WASHC2C,PCDHGC5,PCDHGC4,PCDHGB6,PCDHGB5,CD177,PCDHGA9,PCDHB7,CAV1,LGALS7,TGFB2,CELSR3,EGR3,ROBO1,HAS1,PARD3,PCDH7,FRMD5,EPHA4
CLDN20		GO: Biological Process	GO:0009145	purine nucleoside triphosphate biosynthetic process	3.90763	0.0001237	0.678	0.01189	0.1093	14	194	MTCO2P12,MT-ATP6,MT-ATP8,MT-CO1,MT-CO2,MT-CO3,MT-ND1,MT-ND2,MT-ND3,MT-ND4,MT-ND4L,MT-ND5,SNCA,LDHC
CNNM3,CNNM4		GO: Biological Process	GO:0022610	biological adhesion	3.8573	0.0001389	0.7616	0.01313	0.1206	56	1516	ACHE,HLA-G,ACTN2,TRIM29,S100A8,SERPINE2,SERPINI1,MYL9,NLGN4X,LGALS7B,SCGB1A1,FES,NTN1,VAV3,FLRT2,GPNMB,VEGFC,SFRP1,NLGN4Y,COL28A1,CCDC141,IFNA2,CLCA2,IL6,ACER2,ZNF609,ISLR,ITGB3,FREM2,PTPN6,PTPRG,IZUMO1,CLDN20,SGCE,KDR,KNG1,RAC3,WASHC2C,PCDHGC5,PCDHGC4,PCDHGB6,PCDHGB5,CD177,PCDHGA9,PCDHB7,CAV1,LGALS7,TGFB2,CELSR3,EGR3,ROBO1,HAS1,PARD3,PCDH7,FRMD5,EPHA4
CNOT1		GO: Biological Process	GO:0050767	regulation of neurogenesis	3.80883	0.0001553	0.8513	0.01443	0.1325	40	972	EPHB2,ERBB4,MAP1B,ACHE,MARK1,SERPINE2,SERPINI1,FES,NTN1,FLRT2,QKI,VEGFC,TRIM46,VIM,SFRP1,FOXO6,TLX3,APOE,SIX1,RGS6,ANKRD1,DNM3,IL6,MYCL,ZNF609,GATA2,CDKL5,BNIP2,PTPRG,ARC,KDR,RAC3,BRSK2,CAV1,SEMA3D,LZTS1,ROBO1,PBX1,ARHGAP33,EPHA4
COL28A1		GO: Biological Process	GO:0009201	ribonucleoside triphosphate biosynthetic process	3.79129	0.0001617	0.8862	0.01477	0.1357	14	199	MTCO2P12,MT-ATP6,MT-ATP8,MT-CO1,MT-CO2,MT-CO3,MT-ND1,MT-ND2,MT-ND3,MT-ND4,MT-ND4L,MT-ND5,SNCA,LDHC
COL4A5		GO: Biological Process	GO:0030097	hemopoiesis	3.69422	0.0002022	1	0.01776	0.1632	41	1018	HLA-G,MECOM,MYL9,FES,FOXC1,SFRP1,IFNA1,IFNA2,IFNA4,IFNA5,IFNA6,IFNA7,IFNA8,IFNA10,IFNA13,IFNA14,IFNA16,IFNA17,IFNA21,IFNW1,SMARCA4,PRDM16,IL6,ZNF609,KMT2B,PRELID1,JAGN1,SPTB,PSMA5,GATA2,ITGB3,PTPN6,KDR,HERC6,MPIG6B,TGFB2,MFAP5,CD3D,THPO,EGR3,PBX1
COX6B2		GO: Biological Process	GO:0071345	cellular response to cytokine stimulus	3.69422	0.0002022	1	0.01776	0.1632	46	1188	HLA-G,NOD1,RAB43,FOXC1,VEGFC,VIM,SFRP1,MYO18A,IFNA1,IFNA2,IFNA4,IFNA5,IFNA6,IFNA7,IFNA8,IFNA10,IFNA13,IFNA14,IFNA16,IFNA17,IFNA21,IFNW1,ANKRD1,SMARCA4,CTF1,IL17RD,IL2RB,IL6,MX1,MX2,JAGN1,PSMA5,TNFRSF6B,BBS4,PTGS2,PTPN6,PTPN14,CXCL17,GPR75,HNRNPDL,KRT8,CCRL2,CAV1,THPO,ROBO1,RPL3
CRYAB		GO: Biological Process	GO:0070268	cornification	3.68215	0.0002079	1	0.01776	0.1632	10	112	CELA2A,KRT4,KRT5,KRT7,KRT8,KRT13,KRT78,KRT14,KRT15,KRT85
CT83		GO: Biological Process	GO:0042270	protection from natural killer cell mediated cytotoxicity	3.67654	0.0002106	1	0.01776	0.1632	3	6	HLA-G,TAP1,TAP2
CTF1		GO: Biological Process	GO:0035633	maintenance of permeability of blood-brain barrier	3.67654	0.0002106	1	0.01776	0.1632	3	6	IL6,PTGS1,PTGS2
CUL4B,ENSSSCG00000012602		GO: Biological Process	GO:0009205	purine ribonucleoside triphosphate metabolic process	3.63545	0.0002315	1	0.01923	0.1767	14	206	MTCO2P12,MT-ATP6,MT-ATP8,MT-CO1,MT-CO2,MT-CO3,MT-ND1,MT-ND2,MT-ND3,MT-ND4,MT-ND4L,MT-ND5,SNCA,LDHC
CYP2C42		GO: Biological Process	GO:0006120	mitochondrial electron transport, NADH to ubiquinone	3.62215	0.0002387	1	0.01953	0.1794	7	56	MT-ND1,MT-ND2,MT-ND3,MT-ND4,MT-ND4L,MT-ND5,SNCA
CYP4B1		GO: Biological Process	GO:0060429	epithelium development	3.58004	0.000263	1	0.02093	0.1923	54	1483	ERBB4,TRPS1,MECOM,TFCP2L1,SERPINE2,UPK1B,NTN1,UPK3A,ALDH1A3,SLITRK6,FOXC1,VEGFC,VIM,SFRP1,SIX1,MICAL2,OSR1,SMARCA4,WNT10A,IL6,MYCL,INTU,RAPGEF6,PSMA5,CELA2A,BBS4,PTGS1,PTGS2,GJA1,RASIP1,FREM2,KCNE1,SULF1,KDR,KRT4,KRT5,KRT7,KRT8,KRT13,KRT78,KRT14,KRT15,FOXP2,KRT85,BRSK2,CAV1,TGFB2,GPR161,CELSR3,ROBO1,ELF5,PBX1,PARD3,EPHA4
DDIT4L		GO: Biological Process	GO:0048534	hematopoietic or lymphoid organ development	3.57938	0.0002634	1	0.02093	0.1923	42	1065	HLA-G,MECOM,MYL9,FES,FOXC1,SFRP1,SIX1,IFNA1,IFNA2,IFNA4,IFNA5,IFNA6,IFNA7,IFNA8,IFNA10,IFNA13,IFNA14,IFNA16,IFNA17,IFNA21,IFNW1,SMARCA4,PRDM16,IL6,ZNF609,KMT2B,PRELID1,JAGN1,SPTB,PSMA5,GATA2,ITGB3,PTPN6,KDR,HERC6,MPIG6B,TGFB2,MFAP5,CD3D,THPO,EGR3,PBX1
DDX5,ENSSSCG00000040685,MIR3064,POLG2		GO: Biological Process	GO:1903575	cornified envelope assembly	3.55768	0.0002769	1	0.02148	0.1973	10	116	CELA2A,KRT4,KRT5,KRT7,KRT8,KRT13,KRT78,KRT14,KRT15,KRT85
DENND1C		GO: Biological Process	GO:0048732	gland development	3.55098	0.0002812	1	0.02148	0.1973	25	518	CDO1,ERBB4,HNRNPD,MTCO2P12,TFCP2L1,SERPINE2,NTN1,ALDH1A3,FOXC1,SFRP1,SIX1,MT-CO2,AACS,SMARCA4,WNT10A,IL6,GATA2,GJA1,SULF1,LHX3,CAV1,TGFB2,ROBO1,ELF5,PBX1
DENND2C		GO: Biological Process	GO:0009142	nucleoside triphosphate biosynthetic process	3.5496	0.0002821	1	0.02148	0.1973	14	210	MTCO2P12,MT-ATP6,MT-ATP8,MT-CO1,MT-CO2,MT-CO3,MT-ND1,MT-ND2,MT-ND3,MT-ND4,MT-ND4L,MT-ND5,SNCA,LDHC
DEXI		GO: Biological Process	GO:0006959	humoral immune response	3.52288	0.0003	1	0.02253	0.207	20	373	S100A8,PLA2G6,SCARA3,IFNA1,IFNA2,IFNA4,IFNA5,IFNA6,IFNA7,IFNA8,IFNA10,IFNA13,IFNA14,IFNA16,IFNA17,IFNA21,IFNW1,IL6,PTPN6,TGFB2
DISP2,KNSTRN		GO: Biological Process	GO:0018193	peptidyl-amino acid modification	3.50169	0.000315	1	0.02333	0.2144	50	1352	EPHB2,ERBB4,HK1,RAMP3,MARK1,CLK4,MECOM,FKBP11,S100A8,ZDHHC15,MAPK12,AIPL1,FES,LOXL4,VEGFC,SFRP1,IFNA1,IFNA2,IFNA4,IFNA5,IFNA6,IFNA7,IFNA8,IFNA10,IFNA13,IFNA14,IFNA16,IFNA17,IFNA21,IFNW1,SMARCA4,CTF1,SNCA,PRDM16,IL6,KMT2B,GATA2,ITGB3,PTGS2,ZGPAT,PTPN6,KDR,RAB3B,BRSK2,NSD1,CAV1,CAV2,PARD3,TTLL13P,EPHA4
DMAC2		GO: Biological Process	GO:0000902	cell morphogenesis	3.48825	0.0003249	1	0.02351	0.216	45	1179	EPHB2,MAP1B,ACHE,SHC3,TFCP2L1,FES,NTN1,UPK3A,FLRT2,SLITRK6,SCARA3,TRIM46,VIM,SFRP1,APOE,CCDC141,DNM3,SMARCA4,IL6,SPTB,PALMD,C12orf57,ITGB3,CDKL5,GJA1,PTPN6,CDC42SE2,ARC,KDR,RAC3,KRT8,WASHC2C,BRSK2,LHX3,MPIG6B,TGFB2,SEMA3D,FRY,ARAP3,CELSR3,LZTS1,ROBO1,PARD3,ARHGAP33,EPHA4
DNM3		GO: Biological Process	GO:0009199	ribonucleoside triphosphate metabolic process	3.48678	0.000326	1	0.02351	0.216	14	213	MTCO2P12,MT-ATP6,MT-ATP8,MT-CO1,MT-CO2,MT-CO3,MT-ND1,MT-ND2,MT-ND3,MT-ND4,MT-ND4L,MT-ND5,SNCA,LDHC
DYNC1I1		GO: Biological Process	GO:0034097	response to cytokine	3.46168	0.0003454	1	0.02459	0.2259	48	1287	HLA-G,NOD1,RAB43,SCGB1A1,FOXC1,VEGFC,VIM,SFRP1,MYO18A,IFNA1,IFNA2,IFNA4,IFNA5,IFNA6,IFNA7,IFNA8,IFNA10,IFNA13,IFNA14,IFNA16,IFNA17,IFNA21,IFNW1,ANKRD1,SMARCA4,CTF1,SNCA,IL17RD,IL2RB,IL6,MX1,MX2,JAGN1,PSMA5,TNFRSF6B,BBS4,PTGS2,PTPN6,PTPN14,CXCL17,GPR75,HNRNPDL,KRT8,CCRL2,CAV1,THPO,ROBO1,RPL3
EFHD1		GO: Biological Process	GO:0009615	response to virus	3.44117	0.0003621	1	0.02482	0.228	19	350	IFNA1,IFNA2,IFNA4,IFNA5,IFNA6,IFNA7,IFNA8,IFNA10,IFNA13,IFNA14,IFNA16,IFNA17,IFNA21,IVNS1ABP,IFNW1,IL6,MX1,MX2,CARD9
EGR3		GO: Biological Process	GO:0010726	positive regulation of hydrogen peroxide metabolic process	3.44081	0.0003624	1	0.02482	0.228	3	7	MTCO2P12,MT-CO2,SNCA
EHD3		GO: Biological Process	GO:0022008	neurogenesis	3.43711	0.0003655	1	0.02482	0.228	64	1867	EPHB2,ERBB4,MAP1B,ACHE,MARK1,SHC3,NGRN,S100A8,SERPINE2,SERPINI1,NLGN4X,FES,NTN1,FLRT2,SLITRK6,QKI,VEGFC,TRIM46,CUL4B,VIM,SFRP1,FOXO6,TLX3,APOE,SIX1,CCDC141,RGS6,EFHD1,ANKRD1,DNM3,SMARCA4,WNT10A,CTF1,PRDM16,IL6,MYCL,ZNF609,SPTB,GATA2,BBS4,C12orf57,CDKL5,GJA1,BNIP2,PTPRG,MANF,NAV2,ARC,KDR,RAC3,BRSK2,LHX3,CAV1,TGFB2,SEMA3D,FRY,CELSR3,LZTS1,ROBO1,MTURN,PBX1,PARD3,ARHGAP33,EPHA4
EIF3A,SNORA19		GO: Biological Process	GO:0031175	neuron projection development	3.43569	0.0003667	1	0.02482	0.228	44	1151	EPHB2,MAP1B,ACHE,MARK1,SHC3,SERPINE2,SERPINI1,FES,NTN1,FLRT2,SLITRK6,QKI,TRIM46,CUL4B,VIM,SFRP1,FOXO6,APOE,CCDC141,EFHD1,ANKRD1,DNM3,IL6,SPTB,BBS4,C12orf57,CDKL5,GJA1,PTPRG,MANF,ARC,KDR,RAC3,BRSK2,LHX3,TGFB2,SEMA3D,FRY,CELSR3,LZTS1,ROBO1,PARD3,ARHGAP33,EPHA4
ELF5		GO: Biological Process	GO:0009144	purine nucleoside triphosphate metabolic process	3.42527	0.0003756	1	0.02498	0.2295	14	216	MTCO2P12,MT-ATP6,MT-ATP8,MT-CO1,MT-CO2,MT-CO3,MT-ND1,MT-ND2,MT-ND3,MT-ND4,MT-ND4L,MT-ND5,SNCA,LDHC
ELK3		GO: Biological Process	GO:0001764	neuron migration	3.42228	0.0003782	1	0.02498	0.2295	13	191	ERBB4,MAP1B,MARK1,NTN1,FLRT2,TRIM46,TLX3,ZNF609,GATA2,BBS4,CDKL5,GJA1,CELSR3
ENO2,LRRC23,TPI1,USP5		GO: Biological Process	GO:0002521	leukocyte differentiation	3.41353	0.0003859	1	0.02518	0.2313	27	591	HLA-G,FES,SFRP1,IFNA1,IFNA2,IFNA4,IFNA5,IFNA6,IFNA7,IFNA8,IFNA10,IFNA13,IFNA14,IFNA16,IFNA17,IFNA21,IFNW1,PRDM16,IL6,ZNF609,PRELID1,JAGN1,GATA2,ITGB3,PTPN6,CD3D,EGR3
ENSSSCG00000000081		GO: Biological Process	GO:0002520	immune system development	3.35144	0.0004452	1	0.02871	0.2638	43	1127	HLA-G,MECOM,MYL9,FES,FOXC1,SFRP1,SIX1,IFNA1,IFNA2,IFNA4,IFNA5,IFNA6,IFNA7,IFNA8,IFNA10,IFNA13,IFNA14,IFNA16,IFNA17,IFNA21,IFNW1,SMARCA4,PRDM16,IL6,ZNF609,KMT2B,PRELID1,JAGN1,SPTB,PSMA5,GATA2,ITGB3,PTPN6,POLL,KDR,HERC6,MPIG6B,TGFB2,MFAP5,CD3D,THPO,EGR3,PBX1
ENSSSCG00000000245		GO: Biological Process	GO:0042110	T cell activation	3.31994	0.0004787	1	0.0305	0.2802	25	537	HLA-G,SCGB1A1,GPNMB,IFNA1,IFNA2,IFNA4,IFNA5,IFNA6,IFNA7,IFNA8,IFNA10,IFNA13,IFNA14,IFNA16,IFNA17,IFNA21,IFNW1,IL6,ZNF609,PRELID1,GJA1,PTPN6,CAV1,CD3D,EGR3
ENSSSCG00000000744		GO: Biological Process	GO:0043271	negative regulation of ion transport	3.31515	0.000484	1	0.0305	0.2802	13	196	EPHB2,ACTN2,SERPINE2,FGF12,PLCB4,HTR1B,KCNE1B,OSR1,SNCA,PTGS2,KCNE1,CAV1,TGFB2
ENSSSCG00000001229		GO: Biological Process	GO:0006936	muscle contraction	3.30434	0.0004962	1	0.03058	0.2809	20	388	ACTC1,ACTN2,PGAM2,EHD3,MYL9,PLA2G6,FGF12,VIM,CRYAB,KCNE1B,C12orf57,PTGS1,PTGS2,NMU,GJA1,KCNE1,SULF1,CAV1,SPX,TNNI1
ENSSSCG00000001231		GO: Biological Process	GO:0060284	regulation of cell development	3.30408	0.0004965	1	0.03058	0.2809	43	1133	EPHB2,ERBB4,MAP1B,ACHE,MARK1,SERPINE2,SERPINI1,FES,NTN1,FLRT2,QKI,RECK,VEGFC,TRIM46,VIM,SFRP1,FOXO6,TLX3,APOE,SIX1,RGS6,ANKRD1,DNM3,IL6,MYCL,ZNF609,GATA2,ITGB3,CDKL5,BNIP2,PTPRG,ARC,KDR,RAC3,WASHC2C,BRSK2,CAV1,SEMA3D,LZTS1,ROBO1,PBX1,ARHGAP33,EPHA4
ENSSSCG00000001441		GO: Biological Process	GO:0010769	regulation of cell morphogenesis involved in differentiation	3.29098	0.0005117	1	0.03117	0.2863	19	360	EPHB2,MAP1B,ACHE,NTN1,TRIM46,VIM,APOE,DNM3,ITGB3,CDKL5,ARC,RAC3,WASHC2C,BRSK2,SEMA3D,LZTS1,ROBO1,ARHGAP33,EPHA4
ENSSSCG00000001859,NGRN,TTLL13P		GO: Biological Process	GO:0048699	generation of neurons	3.23605	0.0005807	1	0.03498	0.3214	60	1752	EPHB2,ERBB4,MAP1B,ACHE,MARK1,SHC3,NGRN,SERPINE2,SERPINI1,NLGN4X,FES,NTN1,FLRT2,SLITRK6,QKI,VEGFC,TRIM46,CUL4B,VIM,SFRP1,FOXO6,TLX3,APOE,SIX1,CCDC141,RGS6,EFHD1,ANKRD1,DNM3,WNT10A,CTF1,IL6,MYCL,ZNF609,SPTB,GATA2,BBS4,C12orf57,CDKL5,GJA1,BNIP2,PTPRG,MANF,ARC,KDR,RAC3,BRSK2,LHX3,CAV1,TGFB2,SEMA3D,FRY,CELSR3,LZTS1,ROBO1,MTURN,PBX1,PARD3,ARHGAP33,EPHA4
ENSSSCG00000002895,ENSSSCG00000039833		GO: Biological Process	GO:0042113	B cell activation	3.19253	0.0006419	1	0.03791	0.3483	18	338	VAV3,SFRP1,IFNA1,IFNA2,IFNA4,IFNA5,IFNA6,IFNA7,IFNA8,IFNA10,IFNA13,IFNA14,IFNA16,IFNA17,IFNA21,IFNW1,IL6,PTPN6
ENSSSCG00000002903		GO: Biological Process	GO:0022900	electron transport chain	3.19172	0.0006431	1	0.03791	0.3483	13	202	ETFB,MTCO2P12,MT-CO1,MT-CO2,MT-CO3,MT-ND1,MT-ND2,MT-ND3,MT-ND4,MT-ND4L,MT-ND5,SNCA,POLG2
ENSSSCG00000003230,ETFB		GO: Biological Process	GO:0006091	generation of precursor metabolites and energy	3.18569	0.0006521	1	0.03803	0.3494	26	580	HK1,ETFB,MDH1,PGAM2,MTCO2P12,FBP1,HKDC1,MT-ATP6,MT-ATP8,MT-CO1,MT-CO2,MT-CO3,MT-ND1,MT-ND2,MT-ND3,MT-ND4,MT-ND4L,MT-ND5,AACS,SNCA,PRDM16,LYRM7,PRELID1,POLG2,ENO2,TPI1
ENSSSCG00000003667,MYCL		GO: Biological Process	GO:0007416	synapse assembly	3.17166	0.0006735	1	0.03887	0.3571	13	203	EPHB2,ERBB4,MAP1B,ACHE,NLGN4X,NTN1,FLRT2,SLITRK6,NLGN4Y,SIX1,DNM3,SNCA,ARHGEF9
ENSSSCG00000003754		GO: Biological Process	GO:0022604	regulation of cell morphogenesis	3.1587	0.0006939	1	0.03962	0.364	25	551	EPHB2,MAP1B,ACHE,FES,NTN1,TRIM46,VIM,APOE,DNM3,IL6,PALMD,ITGB3,CDKL5,CDC42SE2,ARC,KDR,RAC3,WASHC2C,BRSK2,SEMA3D,ARAP3,LZTS1,ROBO1,ARHGAP33,EPHA4
ENSSSCG00000003868		GO: Biological Process	GO:0015980	energy derivation by oxidation of organic compounds	3.14062	0.0007234	1	0.04088	0.3756	17	313	ETFB,MDH1,MTCO2P12,MT-CO1,MT-CO2,MT-CO3,MT-ND1,MT-ND2,MT-ND3,MT-ND4,MT-ND4L,MT-ND5,SNCA,PRDM16,LYRM7,PRELID1,POLG2
ENSSSCG00000004475		GO: Biological Process	GO:0048666	neuron development	3.12297	0.0007534	1	0.04215	0.3872	47	1298	EPHB2,MAP1B,ACHE,MARK1,SHC3,SERPINE2,SERPINI1,FES,NTN1,FLRT2,SLITRK6,QKI,TRIM46,CUL4B,VIM,SFRP1,FOXO6,APOE,CCDC141,EFHD1,ANKRD1,DNM3,CTF1,IL6,SPTB,GATA2,BBS4,C12orf57,CDKL5,GJA1,PTPRG,MANF,ARC,KDR,RAC3,BRSK2,LHX3,TGFB2,SEMA3D,FRY,CELSR3,LZTS1,ROBO1,MTURN,PARD3,ARHGAP33,EPHA4
ENSSSCG00000004656		GO: Biological Process	GO:0010256	endomembrane system organization	3.10958	0.000777	1	0.04303	0.3953	26	587	EHD3,SERPINE2,RAB43,BAIAP2L2,CAVIN2,MYO18A,AHNAK2,JAGN1,SPTB,CELA2A,RAB7A,KRT4,KRT5,KRT7,KRT8,KRT13,KRT78,KRT14,KRT15,SPTSSB,ZPBP,KRT85,CAV1,CAV2,TGFB2,HGS
ENSSSCG00000004709,ENSSSCG00000036032		GO: Biological Process	GO:0050678	regulation of epithelial cell proliferation	3.09881	0.0007965	1	0.04366	0.4011	21	433	ERBB4,VEGFC,SFRP1,APOE,SIX1,OSR1,IL6,INTU,GATA2,ITGB3,GJA1,SULF1,KDR,KRT4,FOXP2,CAV1,CAV2,TGFB2,EGR3,VASH2,ROBO1
ENSSSCG00000004850		GO: Biological Process	GO:0070252	actin-mediated cell contraction	3.0865	0.0008194	1	0.04434	0.4073	10	133	ACTC1,ACTN2,FGF12,VIM,KCNE1B,GJA1,KCNE1,CAV1,TNNI1,PARD3
ENSSSCG00000005398,ENSSSCG00000038171		GO: Biological Process	GO:2001140	positive regulation of phospholipid transport	3.0751	0.0008412	1	0.04434	0.4073	3	9	ABCB4,APOE,PRELID1
ENSSSCG00000005480,ENSSSCG00000005481		GO: Biological Process	GO:0051194	positive regulation of cofactor metabolic process	3.0751	0.0008412	1	0.04434	0.4073	3	9	MTCO2P12,MT-CO2,SNCA
ENSSSCG00000005922		GO: Biological Process	GO:2001138	regulation of phospholipid transport	3.0751	0.0008412	1	0.04434	0.4073	3	9	ABCB4,APOE,PRELID1
ENSSSCG00000006830,ENSSSCG00000036843,SORT1		GO: Biological Process	GO:0016051	carbohydrate biosynthetic process	3.06303	0.0008649	1	0.04516	0.4148	14	235	MDH1,ST6GALNAC6,PGAM2,B3GNT8,FBP1,SOGA1,SNCA,C1QTNF12,IL6,IMPA2,PTH1R,HAS1,ENO2,TPI1
ENSSSCG00000006851		GO: Biological Process	GO:0098742	cell-cell adhesion via plasma-membrane adhesion molecules	3.02886	0.0009357	1	0.04839	0.4445	16	292	LGALS7B,CCDC141,PTPRG,CLDN20,PCDHGC5,PCDHGC4,PCDHGB6,PCDHGB5,CD177,PCDHGA9,PCDHB7,LGALS7,TGFB2,CELSR3,ROBO1,PCDH7
ENSSSCG00000008120		GO: Biological Process	GO:0045937	positive regulation of phosphate metabolic process	3.02013	0.0009547	1	0.04846	0.4452	46	1277	EPHB2,ERBB4,RAMP3,MDFI,MTCO2P12,NOD1,PLA2G6,VAV3,GPNMB,VEGFC,MDFIC,HTR1B,APOE,IFNA1,IFNA2,IFNA4,IFNA5,IFNA6,IFNA7,IFNA8,IFNA10,IFNA13,IFNA14,IFNA16,IFNA17,IFNA21,IFNW1,MT-CO2,PRKAR2B,CTF1,SNCA,IL6,ITGB3,PTGS2,PTH1R,BNIP2,CARD9,CXCL17,KDR,CAV1,CAV2,TGFB2,THPO,ROBO1,PARD3,EPHA4
ENSSSCG00000008765		GO: Biological Process	GO:0010562	positive regulation of phosphorus metabolic process	3.02013	0.0009547	1	0.04846	0.4452	46	1277	EPHB2,ERBB4,RAMP3,MDFI,MTCO2P12,NOD1,PLA2G6,VAV3,GPNMB,VEGFC,MDFIC,HTR1B,APOE,IFNA1,IFNA2,IFNA4,IFNA5,IFNA6,IFNA7,IFNA8,IFNA10,IFNA13,IFNA14,IFNA16,IFNA17,IFNA21,IFNW1,MT-CO2,PRKAR2B,CTF1,SNCA,IL6,ITGB3,PTGS2,PTH1R,BNIP2,CARD9,CXCL17,KDR,CAV1,CAV2,TGFB2,THPO,ROBO1,PARD3,EPHA4
ENSSSCG00000009000		GO: Cellular Component	GO:0098803	respiratory chain complex	5.573	2.673e-06	0.001649	0.001649	0.01155	11	85	MTCO2P12,MT-CO1,MT-CO2,MT-CO3,MT-ND1,MT-ND2,MT-ND3,MT-ND4,MT-ND4L,MT-ND5,DMAC2
ENSSSCG00000010234		GO: Cellular Component	GO:0070469	respirasome	4.87976	1.319e-05	0.008136	0.004068	0.02849	11	100	MTCO2P12,MT-CO1,MT-CO2,MT-CO3,MT-ND1,MT-ND2,MT-ND3,MT-ND4,MT-ND4L,MT-ND5,DMAC2
ENSSSCG00000010401,ZFAND4		GO: Cellular Component	GO:0045271	respiratory chain complex I	3.96577	0.0001082	0.06674	0.01335	0.09348	7	50	MT-ND1,MT-ND2,MT-ND3,MT-ND4,MT-ND4L,MT-ND5,DMAC2
ENSSSCG00000010491		GO: Cellular Component	GO:0005747	mitochondrial respiratory chain complex I	3.96577	0.0001082	0.06674	0.01335	0.09348	7	50	MT-ND1,MT-ND2,MT-ND3,MT-ND4,MT-ND4L,MT-ND5,DMAC2
ENSSSCG00000010609		GO: Cellular Component	GO:0030964	NADH dehydrogenase complex	3.96577	0.0001082	0.06674	0.01335	0.09348	7	50	MT-ND1,MT-ND2,MT-ND3,MT-ND4,MT-ND4L,MT-ND5,DMAC2
ENSSSCG00000011344		GO: Cellular Component	GO:0031091	platelet alpha granule	3.69962	0.0001997	0.1232	0.02054	0.1438	9	92	ACTN2,SERPINE2,VEGFC,SNCA,ISLR,ITGB3,KNG1,TGFB2,PCDH7
ENSSSCG00000011744,MECOM		Pathway	1269313	Regulation of IFNA signaling	15.9318	1.17e-16	1.713e-13	1.713e-13	1.347e-12	14	26	IFNA1,IFNA2,IFNA4,IFNA5,IFNA6,IFNA7,IFNA8,IFNA10,IFNA13,IFNA14,IFNA16,IFNA17,IFNA21,PTPN6
ENSSSCG00000012049		Pathway	1269312	Interferon alpha/beta signaling	12.4415	3.618e-13	5.297e-10	2.649e-10	2.083e-09	17	69	HLA-G,IFNA1,IFNA2,IFNA4,IFNA5,IFNA6,IFNA7,IFNA8,IFNA10,IFNA13,IFNA14,IFNA16,IFNA17,IFNA21,MX1,MX2,PTPN6
ENSSSCG00000012100		Pathway	1269262	TRAF6 mediated IRF7 activation	12.2026	6.272e-13	9.182e-10	3.061e-10	2.408e-09	13	35	IFNA1,IFNA2,IFNA4,IFNA5,IFNA6,IFNA7,IFNA8,IFNA10,IFNA13,IFNA14,IFNA16,IFNA17,IFNA21
ENSSSCG00000012175		Pathway	83121	Autoimmune thyroid disease	12.0051	9.884e-13	1.447e-09	3.618e-10	2.846e-09	15	53	HLA-DOB,HLA-G,IFNA1,IFNA2,IFNA4,IFNA5,IFNA6,IFNA7,IFNA8,IFNA10,IFNA13,IFNA14,IFNA16,IFNA17,IFNA21
ENSSSCG00000012178		Pathway	117292	RIG-I-like receptor signaling pathway	10.1024	7.899e-11	1.156e-07	2.313e-08	1.819e-07	15	70	MAPK12,IFNA1,IFNA2,IFNA4,IFNA5,IFNA6,IFNA7,IFNA8,IFNA10,IFNA13,IFNA14,IFNA16,IFNA17,IFNA21,IFNW1
ENSSSCG00000012179		Pathway	125137	Cytosolic DNA-sensing pathway	9.59329	2.551e-10	3.735e-07	6.225e-08	4.897e-07	14	64	IFNA1,IFNA2,IFNA4,IFNA5,IFNA6,IFNA7,IFNA8,IFNA10,IFNA13,IFNA14,IFNA16,IFNA17,IFNA21,IL6
ENSSSCG00000012882		Pathway	83079	Natural killer cell mediated cytotoxicity	8.55408	2.792e-09	4.087e-06	5.839e-07	4.593e-06	18	133	HLA-G,SHC3,VAV3,IFNA1,IFNA2,IFNA4,IFNA5,IFNA6,IFNA7,IFNA8,IFNA10,IFNA13,IFNA14,IFNA16,IFNA17,IFNA21,PTPN6,RAC3
ENSSSCG00000013173		Pathway	83076	Toll-like receptor signaling pathway	8.48865	3.246e-09	4.752e-06	5.94e-07	4.673e-06	16	104	LY96,MAPK12,IFNA1,IFNA2,IFNA4,IFNA5,IFNA6,IFNA7,IFNA8,IFNA10,IFNA13,IFNA14,IFNA16,IFNA17,IFNA21,IL6
ENSSSCG00000013714		Pathway	83077	Jak-STAT signaling pathway	8.21832	6.049e-09	8.855e-06	9.839e-07	7.74e-06	19	156	IFNA1,IFNA2,IFNA4,IFNA5,IFNA6,IFNA7,IFNA8,IFNA10,IFNA13,IFNA14,IFNA16,IFNA17,IFNA21,IFNW1,CTF1,IL2RB,IL6,PTPN6,THPO
ENSSSCG00000013889		Pathway	213306	Measles	7.67882	2.095e-08	3.067e-05	3.067e-06	2.413e-05	17	134	IFNA1,IFNA2,IFNA4,IFNA5,IFNA6,IFNA7,IFNA8,IFNA10,IFNA13,IFNA14,IFNA16,IFNA17,IFNA21,IL2RB,IL6,MX1,CD3D
ENSSSCG00000013922,ENSSSCG00000013928		Pathway	213780	Tuberculosis	7.23381	5.837e-08	8.545e-05	7.555e-06	5.943e-05	19	179	HLA-DOB,MAPK12,IFNA1,IFNA2,IFNA4,IFNA5,IFNA6,IFNA7,IFNA8,IFNA10,IFNA13,IFNA14,IFNA16,IFNA17,IFNA21,IL6,CARD9,RAB7A,TGFB2
ENSSSCG00000014013,TBC1D9B		Pathway	694606	Hepatitis B	7.2081	6.193e-08	9.066e-05	7.555e-06	5.943e-05	17	144	ATF6B,IFNA1,IFNA2,IFNA4,IFNA5,IFNA6,IFNA7,IFNA8,IFNA10,IFNA13,IFNA14,IFNA16,IFNA17,IFNA21,IL6,TGFB2,EGR3
ENSSSCG00000014267		Pathway	1269311	Interferon Signaling	7.07805	8.355e-08	0.0001223	9.409e-06	7.402e-05	20	202	HLA-G,TRIM29,ARIH1,TRIM46,IFNA1,IFNA2,IFNA4,IFNA5,IFNA6,IFNA7,IFNA8,IFNA10,IFNA13,IFNA14,IFNA16,IFNA17,IFNA21,MX1,MX2,PTPN6
ENSSSCG00000016002		Pathway	1269259	RIG-I/MDA5 mediated induction of IFN-alpha/beta pathways	7.03372	9.253e-08	0.0001355	9.676e-06	7.611e-05	13	84	IFNA1,IFNA2,IFNA4,IFNA5,IFNA6,IFNA7,IFNA8,IFNA10,IFNA13,IFNA14,IFNA16,IFNA17,IFNA21
ENSSSCG00000016806,ENSSSCG00000032931		Pathway	122191	NOD-like receptor signaling pathway	6.8655	1.363e-07	0.0001996	1.331e-05	0.0001047	18	170	NOD1,MAPK12,PLCB4,IFNA1,IFNA2,IFNA4,IFNA5,IFNA6,IFNA7,IFNA8,IFNA10,IFNA13,IFNA14,IFNA16,IFNA17,IFNA21,IL6,CARD9
ENSSSCG00000016876,TMEM267		Pathway	217173	Influenza A	6.74958	1.78e-07	0.0002606	1.629e-05	0.0001281	18	173	HLA-DOB,MAPK12,IFNA1,IFNA2,IFNA4,IFNA5,IFNA6,IFNA7,IFNA8,IFNA10,IFNA13,IFNA14,IFNA16,IFNA17,IFNA21,IVNS1ABP,IL6,MX1
ENSSSCG00000017783,ENSSSCG00000030110,ENSSSCG00000033847		Pathway	377873	Herpes simplex infection	6.31149	4.881e-07	0.0007146	4.203e-05	0.0003307	18	185	HLA-DOB,HLA-G,IFNA1,IFNA2,IFNA4,IFNA5,IFNA6,IFNA7,IFNA8,IFNA10,IFNA13,IFNA14,IFNA16,IFNA17,IFNA21,IL6,TAP1,TAP2
ENSSSCG00000018071,ENSSSCG00000018072,ENSSSCG00000018073,ENSSSCG00000018074		Pathway	173973	Hepatitis C	6.25212	5.596e-07	0.0008192	4.469e-05	0.0003515	15	131	MAPK12,IFNA1,IFNA2,IFNA4,IFNA5,IFNA6,IFNA7,IFNA8,IFNA10,IFNA13,IFNA14,IFNA16,IFNA17,IFNA21,CLDN20
ENSSSCG00000018076		Pathway	83051	Cytokine-cytokine receptor interaction	6.23657	5.8e-07	0.0008491	4.469e-05	0.0003515	22	270	VEGFC,IFNA1,IFNA2,IFNA4,IFNA5,IFNA6,IFNA7,IFNA8,IFNA10,IFNA13,IFNA14,IFNA16,IFNA17,IFNA21,IFNW1,CTF1,IL2RB,IL6,TNFRSF6B,KDR,TGFB2,THPO
ENSSSCG00000020921,ENSSSCG00000040220		Pathway	1269377	Factors involved in megakaryocyte development and platelet production	5.94006	1.148e-06	0.001681	8.406e-05	0.0006613	16	157	EHD3,IFNA1,IFNA2,IFNA4,IFNA5,IFNA6,IFNA7,IFNA8,IFNA10,IFNA13,IFNA14,IFNA16,IFNA17,IFNA21,PRKAR2B,GATA2
ENSSSCG00000021426		Pathway	1269340	Hemostasis	5.77937	1.662e-06	0.002433	0.0001159	0.0009114	36	640	ABHD6,ACTN2,F2RL2,EHD3,SERPINE2,VAV3,VEGFC,IFNA1,IFNA2,IFNA4,IFNA5,IFNA6,IFNA7,IFNA8,IFNA10,IFNA13,IFNA14,IFNA16,IFNA17,IFNA21,PRKAR2B,IL2RB,GATA2,ISLR,ITGB3,PTPN6,MANF,KNG1,CD177,CAV1,MPIG6B,TGFB2,THBD,THPO,GNB4,PCDH7
ENSSSCG00000022045		Pathway	M5883	Genes encoding secreted soluble factors	5.54333	2.862e-06	0.004191	0.0001905	0.001498	24	344	S100A8,FGF12,VEGFC,SFRP1,IFNA1,IFNA2,IFNA4,IFNA5,IFNA6,IFNA7,IFNA8,IFNA10,IFNA13,IFNA14,IFNA16,IFNA17,IFNA21,IFNW1,WNT10A,CTF1,IL6,S100Z,TGFB2,THPO
ENSSSCG00000022640		Pathway	M5885	Ensemble of genes encoding ECM-associated proteins including ECM-affilaited proteins, ECM regulators and secreted factors	5.35252	4.441e-06	0.006502	0.0002827	0.002224	39	753	S100A8,SERPINE2,SERPINI1,LOXL4,FGF12,C1QTNF6,VEGFC,SFRP1,MMP28,IFNA1,IFNA2,IFNA4,IFNA5,IFNA6,IFNA7,IFNA8,IFNA10,IFNA13,IFNA14,IFNA16,IFNA17,IFNA21,IFNW1,WNT10A,CTF1,ADAMTS14,IL6,CELA2A,S100Z,FREM2,SULF1,ADAMTS17,KNG1,LGALS7,TGFB2,SEMA3D,THPO,PLXDC2,TLL1
ENSSSCG00000023187		Pathway	692234	PI3K-Akt signaling pathway	4.57381	2.668e-05	0.03906	0.00158	0.01243	22	342	FGF12,VEGFC,COL4A5,ATF6B,IFNA1,IFNA2,IFNA4,IFNA5,IFNA6,IFNA7,IFNA8,IFNA10,IFNA13,IFNA14,IFNA16,IFNA17,IFNA21,IL2RB,IL6,ITGB3,KDR,GNB4
ENSSSCG00000023200		Pathway	M5889	Ensemble of genes encoding extracellular matrix and extracellular matrix-associated proteins	4.5688	2.699e-05	0.03951	0.00158	0.01243	46	1028	THSD4,S100A8,SERPINE2,SERPINI1,LOXL4,NTN1,FGF12,C1QTNF6,VEGFC,COL4A5,SFRP1,ZPLD1,MMP28,COL28A1,IFNA1,IFNA2,IFNA4,IFNA5,IFNA6,IFNA7,IFNA8,IFNA10,IFNA13,IFNA14,IFNA16,IFNA17,IFNA21,IFNW1,WNT10A,CTF1,ADAMTS14,IL6,CELA2A,S100Z,FREM2,SULF1,ADAMTS17,KNG1,LGALS7,TGFB2,MFAP5,SEMA3D,THPO,PLXDC2,VWA5A,TLL1
ENSSSCG00000023569,ENSSSCG00000040974		Pathway	82926	Glycolysis / Gluconeogenesis	4.52768	2.967e-05	0.04344	0.001641	0.01291	9	67	HK1,PGAM2,FBP1,ALDH3A1,ALDH1A3,HKDC1,LDHC,ENO2,TPI1
ENSSSCG00000024281		Pathway	MAP00010_Glycolysis_Gluconeogenesis	MAP00010 Glycolysis Gluconeogenesis	4.51913	3.026e-05	0.0443	0.001641	0.01291	8	52	HK1,PGAM2,FBP1,ALDH3A1,ALDH1A3,LDHC,ENO2,TPI1
ENSSSCG00000024796		Pathway	1269310	Cytokine Signaling in Immune system	4.46788	3.405e-05	0.04984	0.00178	0.014	37	763	ERBB4,HLA-G,ACTN2,TRIM29,SHC3,KBTBD7,NOD1,RASGRP3,ARIH1,TRIM46,VIM,IFNA1,IFNA2,IFNA4,IFNA5,IFNA6,IFNA7,IFNA8,IFNA10,IFNA13,IFNA14,IFNA16,IFNA17,IFNA21,SMARCA4,CTF1,IL17RD,IL2RB,IL6,MX1,MX2,SPTB,PSMA5,TNFRSF6B,ITGB3,PTGS2,PTPN6
ENSSSCG00000025253		Pathway	83098	Parkinson's disease	4.43121	3.705e-05	0.05424	0.00187	0.01471	13	142	COX6B2,MT-ATP6,MT-ATP8,MT-CO1,MT-CO2,MT-CO3,MT-ND1,MT-ND2,MT-ND3,MT-ND4,MT-ND4L,MT-ND5,SNCA
ENSSSCG00000025367		Pathway	102279	Endocytosis	4.24626	5.672e-05	0.08304	0.002768	0.02177	18	260	ERBB4,HLA-G,EHD3,PIP5KL1,ARF3,DNM3,IL2RB,IQSEC2,WASHC2A,RAB7A,KDR,WASHC2C,CAV1,CAV2,TGFB2,ARAP3,HGS,PARD3
ENSSSCG00000025593,TAP1		Pathway	82942	Oxidative phosphorylation	4.07135	8.485e-05	0.1242	0.004007	0.03152	12	133	COX6B2,MT-ATP6,MT-ATP8,MT-CO1,MT-CO2,MT-CO3,MT-ND1,MT-ND2,MT-ND3,MT-ND4,MT-ND4L,MT-ND5
ENSSSCG00000026339		Pathway	1270127	Respiratory electron transport, ATP synthesis by chemiosmotic coupling, and heat production by uncoupling proteins.	3.65092	0.0002234	0.3271	0.01022	0.0804	11	126	ETFB,MT-ATP6,MT-ATP8,MT-CO1,MT-CO2,MT-CO3,MT-ND1,MT-ND2,MT-ND3,MT-ND4,MT-ND5
ENSSSCG00000026430		Pathway	413340	Glycolysis (Embden-Meyerhof pathway), glucose => pyruvate	3.5583	0.0002765	0.4049	0.01227	0.09651	5	25	HK1,PGAM2,HKDC1,ENO2,TPI1
ENSSSCG00000026910		Pathway	782382	gluconeogenesis	3.44249	0.000361	0.5285	0.01554	0.1223	4	15	MDH1,PGAM2,FBP1,ENO2
ENSSSCG00000027025		Pathway	PW:0000025	glycolysis/gluconeogenesis	3.24306	0.0005714	0.8365	0.0239	0.188	5	29	HK1,PGAM2,FBP1,ALDH3A1,TPI1
ENSSSCG00000027046		Pathway	413342	Gluconeogenesis, oxaloacetate => fructose-6P	3.21753	0.000606	0.8871	0.02464	0.1939	4	17	PGAM2,FBP1,ENO2,TPI1
ENSSSCG00000027356		Pathway	M4383	Actions of Nitric Oxide in the Heart	3.10452	0.0007861	1	0.0311	0.2447	5	31	PRKAR2B,KDR,KNG1,CAV1,TNNI1
ENSSSCG00000027795,SLC2A4RG,TNFRSF6B,ZGPAT		Pathway	1270128	Respiratory electron transport	3.08608	0.0008202	1	0.0316	0.2486	9	103	ETFB,MT-CO1,MT-CO2,MT-CO3,MT-ND1,MT-ND2,MT-ND3,MT-ND4,MT-ND5
ENSSSCG00000028341		Pathway	1270121	The citric acid (TCA) cycle and respiratory electron transport	3.06203	0.0008669	1	0.03254	0.256	12	171	ETFB,MT-ATP6,MT-ATP8,MT-CO1,MT-CO2,MT-CO3,MT-ND1,MT-ND2,MT-ND3,MT-ND4,MT-ND5,LDHC
ENSSSCG00000029003		Pathway	1269961	Gluconeogenesis	3.03929	0.0009135	1	0.03344	0.263	5	32	MDH1,PGAM2,FBP1,ENO2,TPI1
ENSSSCG00000029321,PBX1		Pathway	SMP00128	Gluconeogenesis	3.02218	0.0009502	1	0.03393	0.2669	4	19	MDH1,PGAM2,FBP1,TPI1
ENSSSCG00000030112		Pathway	1269350	Platelet activation, signaling and aggregation	2.88472	0.001304	1	0.04546	0.3576	16	282	ABHD6,ACTN2,F2RL2,VAV3,VEGFC,IL2RB,ISLR,ITGB3,PTPN6,MANF,KNG1,MPIG6B,TGFB2,THPO,GNB4,PCDH7
ENSSSCG00000030621,SCFD2		Pubmed	8438572	Interferon alpha-mediated inhibition of human immunodeficiency virus type 1 provirus synthesis in T-cells.	24.9516	1.118e-25	6.014e-21	7.517e-22	8.623e-21	13	13	IFNA1,IFNA2,IFNA4,IFNA5,IFNA6,IFNA7,IFNA8,IFNA10,IFNA13,IFNA14,IFNA16,IFNA17,IFNA21
ENSSSCG00000030882		Pubmed	19706714	Partial inhibition of human immunodeficiency virus replication by type I interferons: impact of cell-to-cell viral transfer.	24.9516	1.118e-25	6.014e-21	7.517e-22	8.623e-21	13	13	IFNA1,IFNA2,IFNA4,IFNA5,IFNA6,IFNA7,IFNA8,IFNA10,IFNA13,IFNA14,IFNA16,IFNA17,IFNA21
ENSSSCG00000030901		Pubmed	9343822	Interferon-alpha and -gamma differentially reduce rapid immature T-cell death by contact with HIV-1 carrier cell clones in vitro.	24.9516	1.118e-25	6.014e-21	7.517e-22	8.623e-21	13	13	IFNA1,IFNA2,IFNA4,IFNA5,IFNA6,IFNA7,IFNA8,IFNA10,IFNA13,IFNA14,IFNA16,IFNA17,IFNA21
ENSSSCG00000031003		Pubmed	22739040	HIV-1 Gag-virus-like particles inhibit HIV-1 replication in dendritic cells and T cells through IFN-?-dependent upregulation of APOBEC3G and 3F.	24.9516	1.118e-25	6.014e-21	7.517e-22	8.623e-21	13	13	IFNA1,IFNA2,IFNA4,IFNA5,IFNA6,IFNA7,IFNA8,IFNA10,IFNA13,IFNA14,IFNA16,IFNA17,IFNA21
ENSSSCG00000031149		Pubmed	23255800	Evidence for a different susceptibility of primate lentiviruses to type I interferons.	24.9516	1.118e-25	6.014e-21	7.517e-22	8.623e-21	13	13	IFNA1,IFNA2,IFNA4,IFNA5,IFNA6,IFNA7,IFNA8,IFNA10,IFNA13,IFNA14,IFNA16,IFNA17,IFNA21
ENSSSCG00000031189		Pubmed	18005734	An interferon-alpha-induced tethering mechanism inhibits HIV-1 and Ebola virus particle release but is counteracted by the HIV-1 Vpu protein.	24.9516	1.118e-25	6.014e-21	7.517e-22	8.623e-21	13	13	IFNA1,IFNA2,IFNA4,IFNA5,IFNA6,IFNA7,IFNA8,IFNA10,IFNA13,IFNA14,IFNA16,IFNA17,IFNA21
ENSSSCG00000031316,IQSEC2		Pubmed	2014240	Effect of mutations affecting the p6 gag protein on human immunodeficiency virus particle release.	24.9516	1.118e-25	6.014e-21	7.517e-22	8.623e-21	13	13	IFNA1,IFNA2,IFNA4,IFNA5,IFNA6,IFNA7,IFNA8,IFNA10,IFNA13,IFNA14,IFNA16,IFNA17,IFNA21
ENSSSCG00000031466		Pubmed	9181467	Obstruction of HIV-1 particle release by interferon-alpha occurs before viral protease processing and is independent of envelope glycoprotein.	24.9516	1.118e-25	6.014e-21	7.517e-22	8.623e-21	13	13	IFNA1,IFNA2,IFNA4,IFNA5,IFNA6,IFNA7,IFNA8,IFNA10,IFNA13,IFNA14,IFNA16,IFNA17,IFNA21
ENSSSCG00000031529		Pubmed	22814248	Inhibitory effects of human immunodeficiency virus gp120 and Tat on CpG-A-induced inflammatory cytokines in plasmacytoid dendritic cells.	24.0652	8.606e-25	4.631e-20	3.577e-21	4.103e-20	14	17	IFNA1,IFNA2,IFNA4,IFNA5,IFNA6,IFNA7,IFNA8,IFNA10,IFNA13,IFNA14,IFNA16,IFNA17,IFNA21,IL6
ENSSSCG00000031533		Pubmed	18200009	Tetherin inhibits retrovirus release and is antagonized by HIV-1 Vpu.	23.8156	1.529e-24	8.227e-20	3.577e-21	4.103e-20	13	14	IFNA1,IFNA2,IFNA4,IFNA5,IFNA6,IFNA7,IFNA8,IFNA10,IFNA13,IFNA14,IFNA16,IFNA17,IFNA21
ENSSSCG00000031634
ENSSSCG00000031709,PARD3
ENSSSCG00000031787
ENSSSCG00000031843,VWA5A
ENSSSCG00000031921
ENSSSCG00000032036
ENSSSCG00000032301
ENSSSCG00000032439
ENSSSCG00000032585
ENSSSCG00000032661
ENSSSCG00000032667,ENSSSCG00000040566
ENSSSCG00000032886
ENSSSCG00000033101
ENSSSCG00000033341
ENSSSCG00000033448
ENSSSCG00000033452
ENSSSCG00000033464
ENSSSCG00000033615
ENSSSCG00000033734
ENSSSCG00000033736
ENSSSCG00000033943
ENSSSCG00000033965
ENSSSCG00000034038
ENSSSCG00000034326
ENSSSCG00000034436
ENSSSCG00000034524
ENSSSCG00000034681,RBM5
ENSSSCG00000035219
ENSSSCG00000035300,FOXP2
ENSSSCG00000035361,KIAA1217
ENSSSCG00000035385
ENSSSCG00000035563
ENSSSCG00000035669
ENSSSCG00000035711
ENSSSCG00000036093
ENSSSCG00000036182
ENSSSCG00000036465
ENSSSCG00000036508
ENSSSCG00000036519
ENSSSCG00000036663
ENSSSCG00000036911
ENSSSCG00000037143
ENSSSCG00000037239,ENSSSCG00000038434,ENSSSCG00000039066
ENSSSCG00000037278
ENSSSCG00000037413,KBTBD6
ENSSSCG00000037422
ENSSSCG00000037442
ENSSSCG00000037480,PRDM16
ENSSSCG00000037500
ENSSSCG00000037509
ENSSSCG00000037879
ENSSSCG00000038249
ENSSSCG00000038391
ENSSSCG00000038483
ENSSSCG00000038580,IZUMO1,RASIP1
ENSSSCG00000038780
ENSSSCG00000038924
ENSSSCG00000039296
ENSSSCG00000039443
ENSSSCG00000039558
ENSSSCG00000039705
ENSSSCG00000039783,EXOC6B
ENSSSCG00000039856
ENSSSCG00000039858
ENSSSCG00000040024
ENSSSCG00000040032
ENSSSCG00000040098
ENSSSCG00000040532
ENSSSCG00000040556,FUT2
ENSSSCG00000040565
ENSSSCG00000040897
EPHA4
EPHB2
ERBB4
F2RL2
FAM118A,UPK3A
FAM13C
FAM3B,MX1,MX2
FBP1
FBXO24
FBXO36
FBXW4,POLL
FES
FGF12
FKBP11
FLRT2
FOXC1
FOXO6
FREM2
FRMD5
GAS2L2,MMP28
GATA2
GDPD2
GJA1
GJA8
GJA9
GLP2R
GNB4
GPNMB
GPR161
GPR33
GPR75
GPSM3
HAS1
HERC3
HERC6
HGS
HIF3A
HK1
HKDC1
HLA-DOB
HNRNPD,HNRNPDL
HRCT1
IFNA1
IFN-DELTA-9
IKZF2
IL17RD
IL2RB
IL6
IMPA2
INAFM2
INTU
IQANK1
IRGC
ISLR
ITGB3
IVD
JAGN1
KCNA7
KCNK10
KCNQ5
KDR
KIAA1841
KLF14
KLK10
KLK11
KNG1,SNORA27
KRT13,KRT14,KRT15
KRT4,KRT78,KRT8
KRT5
KRT7
KRT85
LDHC
LHX3
LNX2,MTIF3
LOXL4
LY96
LYPD2
LYPD6
LYRM7
LZTS1
MANF,RBM15B
MAP1B
MAPK12
MARK1
mascRNA-menRNA
MDFI
MDFIC
MDH1
MFAP5
MICAL2,MICALCL
MPIG6B
MRPL12
MTMR14,OGG1
MTURN
MYL9
NAV2
ND4,ND4L
NMU
NOD1
NOVA2
NSD1,PRELID1
NTN1
NWD2
OSR1
PALD1
PALMD
PCDHB7
PCDHGA9,PCDHGB5,PCDHGC4,PCDHGC5
PCED1B
PEG10
PGAM2
PI4KA
PIP5KL1
PITPNC1
PLCB4
PLCH2
PLXDC2
PPM1N
PPP1R14B
PRKAR2B
PRSS33
PRSS36
PSORS1C2
PTH1R
PTPN14
PTPRG
PVT1_1,PVT1_3,PVT1_4,PVT1_5
QKI
RAB3B
RAB43
RAB7A
RAC3
RAMP3
RANBP3L
RASGRP3
RASL10A
RECK
RGS6
RLN3
RNF152
ROBO1
RPL13
RPL3
S100A8
S100Z
SAXO2
SCARA3
SCD5
SCGB1A1
SEMA3D
SERPINE2
SERPINI1
SFRP1
SGCE
SHC3
SIX1
SLC25A2
SLC35G2
SLC39A2
SLC44A5
SLC5A7
SLC9A7
SLITRK6
SMARCA4,uc_338
SNCA
snoR38
SNORA24
SNORD88
snoU109
SOGA1
SPACA6
SPAG6
SPATC1
SPATS1
SPTB
SPTSSB
SPX
ssc-mir-19b-1,ssc-mir-92a-1
ssc-mir-221
ST6GALNAC4,ST6GALNAC6
ST8SIA5
STARD9
STX19
SULF1
SULT1A3
SYNGR4
TAAR1
TCTEX1D4
TDRD6
TFCP2L1
TGFB2
TGFBR3L
THBD
THPO
THRSP
THSD4
TLL1
TLX3
TMC8
TMEM63C
TNNI1
TOX2
TRIM29
TRIM46
TRIP4
TRPS1
TSPYL1,TSPYL4
U4
UBAP1L
UPK1B
VASH2
VEGFC
VGLL3
VIM
VNN2
WNT10A
ZACN
ZBTB7C
ZDHHC15
ZNF165
ZNF385B
ZNF467
ZNF484
ZNF609
ZPBP
ZPLD1
ENSSSCG00000034882
AC008695.1
AC092835.1
AHNAK2
AL669918.1
C5orf34
CCDC141
CFAP43
CLDND2
CXCL17
CXorf58
DDX3Y
EIF1AX
ENTHD1
FAM189A1
FAM25A
FAM25C
FAM25G
FBRSL1
FO681492.1
FRY
FUT1
HLA-G
HTR1B
IFNA1
IFNA10
IFNA13
IFNA14
IFNA16
IFNA17
IFNA2
IFNA21
IFNA4
IFNA5
IFNA6
IFNA7
IFNA8
IFNW1
KBTBD7
KCNE1
KCNE1B
KMT2B
LGALS7
LGALS7
LGALS7B
LGALS7B
MACROD2
MYO18A
NLGN4X
NLGN4Y
OFD1
PCDH7
PCDHGB6
PNPLA4
PSMA5
PTCHD3
RAPGEF6
RGS3
RPL14
SYT15
TAP2
TESMIN
TMSB4Y
TRIT1
USP9Y
VAV3
WASHC2A
WASHC2C
ZFY
ZNF613
ZSCAN29
